# Supplementary material for: Anti-Proliferative and Apoptotic Activities of Rumex crispus
Source: Life (Basel). 2023 Dec 20;14(1):8. doi: 10.3390/life14010008 (PMC10819952; doi:10.3390/life14010008)
Supplement: Supplementary file 1 [file life-14-00008-s001.zip]

Archive with 9 entries (6 files):
- life-2718887-supplementary/
- life-2718887-supplementary/life-2718887-supplementary/
- life-2718887-supplementary/life-2718887-supplementary/.DS_Store
- life-2718887-supplementary/life-2718887-supplementary/Supplementary/
- life-2718887-supplementary/life-2718887-supplementary/Supplementary/Supplementary Figures.docx
- life-2718887-supplementary/life-2718887-supplementary/Supplementary/Supplementary_Table1.xlsx
- life-2718887-supplementary/life-2718887-supplementary/Supplementary/Supplementary_Table2.xlsx
- life-2718887-supplementary/life-2718887-supplementary/Supplementary/supplementary_Table3.xlsx
- life-2718887-supplementary/life-2718887-supplementary/Supplementary/Supplementary_Table4.xlsx
