# Supplementary material for: Anti-Proliferative and Apoptotic Activities of Rumex crispus
Source: Life (Basel). 2023 Dec 20;14(1):8. doi: 10.3390/life14010008 (PMC10819952; doi:10.3390/life14010008)
Supplement: Supplementary file 1 [file life-14-00008-s001.zip › life-2718887-supplementary/life-2718887-supplementary/Supplementary/Supplementary_Table1.xlsx]

## Sheet: Primers
Primers	Primer Sequences	Accession Numbers
CASP3(Forward)	5’AGAACTGGACTGTGGCATTGAG	NM_032991
CASP3(Reverse)	5’GCTTGTCGGCATACTGTTTCAG	NM_032991
CASP4(Forward)	5’ATGGCAGGACAAATGCTTCT	NM_033306.2
CASP4(Reverse)	5’TGCGGTTGTTTCTCTCCTTT	NM_033306.2
CASP5 (Forward)	5’CTGGGCTACACTGTGGTTGA	NM_001136112.1
CASP5 (Reverse)	5’GCAGTTGCGGTTGTTGAATA	NM_001136112.1
CASP6 (Forward)	5’AAGAGGAGGGCAAGGTGTCT	NM_000305.2
CASP6 (Reverse)	5’GCAATTCCTCTCCTCCTGTG	NM_000305.2
CASP7 (Forward)	5’TCAGTGGATGCTAAGCCAGA	NM_001267056.1
CASP7 (Reverse)	5’GAACGCCCATACCTGTCACT	NM_001267056.1
CASP8 (Forward)	5’CGGAATGTAGTCCAGGCTCA	NM_001080125.1
CASP8 (Reverse)	5’GGTCACTTGAACCTTGGGAA	NM_001080125.1
CASP9 (Forward)	5’CACGGCAGAAGTTCACATTG	AB026979.1
CASP9 (Reverse)	5’ACACCCAGACCAGTGGACAT	AB026979.1
CASP10 (Forward)	5’GGGAGGTAAAGCTGTGGTTG	NM_032974.4
CASP10 (Reverse)	5’GCCGAGTCGTATCAAGGAGA	NM_032974.4
CASP12 (Forward)	5’CCATCCAACGGTGTTCTGGT	NM_001191016.2
CASP12 (Reverse)	5’GCCTGCAATTTGAGCTGTCT	NM_001191016.2
GAPDH (Forward)	5’GAGTCCACTGGCGTCTTCA	NM_001289746.1
GAPDH (Reverse)	5’GGGGTGCTAAGCAGTTGGT	NM_001289746.1
