# Supplementary material for: Anti-Proliferative and Apoptotic Activities of Rumex crispus
Source: Life (Basel). 2023 Dec 20;14(1):8. doi: 10.3390/life14010008 (PMC10819952; doi:10.3390/life14010008)
Supplement: Supplementary file 1 [file life-14-00008-s001.zip › life-2718887-supplementary/life-2718887-supplementary/Supplementary/Supplementary_Table2.xlsx]

## Sheet: Annotation
MyList	Gene ID	Type	Tax ID	Homologene Gene ID	Homologene Gene Tax ID	Gene Symbol	Description	Protein Functions (ChatGPT)	Disease & Drugs (ChatGPT)	Biological Process (GO)	Kinase Class (UniProt)	Protein Function (Protein Atlas)	Subcellular Location (Protein Atlas)	Drug (DrugBank)	Canonical Pathways	Hallmark Gene Sets	WP254 Apoptosis	hsa04210 Apoptosis	GO:0097190 apoptotic signaling pathway	GO:2000116 regulation of cysteine-type en	GO:0097193 intrinsic apoptotic signaling	R-HSA-5218859 Regulated Necrosis	GO:0071260 cellular response to mechanica	M144 PID CERAMIDE PATHWAY	GO:0090199 regulation of release of cytoc	M145 PID P53 DOWNSTREAM PATHWAY	WP5322 CKAP4 signaling pathway map	R-HSA-1280215 Cytokine Signaling in Immune s	GO:0038034 signal transduction in absence	GO:0080135 regulation of cellular respons	WP3611 Photodynamic therapy-induced A	WP3941 Oxidative damage response	WP4216 Chromosomal and microsatellite	R-HSA-5668541 TNFR2 non-canonical NF-kB path	hsa04621 NOD-like receptor signaling pa	R-HSA-168643 Nucleotide-binding domain, leu
CD27	939	symbol	H. sapiens	939	H. sapiens	CD27	CD27 molecule	CD27 is a gene that encodes a protein belonging to the TNF-receptor superfamily. This protein is essential for the development and maintenance of T cell immunity and is involved in regulating B-cell activation and immunoglobulin synthesis. It binds to CD70 ligand and activates signaling pathways that lead to the activation of NF-kappaB and MAPK8/JNK. Adaptor proteins TRAF2 and TRAF5 mediate the s…	CD27 has been implicated in various diseases, including autoimmune disorders, infectious diseases, and cancer. In autoimmune disorders, CD27 signaling has been shown to contribute to the activation and proliferation of autoreactive T cells, leading to tissue damage. In infectious diseases, CD27 signaling is important for the generation of effective immune responses against pathogens. In cancer, C…	GO:0045579 positive regulation of B cell differentiation;GO:0070233 negative regulation of T cell apoptotic process;GO:0045577 regulation of B cell differentiation		CD markers; Cancer-related genes:Candidate cancer biomarkers; Disease related genes					0	0	1	0	0	0	0	0	0	0	0	1	0	1	0	0	0	1	0	0
AIFM1	9131	symbol	H. sapiens	9131	H. sapiens	AIFM1	apoptosis inducing factor mitochondria associated 1	AIFM1, or apoptosis inducing factor mitochondria associated 1, is a gene that encodes a flavoprotein essential for nuclear disassembly in apoptotic cells. It is normally found in the mitochondrial intermembrane space but translocates to the nucleus during apoptosis, where it affects chromosome condensation and fragmentation. AIFM1 also induces mitochondria to release apoptogenic proteins. Mutatio…	Mutations in the AIFM1 gene have been linked to several diseases, including combined oxidative phosphorylation deficiency 6 (COXPD6) and Cowchock syndrome, also known as X-linked recessive Charcot-Marie-Tooth disease-4 (CMTX-4). COXPD6 is a rare mitochondrial disorder characterized by a wide range of symptoms, including developmental delay, seizures, muscle weakness, and respiratory problems. Cow…	GO:0045041 protein import into mitochondrial intermembrane space;GO:0090650 cellular response to oxygen-glucose deprivation;GO:0060545 positive regulation of necroptotic process		Human disease related genes:Nervous system diseases:Ear disease; Disease related genes; Human disease related genes:Nervous system diseases:Other nervous and sensory system diseases; Human disease related genes:Congenital disorders of metabolism:Mitochondrial diseases; Predicted intracellular proteins	Mitochondria (Supported)	Flavin adenine dinucleotide; MCC	(M144)PID CERAMIDE PATHWAY	(M5905)HALLMARK ADIPOGENESIS; (M5936)HALLMARK OXIDATIVE PHOSPHORYLATION	1	1	1	1	1	1	1	1	0	0	0	0	1	0	0	0	0	0	0	1
PYCARD	29108	symbol	H. sapiens	29108	H. sapiens	PYCARD	PYD and CARD domain containing	The PYCARD gene encodes an adaptor protein that contains two protein-protein interaction domains: a N-terminal PYRIN-PAAD-DAPIN domain (PYD) and a C-terminal caspase-recruitment domain (CARD). These domains are part of the six-helix bundle death domain-fold superfamily, which plays a role in assembling large signaling complexes in the inflammatory and apoptotic signaling pathways by activating ca…	The PYCARD gene has been implicated in several diseases, including inflammatory disorders, autoimmune diseases, and cancer. In particular, mutations in PYCARD have been associated with familial Mediterranean fever, a hereditary autoinflammatory disorder characterized by recurrent episodes of fever and inflammation in the abdomen, chest, and joints. Additionally, PYCARD has been shown to play a ro…	GO:0002582 positive regulation of antigen processing and presentation of peptide or polysaccharide antigen via MHC class II;GO:0002585 positive regulation of antigen processing and presentation of peptide antigen;GO:0002588 positive regulation of antigen processing and presentation of peptide antigen via MHC class II		Predicted intracellular proteins	Nucleoplasm (Supported); Additional: Cytosol;Nucleoli		(M145)PID P53 DOWNSTREAM PATHWAY		0	0	1	1	1	1	1	1	1	1	1	1	1	1	1	1	1	0	1	1
DIABLO	56616	symbol	H. sapiens	56616	H. sapiens	DIABLO	diablo IAP-binding mitochondrial protein	DIABLO (also known as SMAC) is a mitochondrial protein that plays a crucial role in apoptosis, or programmed cell death. It binds to inhibitor of apoptosis proteins (IAPs) in the cytosol, allowing for the activation of caspases, which are enzymes that initiate the process of cell death. Overexpression of DIABLO can sensitize tumor cells to apoptosis, making it a potential target for cancer therap…	DIABLO has been identified as a potential target for cancer therapy due to its role in sensitizing tumor cells to apoptosis. Several studies have investigated the use of DIABLO-targeted drugs for cancer treatment, including small molecule inhibitors and monoclonal antibodies. One example is the drug AT-406, which targets IAPs and promotes DIABLO-mediated apoptosis in cancer cells. AT-406 has show…	GO:0008635 activation of cysteine-type endopeptidase activity involved in apoptotic process by cytochrome c;GO:0008631 intrinsic apoptotic signaling pathway in response to oxidative stress;GO:0036473 cell death in response to oxidative stress		Human disease related genes:Nervous system diseases:Ear disease; Predicted intracellular proteins; Disease related genes	Mitochondria (Enhanced)	Phenethyl Isothiocyanate	(M220)PID CASPASE PATHWAY; (M153)PID P75 NTR PATHWAY	(M5902)HALLMARK APOPTOSIS	1	1	1	1	1	0	0	0	0	0	0	0	1	0	0	1	0	0	0	0
FAS	355	symbol	H. sapiens	355	H. sapiens	FAS	Fas cell surface death receptor	The FAS gene encodes for the Fas cell surface death receptor, which is a member of the TNF-receptor superfamily. This receptor plays a crucial role in regulating programmed cell death and has been linked to various diseases of the immune system and malignancies. When the receptor interacts with its ligand, it forms a death-inducing signaling complex that triggers a downstream caspase cascade, lea…	The FAS gene has been implicated in various diseases, including autoimmune disorders, cancer, and viral infections. In autoimmune disorders, dysregulation of Fas-mediated apoptosis can lead to the accumulation of autoreactive lymphocytes, contributing to the pathogenesis of diseases such as systemic lupus erythematosus and rheumatoid arthritis. In cancer, Fas expression is often downregulated, al…	GO:0036337 Fas signaling pathway;GO:0071455 cellular response to hyperoxia;GO:0006924 activation-induced cell death of T cells		Human disease related genes:Immune system diseases:Primary immunodeficiency; Human disease related genes:Cancers:Cancers of haematopoietic and lymphoid tissues; Disease related genes; Candidate cardiovascular disease genes; CD markers; Cancer-related genes:Candidate cancer biomarkers; Predicted secreted proteins; Human disease related genes:Cancers:Skin cancers; Human disease related genes:Cancer…	Plasma membrane (Supported); Additional: Cytosol;Nuclear bodies		(M5060)SA FAS SIGNALING; (M7997)SA CASPASE CASCADE; (M197)PID HIV NEF PATHWAY	(M5897)HALLMARK IL6 JAK STAT3 SIGNALING; (M5902)HALLMARK APOPTOSIS; (M5913)HALLMARK INTERFERON GAMMA RESPONSE	1	1	1	1	0	1	1	0	0	1	1	1	1	1	1	0	0	1	0	0
BNIP3L	665	symbol	H. sapiens	665	H. sapiens	BNIP3L	BCL2 interacting protein 3 like	BNIP3L is a human gene that encodes a pro-apoptotic protein belonging to the Bcl-2 family. The protein contains the BH3 domain and interacts with Bcl-2. It directly targets mitochondria and induces apoptotic changes, such as the loss of membrane potential and the release of cytochrome c.	BNIP3L has been implicated in various diseases, including cancer, neurodegenerative disorders, and cardiovascular diseases. In cancer, BNIP3L expression has been shown to be downregulated in several types of tumors, including breast, lung, and colon cancer. Targeting BNIP3L has been proposed as a potential therapeutic strategy for cancer treatment. Several studies have identified small molecules …	GO:0035694 mitochondrial protein catabolic process;GO:0097345 mitochondrial outer membrane permeabilization;GO:1902110 positive regulation of mitochondrial membrane permeability involved in apoptotic process		Cancer-related genes:Candidate cancer biomarkers; Transporters:Transporter channels and pores	Mitochondria (Supported); Additional: Nuclear speckles		(M145)PID P53 DOWNSTREAM PATHWAY	(M5902)HALLMARK APOPTOSIS; (M5891)HALLMARK HYPOXIA; (M5945)HALLMARK HEME METABOLISM	1	0	1	0	0	0	0	0	1	1	0	0	1	0	0	0	0	0	1	0
FASLG	356	symbol	H. sapiens	356	H. sapiens	FASLG	Fas ligand	FASLG, also known as Fas ligand, is a gene that belongs to the tumor necrosis factor superfamily. The main function of the protein encoded by this gene is to induce apoptosis, or programmed cell death, by binding to FAS. The FAS/FASLG signaling pathway is crucial for regulating the immune system, including the death of T cells and cytotoxic T lymphocytes. This pathway has also been linked to the …	The FASLG gene has been implicated in various diseases, including autoimmune disorders, such as systemic lupus erythematosus (SLE), and cancer. In SLE, mutations in the FASLG gene have been associated with defective apoptosis of autoreactive T cells, leading to the development of autoimmunity. Targeted drug discovery efforts have focused on developing drugs that modulate the FAS/FASLG pathway to …	GO:1905780 regulation of phosphatidylserine exposure on apoptotic cell surface;GO:1905782 positive regulation of phosphatidylserine exposure on apoptotic cell surface;GO:0046666 retinal cell programmed cell death		Human disease related genes:Immune system diseases:Primary immunodeficiency; Disease related genes; CD markers; Cancer-related genes:Candidate cancer biomarkers; Predicted secreted proteins; RAS pathway related proteins			(M5060)SA FAS SIGNALING; (M7997)SA CASPASE CASCADE; (M235)PID TCR CALCIUM PATHWAY	(M5923)HALLMARK PI3K AKT MTOR SIGNALING; (M5902)HALLMARK APOPTOSIS; (M5950)HALLMARK ALLOGRAFT REJECTION	1	1	1	1	1	1	0	0	1	0	0	1	1	0	1	0	0	1	1	0
IL10	3586	symbol	H. sapiens	3586	H. sapiens	IL10	interleukin 10	IL10, or interleukin 10, is a cytokine that is primarily produced by monocytes and to a lesser extent by lymphocytes. It has various effects on immunoregulation and inflammation, including down-regulating the expression of Th1 cytokines, MHC class II Ags, and costimulatory molecules on macrophages. It also enhances B cell survival, proliferation, and antibody production. IL10 can block NF-kappa B…	IL10 has been implicated in various diseases, including autoimmune disorders, infectious diseases, and cancer. In rheumatoid arthritis, IL10 levels are elevated in the synovial fluid and serum, and IL10 gene polymorphisms have been associated with disease susceptibility. In infectious diseases, IL10 can play a dual role, either promoting or inhibiting immune responses depending on the pathogen an…	GO:0002875 negative regulation of chronic inflammatory response to antigenic stimulus;GO:0002439 chronic inflammatory response to antigenic stimulus;GO:0060302 negative regulation of cytokine activity		Human disease related genes:Immune system diseases:Allergies and autoimmune diseases; Human disease related genes:Skin diseases:Skin and soft tissue diseases; Candidate cardiovascular disease genes; Human disease related genes:Immune system diseases:Other immune system diseases; Predicted secreted proteins; Cancer-related genes:Candidate cancer biomarkers; Human disease related genes:Cardiovascul…		CRx-139; LLL-3348	(M28)PID IL4 2PATHWAY; (M167)PID AP1 PATHWAY; (M2)PID SMAD2 3NUCLEAR PATHWAY	(M5947)HALLMARK IL2 STAT5 SIGNALING; (M5932)HALLMARK INFLAMMATORY RESPONSE; (M5950)HALLMARK ALLOGRAFT REJECTION	0	1	1	1	1	0	0	0	0	0	0	1	1	1	0	1	0	1	1	0
BCL2L2	599	symbol	H. sapiens	599	H. sapiens	BCL2L2	BCL2 like 2	BCL2L2 is a gene that belongs to the BCL-2 protein family and encodes a protein that acts as an anti-apoptotic regulator. The protein forms hetero- or homodimers and contributes to reduced cell apoptosis under cytotoxic conditions. Studies in mice have shown that the related gene plays a role in the survival of NGF- and BDNF-dependent neurons and is essential for adult spermatogenesis. Alternativ…	BCL2L2 has been implicated in various diseases, including cancer, neurodegenerative disorders, and autoimmune diseases. In cancer, BCL2L2 overexpression has been observed in several types of tumors, including breast, lung, and ovarian cancers, and is associated with poor prognosis. Targeted drug discovery efforts have focused on developing small molecule inhibitors of BCL2L2 to induce apoptosis i…	GO:1905430 cellular response to glycine;GO:1905429 response to glycine;GO:0060011 Sertoli cell proliferation		Cancer-related genes:Candidate cancer biomarkers; Transporters:Transporter channels and pores; Predicted intracellular proteins	Nucleoplasm (Uncertain)	Navitoclax	(M145)PID P53 DOWNSTREAM PATHWAY	(M5902)HALLMARK APOPTOSIS	1	0	1	0	1	0	0	0	1	1	0	0	1	0	1	0	0	0	0	0
CASP5	838	symbol	H. sapiens	838	H. sapiens	CASP5	caspase 5	CASP5, also known as caspase 5, is a gene that encodes a member of the caspase family of proteases. Caspases are involved in the process of cell apoptosis, or programmed cell death. The inactive form of caspases is activated through proteolytic processing, resulting in the formation of two subunits that dimerize to form the active enzyme. Overexpression of the active form of CASP5 induces apoptos…	CASP5 has been implicated in several diseases, including inflammatory bowel disease, sepsis, and Alzheimer's disease. Inflammatory bowel disease is characterized by chronic inflammation of the gastrointestinal tract, and studies have shown that CASP5 is upregulated in the inflamed intestinal mucosa of patients with Crohn's disease. In sepsis, a life-threatening condition caused by a systemic infl…	GO:0021762 substantia nigra development;GO:0097194 execution phase of apoptosis;GO:0048857 neural nucleus development		ENZYME proteins:Hydrolases; Enzymes; Cancer-related genes:Candidate cancer biomarkers; Predicted intracellular proteins; Peptidases:Cysteine-type peptidases				(M5921)HALLMARK COMPLEMENT	0	1	0	0	1	1	1	0	0	0	1	0	1	0	0	0	0	0	1	0
CIDEA	1149	symbol	H. sapiens	1149	H. sapiens	CIDEA	cell death inducing DFFA like effector a	CIDEA (cell death-inducing DFFA-like effector a) is a gene that encodes a protein that activates apoptosis, a process of programmed cell death. This activation is inhibited by DFF45, a protein that prevents DNA fragmentation, but not by caspase inhibitors. In mice, CIDEA plays a role in thermogenesis and lipolysis, as mice lacking functional CIDEA have higher metabolic rates, higher lipolysis in …	There is limited information on the disease implications of CIDEA, as it is primarily associated with metabolic processes in mice. However, some studies have suggested that CIDEA may play a role in human obesity and diabetes. Targeted drug discovery efforts for CIDEA are also limited, as it is not a well-established drug target. However, some studies have explored the potential of CIDEA as a ther…	GO:0160077 lipid droplet fusion;GO:0035634 response to stilbenoid;GO:0010890 positive regulation of sequestering of triglyceride		Predicted intracellular proteins; Disease related genes				(M5935)HALLMARK FATTY ACID METABOLISM; (M5905)HALLMARK ADIPOGENESIS; (M5953)HALLMARK KRAS SIGNALING UP	0	0	0	0	0	0	0	0	0	0	0	0	1	0	0	0	0	0	0	0
NAIP	4671	symbol	H. sapiens	4671	H. sapiens	NAIP	NLR family apoptosis inhibitory protein	NAIP (NLR family apoptosis inhibitory protein) is a gene located on chromosome 5q13 that is part of a 500 kb inverted duplication containing at least four genes and repetitive elements that make it prone to rearrangements and deletions. The protein encoded by this gene contains regions of homology to two baculovirus inhibitor of apoptosis proteins, and it is able to suppress apoptosis induced by …	NAIP has been implicated in several diseases, including spinal muscular atrophy (SMA) and cancer. In SMA, NAIP is thought to act as a modifier gene, as it can compensate for the loss of function of SMN1, the gene mutated in SMA. Targeted drug discovery efforts have focused on developing therapies that increase NAIP expression or function, with the goal of improving outcomes for SMA patients. One …	GO:0016045 detection of bacterium;GO:0098543 detection of other organism;GO:0098581 detection of external biotic stimulus		Cancer-related genes:Candidate cancer biomarkers; Predicted intracellular proteins					1	0	0	1	1	1	0	1	0	0	0	0	0	1	0	1	0	0	1	0
NOD1	10392	symbol	H. sapiens	10392	H. sapiens	NOD1	nucleotide binding oligomerization domain containing 1	NOD1 is a gene that belongs to the NOD-like receptor family of proteins and plays a crucial role in innate immunity. It acts as a pattern-recognition receptor that recognizes bacterial peptidoglycans and triggers inflammation. The protein is also involved in the immune response to viral and parasitic infections. The gene encodes a protein with an N-terminal caspase recruitment domain, a centrally…	NOD1 gene mutations have been associated with several diseases, including inflammatory bowel disease (IBD), asthma, Behcet disease, and sarcoidosis. Targeted drug discovery efforts have focused on developing drugs that modulate the NOD1 pathway to treat these diseases. One example is the drug mesalamine, which is used to treat IBD and works by inhibiting the NOD1 pathway. Another drug, budesonide…	GO:0002606 positive regulation of dendritic cell antigen processing and presentation;GO:0002579 positive regulation of antigen processing and presentation;GO:0098792 xenophagy		Human disease related genes:Immune system diseases:Allergies and autoimmune diseases; Predicted intracellular proteins; Human disease related genes:Skin diseases:Skin and soft tissue diseases	Mitochondria (Approved)			(M5923)HALLMARK PI3K AKT MTOR SIGNALING; (M5913)HALLMARK INTERFERON GAMMA RESPONSE	0	0	1	1	0	1	0	1	0	0	0	1	0	1	0	0	0	0	1	1
BCL2L10	10017	symbol	H. sapiens	10017	H. sapiens	BCL2L10	BCL2 like 10	BCL2L10, also known as BCL2 like 10, is a member of the BCL-2 protein family that regulates apoptosis (programmed cell death) and is involved in various cellular activities. It contains BH4, BH1, and BH2 domains and can interact with other BCL-2 family members, including BCL2, BCL2L1/BCL-X(L), and BAX. Overexpression of BCL2L10 has been shown to suppress cell apoptosis by preventing the release o…	There is limited information available on the disease implications of BCL2L10. However, some studies have suggested that alterations in BCL2L10 expression may be associated with certain types of cancer, including breast cancer and hepatocellular carcinoma. Targeted drug discovery efforts for BCL2L10 are also limited, but some studies have explored the potential of BCL2L10 as a therapeutic target …	GO:0038034 signal transduction in absence of ligand;GO:0097192 extrinsic apoptotic signaling pathway in absence of ligand;GO:0008630 intrinsic apoptotic signaling pathway in response to DNA damage		Predicted intracellular proteins				(M5902)HALLMARK APOPTOSIS	1	0	1	1	1	0	0	0	0	0	0	0	1	0	0	0	0	0	0	0
LTBR	4055	symbol	H. sapiens	4055	H. sapiens	LTBR	lymphotoxin beta receptor	The LTBR gene encodes a protein that belongs to the tumor necrosis factor receptor superfamily. The protein plays a crucial role in signaling during the development of lymphoid and other organs, immune response, lipid metabolism, and programmed cell death. The major ligands of this receptor include lymphotoxin alpha/beta and tumor necrosis factor ligand superfamily member 14. The activity of this…	The LTBR gene has been implicated in various diseases, including autoimmune disorders, chronic inflammation, and cancer. In autoimmune disorders such as rheumatoid arthritis and multiple sclerosis, the LTBR signaling pathway has been shown to play a role in the pathogenesis of the disease. In cancer, the LTBR pathway has been linked to tumor growth, invasion, and metastasis. Targeted drug discove…	GO:0043011 myeloid dendritic cell differentiation;GO:0001773 myeloid dendritic cell activation;GO:0097028 dendritic cell differentiation		Cancer-related genes:Candidate cancer biomarkers; Predicted intracellular proteins	Golgi apparatus (Supported)			(M5897)HALLMARK IL6 JAK STAT3 SIGNALING	0	0	1	0	0	1	1	0	0	0	0	1	0	1	1	0	0	1	0	0
TP53	7157	symbol	H. sapiens	7157	H. sapiens	TP53	tumor protein p53	The TP53 gene encodes a tumor suppressor protein that responds to various cellular stresses to regulate the expression of target genes, inducing cell cycle arrest, apoptosis, senescence, DNA repair, or changes in metabolism. The protein contains transcriptional activation, DNA binding, and oligomerization domains. Mutations in this gene are associated with various human cancers, including heredit…	The TP53 gene is one of the most frequently mutated genes in human cancers, with mutations occurring in over 50% of all tumors. These mutations can lead to loss of function of the TP53 protein, resulting in uncontrolled cell growth and tumor formation. As a result, there has been significant interest in developing drugs that can restore TP53 function or target tumors with TP53 mutations. One exam…	GO:1903451 negative regulation of G1 to G0 transition;GO:1905856 negative regulation of pentose-phosphate shunt;GO:0006113 fermentation		Human disease related genes:Cancers:Head and neck cancers; Human disease related genes:Cancers:Cancers of the urinary system; Human disease related genes:Cardiovascular diseases:Hematologic diseases; Cancer-related genes:Mutational cancer driver genes; Potential drug targets; Transporters:Transporter channels and pores; Human disease related genes:Cancers:Skin cancers; Predicted intracellular pro…	Nucleoplasm (Enhanced); Additional: Cytosol;Vesicles	Acetylsalicylic acid; Zinc; Triethyl phosphate; AZD 3355; 1-(9-ethyl-9H-carbazol-3-yl)-N-methylmethanamine; Zinc acetate; Zinc chloride; Zinc sulfate, unspecified form	(M1529)SA G1 AND S PHASES; (M180)PID HIF1A PATHWAY; (M32)PID HDAC CLASSIII PATHWAY	(M5895)HALLMARK WNT BETA CATENIN SIGNALING; (M5898)HALLMARK DNA REPAIR; (M5925)HALLMARK E2F TARGETS	1	1	1	1	1	1	1	1	1	1	1	1	1	1	1	1	1	0	1	1
TNFSF8	944	symbol	H. sapiens	944	H. sapiens	TNFSF8	TNF superfamily member 8	TNFSF8 is a gene that encodes a cytokine belonging to the tumor necrosis factor (TNF) ligand family. This cytokine acts as a ligand for TNFRSF8/CD30, a cell surface antigen and marker for Hodgkin lymphoma and related hematologic malignancies. The cytokine expressed on B cell surface plays an inhibitory role in modulating Ig class switch. It has been shown to enhance cell proliferation of some lym…	TNFSF8 has been implicated in the pathogenesis of various lymphomas, including Hodgkin's lymphoma, anaplastic large cell lymphoma, and adult T-cell leukemia/lymphoma. Targeting TNFSF8 and its receptor CD30 has been explored as a potential therapeutic strategy for these malignancies. Brentuximab vedotin, an antibody-drug conjugate that targets CD30, has been approved for the treatment of Hodgkin's…	GO:0043374 CD8-positive, alpha-beta T cell differentiation;GO:0036037 CD8-positive, alpha-beta T cell activation;GO:0046632 alpha-beta T cell differentiation		CD markers; Cancer-related genes:Candidate cancer biomarkers			(M11736)SA MMP CYTOKINE CONNECTION; (M5883)NABA SECRETED FACTORS; (M5885)NABA MATRISOME ASSOCIATED		0	0	0	0	0	0	0	0	0	0	0	1	0	0	0	0	0	1	1	0
CRADD	8738	symbol	H. sapiens	8738	H. sapiens	CRADD	CASP2 and RIPK1 domain containing adaptor with death domain	CRADD, also known as CASP2 and RIPK1 domain containing adaptor with death domain, is a gene that encodes a protein containing a death domain motif. This protein plays a role in promoting apoptosis by recruiting caspase 2/ICH1 to the cell death signal transduction complex, which includes tumor necrosis factor receptor 1 and RIPK1/RIP kinase. A mutation in this gene has been linked to cognitive dis…	Research on CRADD has shown its involvement in various diseases, including cancer, neurodegenerative disorders, and autoimmune diseases. In cancer, CRADD has been found to be overexpressed in several types of tumors, including breast, lung, and colon cancer, and its inhibition has been shown to induce apoptosis and inhibit tumor growth. In neurodegenerative disorders, CRADD has been implicated in…	GO:0006977 DNA damage response, signal transduction by p53 class mediator resulting in cell cycle arrest;GO:0031571 mitotic G1 DNA damage checkpoint signaling;GO:0044819 mitotic G1/S transition checkpoint signaling		Cancer-related genes:Candidate cancer biomarkers; Human disease related genes:Other diseases:Mental and behavioural disorders; Predicted intracellular proteins; Disease related genes	Cytosol (Approved); Additional: Nucleoplasm		(M197)PID HIV NEF PATHWAY; (M144)PID CERAMIDE PATHWAY; (M220)PID CASPASE PATHWAY		1	1	1	1	1	0	1	1	0	1	0	0	0	0	1	0	0	0	0	0
CD40LG	959	symbol	H. sapiens	959	H. sapiens	CD40LG	CD40 ligand	CD40LG, also known as CD40 ligand, is a gene that encodes a protein expressed on the surface of T cells. This protein plays a crucial role in regulating B cell function by interacting with CD40 on the B cell surface. A defect in this gene can lead to hyper-IgM syndrome, a condition characterized by an inability to undergo immunoglobulin class switch. This gene is important for the proper function…	CD40LG gene mutations have been linked to hyper-IgM syndrome, a rare immunodeficiency disorder characterized by low levels of immunoglobulin G (IgG) and immunoglobulin A (IgA) antibodies, and high levels of immunoglobulin M (IgM) antibodies. This condition can lead to recurrent infections, particularly of the respiratory and gastrointestinal tracts. Targeted drug discovery efforts have focused on…	GO:0023035 CD40 signaling pathway;GO:2000353 positive regulation of endothelial cell apoptotic process;GO:0002204 somatic recombination of immunoglobulin genes involved in immune response		Human disease related genes:Immune system diseases:Primary immunodeficiency; Disease related genes; Candidate cardiovascular disease genes; CD markers; Cancer-related genes:Candidate cancer biomarkers; Predicted secreted proteins	Golgi apparatus;Plasma membrane (Approved)	Ruplizumab	(M235)PID TCR CALCIUM PATHWAY; (M169)PID INTEGRIN2 PATHWAY; (M45)PID CD40 PATHWAY	(M5921)HALLMARK COMPLEMENT; (M5950)HALLMARK ALLOGRAFT REJECTION; (M5956)HALLMARK KRAS SIGNALING DN	0	0	1	0	0	1	0	0	0	0	0	1	1	0	0	1	0	1	1	0
LTA	4049	symbol	H. sapiens	4049	H. sapiens	LTA	lymphotoxin alpha	Lymphotoxin alpha (LTA) is a cytokine produced by lymphocytes and a member of the tumor necrosis factor family. It forms heterotrimers with lymphotoxin-beta, which anchor it to the cell surface. LTA mediates a variety of inflammatory, immunostimulatory, and antiviral responses, plays a role in apoptosis, and is involved in the formation of secondary lymphoid organs during development. Genetic var…	Lymphotoxin alpha (LTA) has been implicated in various diseases, including autoimmune disorders, infectious diseases, and cancer. Targeted drug discovery efforts have focused on developing drugs that modulate the activity of LTA or its downstream signaling pathways. For example, anti-LTA antibodies have been developed for the treatment of autoimmune diseases such as rheumatoid arthritis and psori…	GO:0002876 positive regulation of chronic inflammatory response to antigenic stimulus;GO:0002874 regulation of chronic inflammatory response to antigenic stimulus;GO:0002678 positive regulation of chronic inflammatory response		FDA approved drug targets:Biotech drugs; Predicted secreted proteins; Cancer-related genes:Candidate cancer biomarkers; Disease related genes		Etanercept	(M234)PID IL2 STAT5 PATHWAY; (M28)PID IL4 2PATHWAY; (M5883)NABA SECRETED FACTORS	(M5932)HALLMARK INFLAMMATORY RESPONSE	1	1	1	0	0	1	0	0	0	0	0	1	0	0	0	0	0	1	1	0
TNFRSF10A	8797	symbol	H. sapiens	8797	H. sapiens	TNFRSF10A	TNF receptor superfamily member 10a	TNFRSF10A is a gene that encodes a protein belonging to the TNF-receptor superfamily. This receptor is activated by TNFSF10/TRAIL, which induces cell apoptosis or programmed cell death. The protein requires FADD, a death domain containing adaptor protein, for apoptosis to occur. Studies with FADD-deficient mice have shown that FADD is necessary for the apoptosis mediated by this protein. The TNFR…	The TNFRSF10A gene has been implicated in various types of cancer, including breast, lung, and colon cancer. Targeting this gene and its protein product has been a focus of drug discovery efforts for cancer treatment. One example of a successful drug targeting TNFRSF10A is the monoclonal antibody, mapatumumab, which binds to the receptor and induces apoptosis in cancer cells. Another drug, tigatu…	GO:0036462 TRAIL-activated apoptotic signaling pathway;GO:0007250 activation of NF-kappaB-inducing kinase activity;GO:0008625 extrinsic apoptotic signaling pathway via death domain receptors		CD markers; Cancer-related genes:Candidate cancer biomarkers			(M79)PID TRAIL PATHWAY; (M145)PID P53 DOWNSTREAM PATHWAY		1	1	1	0	0	1	1	0	0	1	1	0	0	0	0	0	0	1	0	0
BAD	572	symbol	H. sapiens	572	H. sapiens	BAD	BCL2 associated agonist of cell death	The human gene BAD, also known as BCL2 associated agonist of cell death, is a member of the BCL-2 family which regulates programmed cell death. BAD positively regulates cell apoptosis by forming heterodimers with BCL-xL and BCL-2, reversing their death repressor activity. The proapoptotic activity of BAD is regulated through its phosphorylation, with protein kinases AKT and MAP kinase, as well as…	The dysregulation of BAD has been implicated in various diseases, including cancer, neurodegenerative disorders, and cardiovascular diseases. In cancer, BAD has been shown to play a role in the resistance of cancer cells to chemotherapy and radiation therapy. Targeting BAD has been explored as a potential therapeutic strategy for cancer treatment. Several small molecule inhibitors of BAD have bee…	GO:0046687 response to chromate;GO:0071247 cellular response to chromate;GO:1901423 response to benzene		Cancer-related genes:Candidate cancer biomarkers; RAS pathway related proteins; Predicted intracellular proteins	Mitochondria (Enhanced)	Navitoclax	(M13096)SA PROGRAMMED CELL DEATH; (M1718)SIG IL4RECEPTOR IN B LYPHOCYTES; (M125)PID IGF1 PATHWAY		1	1	1	1	1	1	1	1	1	0	1	1	1	1	1	1	1	0	0	0
DAPK1	1612	symbol	H. sapiens	1612	H. sapiens	DAPK1	death associated protein kinase 1	DAPK1, or death-associated protein kinase 1, is a gene that encodes a unique 160-kD calmodulin dependent serine-threonine kinase. It carries 8 ankyrin repeats and 2 putative P-loop consensus sites and is a positive mediator of gamma-interferon induced programmed cell death. DAPK1 is a candidate tumor suppressor gene and has multiple transcript variants due to alternative splicing.	DAPK1 has been implicated in various diseases, including cancer, Alzheimer's disease, and cardiovascular disease. In cancer, DAPK1 is often downregulated or silenced, leading to increased cell survival and resistance to chemotherapy. Therefore, there have been efforts to develop drugs that can activate DAPK1 and induce cell death in cancer cells. One example is the drug ONC201, which has shown pr…	GO:1904094 positive regulation of autophagic cell death;GO:1904092 regulation of autophagic cell death;GO:0071447 cellular response to hydroperoxide	yes	Human disease related genes:Cancers:Cancers of the urinary system; Enzymes; ENZYME proteins:Transferases; Cancer-related genes:Candidate cancer biomarkers; Kinases:CAMK Ser/Thr protein kinases	Centrosome (Approved)	5,6-Dihydro-Benzo[H]Cinnolin-3-Ylamine; Phosphoaminophosphonic Acid-Adenylate Ester; 6-(3-AMINOPROPYL)-4,9-DIMETHYLPYRROLO[3,4-C]CARBAZOLE-1,3(2H,6H)-DIONE; Fostamatinib	(M108)PID NETRIN PATHWAY; (M161)PID IFNG PATHWAY		0	1	1	1	0	1	0	0	0	0	0	1	0	0	0	1	1	0	1	0
TNFRSF1A	7132	symbol	H. sapiens	7132	H. sapiens	TNFRSF1A	TNF receptor superfamily member 1A	TNFRSF1A is a gene that encodes a protein belonging to the TNF receptor superfamily. The protein exists in both membrane-bound and soluble forms and interacts with its ligand, tumor necrosis factor alpha, in the same forms. The binding of membrane-bound tumor necrosis factor alpha to the membrane-bound receptor leads to receptor trimerization and activation, which plays a role in cell survival, a…	TNFRSF1A mutations are associated with a rare autosomal dominant disorder called tumor necrosis factor receptor-associated periodic syndrome (TRAPS). This disorder is characterized by recurrent episodes of fever, abdominal pain, joint pain, and skin rashes. There are currently no FDA-approved drugs specifically targeting TNFRSF1A for TRAPS treatment. However, anti-TNF drugs such as etanercept and…	GO:0003332 negative regulation of extracellular matrix constituent secretion;GO:1902339 positive regulation of apoptotic process involved in morphogenesis;GO:1904747 positive regulation of apoptotic process involved in development		Disease related genes; Human disease related genes:Nervous system diseases:Other nervous and sensory system diseases; Candidate cardiovascular disease genes; Human disease related genes:Immune system diseases:Other immune system diseases; CD markers; Cancer-related genes:Candidate cancer biomarkers; Predicted secreted proteins; FDA approved drug targets:Biotech drugs		6-[3-(4-Morpholinyl)Propyl]-2-(3-Nitrophenyl)-5-Thioxo-5,6,-Dihydro-7h-Thienol[2',3':4,5]Pyrrolo[1,2-C]Imidazol-7-One; Tasonermin	(M11736)SA MMP CYTOKINE CONNECTION; (M37)PID NFKAPPAB CANONICAL PATHWAY; (M197)PID HIV NEF PATHWAY	(M5897)HALLMARK IL6 JAK STAT3 SIGNALING; (M5923)HALLMARK PI3K AKT MTOR SIGNALING; (M5934)HALLMARK XENOBIOTIC METABOLISM	1	1	1	0	1	1	1	1	0	0	1	1	0	0	1	1	0	1	1	0
TRADD	8717	symbol	H. sapiens	8717	H. sapiens	TRADD	TNFRSF1A associated via death domain	TRADD is a human gene that encodes a protein containing a death domain, which interacts with TNFRSF1A/TNFR1 to mediate programmed cell death signaling and NF-kappaB activation. The protein also binds to TRAF2, reducing the recruitment of inhibitor-of-apoptosis proteins (IAPs) by TRAF2, and thus suppressing TRAF2-mediated apoptosis. Additionally, TRADD can interact with receptor TNFRSF6/FAS and ad…	TRADD has been implicated in various diseases, including cancer, autoimmune disorders, and neurodegenerative diseases. In cancer, TRADD has been shown to promote tumor growth and survival by activating NF-kappaB signaling and inhibiting apoptosis. Therefore, targeting TRADD has emerged as a potential therapeutic strategy for cancer treatment. Several small molecule inhibitors of TRADD have been d…	GO:0051798 positive regulation of hair follicle development;GO:0051797 regulation of hair follicle development;GO:0042634 regulation of hair cycle		Predicted intracellular proteins	Cytosol (Approved)		(M79)PID TRAIL PATHWAY; (M197)PID HIV NEF PATHWAY; (M144)PID CERAMIDE PATHWAY		1	1	1	0	0	1	0	1	0	0	0	1	0	0	0	0	0	0	1	0
AKT1	207	symbol	H. sapiens	207	H. sapiens	AKT1	AKT serine/threonine kinase 1	AKT1 is a gene that encodes a protein kinase, which is a member of the AKT serine-threonine protein kinase family. This family includes three highly similar proteins, AKT alpha, beta, and gamma, that regulate a wide variety of cellular functions, including cell proliferation, survival, metabolism, and angiogenesis. AKT proteins are phosphorylated by phosphoinositide 3-kinase (PI3K) and are recrui…	Mutations in the AKT1 gene have been associated with various types of cancer, including breast, ovarian, colorectal, and lung cancer. In particular, the E17K mutation in AKT1 has been found in up to 8% of breast cancer cases and is associated with increased AKT activity and tumor growth. Targeted drug discovery efforts have focused on developing inhibitors of the PI3K/AKT/mTOR pathway, with sever…	GO:0019049 mitigation of host antiviral defense response;GO:0052031 modulation by symbiont of host defense response;GO:0052173 response to defenses of other organism	yes	Human disease related genes:Other diseases:Mental and behavioural disorders; Disease related genes; Human disease related genes:Cancers:Cancers of eye, brain, and central nervous system; Enzymes; ENZYME proteins:Transferases; Cancer-related genes:Mutational cancer driver genes; Human disease related genes:Congenital malformations:Other congenital malformations; Potential drug targets; Transporter…	Nucleoplasm (Supported); Additional: Microtubules	ATP; Arsenic trioxide; Genistein; Inositol 1,3,4,5-Tetrakisphosphate; Resveratrol; Archexin; Enzastaurin; Perifosine; N-[2-(5-methyl-4H-1,2,4-triazol-3-yl)phenyl]-7H-pyrrolo[2,3-d]pyrimidin-4-amine; 5-(5-chloro-7H-pyrrolo[2,3-d]pyrimidin-4-yl)-4,5,6,7-tetrahydro-1H-imidazo[4,5-c]pyridine	(M12771)SA PTEN PATHWAY; (M18895)SA TRKA RECEPTOR; (M184)PID ECADHERIN KERATINOCYTE PATHWAY	(M5908)HALLMARK ANDROGEN RESPONSE; (M5923)HALLMARK PI3K AKT MTOR SIGNALING; (M5950)HALLMARK ALLOGRAFT REJECTION	1	1	0	1	1	1	0	1	1	1	1	1	1	1	1	1	1	0	1	1
TRAF2	7186	symbol	H. sapiens	7186	H. sapiens	TRAF2	TNF receptor associated factor 2	TRAF2 (TNF receptor associated factor 2) is a protein that belongs to the TNF receptor associated factor (TRAF) protein family. It interacts with TNF receptors and forms a complex with TRAF1, which is required for TNF-alpha-mediated activation of MAPK8/JNK and NF-kappaB. The TRAF2-TRAF1 complex also interacts with inhibitor-of-apoptosis proteins (IAPs) and mediates anti-apoptotic signals from TNF…	TRAF2 has been implicated in various diseases, including cancer, inflammation, and autoimmune disorders. In cancer, TRAF2 has been shown to promote tumor growth and survival by activating NF-kappaB and MAPK signaling pathways. Therefore, targeting TRAF2 has emerged as a potential therapeutic strategy for cancer treatment. Several small molecule inhibitors of TRAF2 have been developed and tested i…	GO:0034351 negative regulation of glial cell apoptotic process;GO:0097400 interleukin-17-mediated signaling pathway;GO:0034350 regulation of glial cell apoptotic process		Enzymes; Cancer-related genes:Candidate cancer biomarkers; ENZYME proteins:Transferases; Predicted intracellular proteins	Cytosol (Enhanced)		(M20)PID P38 MKK3 6PATHWAY; (M79)PID TRAIL PATHWAY; (M45)PID CD40 PATHWAY	(M5923)HALLMARK PI3K AKT MTOR SIGNALING; (M5950)HALLMARK ALLOGRAFT REJECTION	1	1	1	0	1	1	0	1	1	0	1	1	1	1	1	1	1	1	1	0
BCL2L1	598	symbol	H. sapiens	598	H. sapiens	BCL2L1	BCL2 like 1	BCL2L1, also known as BCL2 like 1, is a gene that belongs to the BCL-2 protein family. This family of proteins regulates apoptosis, or programmed cell death, and is involved in various cellular activities. BCL2L1 is located at the outer mitochondrial membrane and regulates the opening of the outer mitochondrial membrane channel (VDAC). VDAC controls mitochondrial membrane potential, which in turn…	BCL2L1 has been implicated in various diseases, including cancer, neurodegenerative disorders, and autoimmune diseases. In cancer, BCL2L1 is often overexpressed, leading to increased cell survival and resistance to chemotherapy. Targeting BCL2L1 has been a focus of drug discovery efforts, with several small molecule inhibitors and antisense oligonucleotides in development. Venetoclax, a BCL2 inhi…	GO:0019050 suppression by virus of host apoptotic process;GO:0033668 suppression by symbiont of host apoptotic process;GO:0039526 modulation by virus of host apoptotic process		Cancer-related genes:Candidate cancer biomarkers; RAS pathway related proteins; Transporters:Transporter channels and pores	Mitochondria (Approved)	4'-FLUORO-1,1'-BIPHENYL-4-CARBOXYLIC ACID; Isosorbide; Gossypol	(M13096)SA PROGRAMMED CELL DEATH; (M182)PID IL3 PATHWAY; (M234)PID IL2 STAT5 PATHWAY	(M5902)HALLMARK APOPTOSIS; (M5947)HALLMARK IL2 STAT5 SIGNALING	1	1	1	0	1	1	1	1	1	1	0	1	1	1	1	1	1	0	1	1
BCL2	596	symbol	H. sapiens	596	H. sapiens	BCL2	BCL2 apoptosis regulator	BCL2 is a gene that encodes a protein that is located on the outer mitochondrial membrane and prevents the apoptotic death of certain cells, such as lymphocytes. The constitutive expression of BCL2, which occurs in cases such as the translocation of BCL2 to the Ig heavy chain locus, is believed to be responsible for follicular lymphoma. Alternative splicing of the gene results in multiple transcr…	BCL2 is a well-known oncogene that has been implicated in various types of cancer, including lymphoma, leukemia, breast cancer, and lung cancer. The overexpression of BCL2 protein leads to the inhibition of apoptosis, which is a programmed cell death mechanism that eliminates damaged or abnormal cells. This inhibition of apoptosis allows cancer cells to survive and proliferate, leading to tumor g…	GO:0032848 negative regulation of cellular pH reduction;GO:0043375 CD8-positive, alpha-beta T cell lineage commitment;GO:0046671 negative regulation of retinal cell programmed cell death		Human disease related genes:Cancers:Head and neck cancers; Human disease related genes:Cancers:Cancers of haematopoietic and lymphoid tissues; Disease related genes; Human disease related genes:Cancers:Cancers of the lung and pleura; Human disease related genes:Cancers:Cancers of the breast and female genital organs; Cancer-related genes:Candidate cancer biomarkers; Transporters:Transporter chann…	Mitochondria (Enhanced)	Ibuprofen; Paclitaxel; Docetaxel; Rasagiline; Paclitaxel docosahexaenoic acid; Apoptone; Glycine betaine; Eribulin; Dexibuprofen; Isosorbide; Venetoclax; Obatoclax; Navitoclax	(M5060)SA FAS SIGNALING; (M13096)SA PROGRAMMED CELL DEATH; (M162)PID RXR VDR PATHWAY	(M5947)HALLMARK IL2 STAT5 SIGNALING; (M5891)HALLMARK HYPOXIA; (M5906)HALLMARK ESTROGEN RESPONSE EARLY	1	1	1	0	1	1	1	1	1	1	1	1	1	1	1	1	1	0	1	1
BFAR	51283	symbol	H. sapiens	51283	H. sapiens	BFAR	bifunctional apoptosis regulator	BFAR is a human gene that encodes a protein with multiple functions, including caspase binding, protein-macromolecule adaptor, and ubiquitin protein ligase activities. It is involved in negative regulation of the unfolded protein response and protein catabolic processes, as well as protein ubiquitination. BFAR acts upstream of or within the negative regulation of apoptotic processes and is locate…	There is limited information available on the disease implications of BFAR. However, studies have shown that mutations in the BFAR gene may be associated with an increased risk of developing breast cancer. Targeted drug discovery efforts for BFAR are also limited, as the exact role of the protein in disease development and progression is not fully understood. However, some studies have suggested …	GO:1903895 negative regulation of IRE1-mediated unfolded protein response;GO:1903894 regulation of IRE1-mediated unfolded protein response;GO:1900102 negative regulation of endoplasmic reticulum unfolded protein response		Predicted intracellular proteins					0	0	0	0	0	0	0	0	0	0	0	0	1	1	0	0	0	0	0	0
CASP3	836	symbol	H. sapiens	836	H. sapiens	CASP3	caspase 3	CASP3, also known as caspase 3, is a gene that encodes a protein called a cysteine-aspartic acid protease. This protein plays a crucial role in the process of cell apoptosis, or programmed cell death. It is responsible for cleaving and inactivating poly(ADP-ribose) polymerase, as well as activating sterol regulatory element binding proteins and other caspases. The protein itself is processed by o…	CASP3 has been implicated in a variety of diseases, including cancer, neurodegenerative disorders, and autoimmune diseases. In cancer, caspase 3 is often downregulated, leading to resistance to chemotherapy and radiation therapy. Targeting caspase 3 has been explored as a potential therapeutic strategy for cancer treatment. In neurodegenerative diseases such as Alzheimer's and Parkinson's, caspas…	GO:0008627 intrinsic apoptotic signaling pathway in response to osmotic stress;GO:0061713 anterior neural tube closure;GO:0034349 glial cell apoptotic process		ENZYME proteins:Hydrolases; Enzymes; Cancer-related genes:Candidate cancer biomarkers; FDA approved drug targets:Small molecule drugs; Predicted intracellular proteins; Peptidases:Cysteine-type peptidases	Mitochondria (Approved); Additional: Nucleoplasm	Pamidronic acid; Acetylsalicylic acid; Minocycline; 5-[4-(1-Carboxymethyl-2-Oxo-Propylcarbamoyl)-Benzylsulfamoyl]-2-Hydroxy-Benzoic Acid; Emricasan; Incadronic acid; 2-HYDROXY-5-(2-MERCAPTO-ETHYLSULFAMOYL)-BENZOIC ACID; methyl (3S)-3-[(tert-butoxycarbonyl)amino]-4-oxopentanoate; 1-METHYL-5-(2-PHENOXYMETHYL-PYRROLIDINE-1-SULFONYL)-1H-INDOLE-2,3-DIONE; [N-(3-dibenzylcarbamoyl-oxiranecarbonyl)-hydra…	(M5060)SA FAS SIGNALING; (M7997)SA CASPASE CASCADE; (M240)PID SYNDECAN 2 PATHWAY	(M5941)HALLMARK UV RESPONSE UP; (M5902)HALLMARK APOPTOSIS; (M5947)HALLMARK IL2 STAT5 SIGNALING	1	1	1	1	1	1	1	0	0	0	1	1	1	0	0	1	1	0	1	0
FADD	8772	symbol	H. sapiens	8772	H. sapiens	FADD	Fas associated via death domain	FADD (Fas associated via death domain) is a human gene that encodes an adaptor molecule involved in mediating cell apoptotic signals. The protein interacts with various cell surface receptors, including TNFRSF6/Fas-receptor, tumor necrosis factor receptor, TNFRSF25, and TNFSF10/TRAIL-receptor, and participates in the death signaling initiated by these receptors. FADD's C-terminal death domain can…	FADD has been implicated in various diseases, including cancer, autoimmune disorders, and viral infections. In cancer, FADD is often overexpressed, leading to increased resistance to apoptosis and promoting tumor growth. Targeting FADD has been explored as a potential therapeutic strategy for cancer treatment. Several small molecule inhibitors of FADD have been developed, including Fas-associated…	GO:2000454 positive regulation of CD8-positive, alpha-beta cytotoxic T cell extravasation;GO:0071550 death-inducing signaling complex assembly;GO:2000451 positive regulation of CD8-positive, alpha-beta T cell extravasation		Cancer-related genes:Candidate cancer biomarkers; Predicted intracellular proteins; Disease related genes	Cytosol;Nucleoplasm (Supported)		(M79)PID TRAIL PATHWAY; (M197)PID HIV NEF PATHWAY; (M94)PID FAS PATHWAY		1	1	1	1	0	1	1	1	0	0	0	0	1	0	1	0	0	0	1	1
BAG1	573	symbol	H. sapiens	573	H. sapiens	BAG1	BAG cochaperone 1	BAG1, also known as BAG cochaperone 1, is a gene that encodes a protein that binds to the oncogene BCL2, enhancing its anti-apoptotic effects and linking growth factor receptors to anti-apoptotic mechanisms. The protein has multiple isoforms encoded by a non-AUG initiation codon and three alternative downstream AUG initiation codons. A related pseudogene has been identified on chromosome X. The B…	BAG1 has been implicated in various diseases, including cancer and neurodegenerative disorders. In cancer, BAG1 has been shown to be overexpressed in several types of tumors, including breast, ovarian, and lung cancers, and has been associated with poor prognosis. Targeting BAG1 has been explored as a potential therapeutic strategy for cancer treatment. Several small molecule inhibitors of BAG1 h…	GO:0051085 chaperone cofactor-dependent protein refolding;GO:0051084 'de novo' post-translational protein folding;GO:0006458 'de novo' protein folding		Cancer-related genes:Candidate cancer biomarkers; Predicted intracellular proteins	Nucleoplasm (Supported); Additional: Cytosol	(2R,3R,4S,5R)-2-[6-amino-8-[(3,4-dichlorophenyl)methylamino]purin-9-yl]-5-(hydroxymethyl)oxolane-3,4-diol	(M167)PID AP1 PATHWAY	(M5906)HALLMARK ESTROGEN RESPONSE EARLY; (M5907)HALLMARK ESTROGEN RESPONSE LATE; (M5909)HALLMARK MYOGENESIS	0	0	0	0	0	0	0	0	0	0	0	0	1	0	0	0	0	0	0	0
TRAF3	7187	symbol	H. sapiens	7187	H. sapiens	TRAF3	TNF receptor associated factor 3	TRAF3 (TNF receptor associated factor 3) is a gene that encodes a protein belonging to the TNF receptor associated factor (TRAF) protein family. TRAF proteins are involved in signal transduction from members of the TNF receptor superfamily. TRAF3 participates in the signal transduction of CD40, a TNFR family member important for the activation of the immune response. It is also a critical compone…	Mutations in the TRAF3 gene have been associated with Encephalopathy, acute, infection-induced, herpes-specific 5, a rare autosomal recessive disorder characterized by acute encephalopathy following a viral infection, particularly herpes simplex virus (HSV) or human herpesvirus-6 (HHV-6). Targeted drug discovery efforts for TRAF3 are currently limited, but there is ongoing research on the role of…	GO:0008063 Toll signaling pathway;GO:0035666 TRIF-dependent toll-like receptor signaling pathway;GO:0002756 MyD88-independent toll-like receptor signaling pathway		Disease related genes; Enzymes; ENZYME proteins:Transferases; Potential drug targets; Predicted intracellular proteins; Cancer-related genes:Mutated cancer genes			(M45)PID CD40 PATHWAY; (M12705)SIG CD40PATHWAYMAP		1	1	0	1	0	1	0	0	0	0	0	1	0	1	0	1	0	1	1	0
TP73	7161	symbol	H. sapiens	7161	H. sapiens	TP73	tumor protein p73	TP73 is a gene that belongs to the p53 family of transcription factors, which are involved in cellular responses to stress and development. It is located on chromosome 1p36, a region that is frequently deleted in neuroblastoma and other tumors, and is believed to contain multiple tumor suppressor genes. TP73 is a candidate gene for neuroblastoma, as it has been shown to be monoallelically express…	TP73 has been implicated in various types of cancer, including neuroblastoma, breast cancer, lung cancer, and ovarian cancer. In neuroblastoma, TP73 has been shown to play a role in regulating cell proliferation and apoptosis, and its expression is associated with a favorable prognosis. Targeted drug discovery efforts for TP73 have focused on developing small molecule inhibitors that can selectiv…	GO:1901248 positive regulation of lung ciliated cell differentiation;GO:1901246 regulation of lung ciliated cell differentiation;GO:0060044 negative regulation of cardiac muscle cell proliferation		Transcription factors:Immunoglobulin fold; Predicted intracellular proteins	Nucleoplasm (Supported); Additional: Cell Junctions;Golgi apparatus;Vesicles	Zinc; Zinc acetate; Zinc chloride; Zinc sulfate, unspecified form	(M40)PID E2F PATHWAY; (M19)PID P73PATHWAY; (M145)PID P53 DOWNSTREAM PATHWAY		1	1	1	0	1	0	0	0	1	1	0	0	1	1	0	0	0	0	0	1
BCL2L11	10018	symbol	H. sapiens	10018	H. sapiens	BCL2L11	BCL2 like 11	BCL2L11, also known as BCL2 like 11, is a gene that belongs to the BCL-2 protein family. This family of proteins regulates apoptosis, or programmed cell death, and can act as either anti- or pro-apoptotic regulators. BCL2L11 contains a BH3 domain and has been shown to interact with other members of the BCL-2 protein family, acting as an apoptotic activator. The gene is expressed in response to ne…	BCL2L11 has been implicated in various diseases, including cancer, autoimmune disorders, and neurodegenerative diseases. In cancer, BCL2L11 is often downregulated, leading to increased cell survival and resistance to chemotherapy. Targeting BCL2L11 with small molecule inhibitors has been explored as a potential therapeutic strategy for cancer treatment. For example, the drug venetoclax, which tar…	GO:0034263 positive regulation of autophagy in response to ER overload;GO:1902263 apoptotic process involved in embryonic digit morphogenesis;GO:1903896 positive regulation of IRE1-mediated unfolded protein response		Transporters:Accessory Factors Involved in Transport; Predicted intracellular proteins	Mitochondria (Supported)		(M13096)SA PROGRAMMED CELL DEATH; (M136)PID FOXO PATHWAY; (M153)PID P75 NTR PATHWAY	(M5941)HALLMARK UV RESPONSE UP; (M5902)HALLMARK APOPTOSIS; (M5893)HALLMARK MITOTIC SPINDLE	1	1	1	1	1	1	0	0	1	0	1	1	1	1	1	1	1	0	1	0
BIRC3	330	symbol	H. sapiens	330	H. sapiens	BIRC3	baculoviral IAP repeat containing 3	BIRC3 is a gene that encodes a protein belonging to the IAP family, which inhibits apoptosis by binding to TRAF1 and TRAF2. The protein contains 3 baculovirus IAP repeats and a ring finger domain. It is involved in inhibiting apoptosis induced by serum deprivation but does not affect apoptosis resulting from exposure to menadione. Multiple transcript variants encoding the same isoform have been i…	BIRC3 has been implicated in various diseases, including cancer, autoimmune disorders, and inflammatory diseases. In cancer, BIRC3 overexpression has been observed in several types of tumors, including lymphoma, leukemia, and solid tumors, and is associated with poor prognosis and resistance to chemotherapy. Targeted drug discovery efforts have focused on developing small molecule inhibitors of B…	GO:0070424 regulation of nucleotide-binding oligomerization domain containing signaling pathway;GO:0039535 regulation of RIG-I signaling pathway;GO:0060546 negative regulation of necroptotic process		Disease related genes; Enzymes; ENZYME proteins:Transferases; Potential drug targets; Cancer-related genes:Candidate cancer biomarkers; Predicted intracellular proteins	Cytosol;Nucleoplasm (Supported)		(M7997)SA CASPASE CASCADE; (M45)PID CD40 PATHWAY; (M197)PID HIV NEF PATHWAY	(M5902)HALLMARK APOPTOSIS; (M5890)HALLMARK TNFA SIGNALING VIA NFKB; (M5953)HALLMARK KRAS SIGNALING UP	1	1	0	1	0	1	0	1	0	0	1	1	1	0	0	1	1	1	1	1
BNIP3	664	symbol	H. sapiens	664	H. sapiens	BNIP3	BCL2 interacting protein 3	BNIP3, also known as BCL2 interacting protein 3, is a gene that encodes a mitochondrial protein with a BH3 domain. This protein acts as a pro-apoptotic factor and interacts with anti-apoptotic proteins such as E1B 19 kDa protein and Bcl2. The gene is silenced in tumors due to DNA methylation.	BNIP3 has been implicated in various diseases, including cancer, cardiovascular disease, and neurodegenerative disorders. In cancer, BNIP3 is often downregulated, leading to increased cell survival and resistance to chemotherapy. Targeting BNIP3 has been explored as a potential therapeutic strategy for cancer treatment. For example, a study showed that restoring BNIP3 expression in cancer cells s…	GO:1990144 intrinsic apoptotic signaling pathway in response to hypoxia;GO:0071279 cellular response to cobalt ion;GO:1902109 negative regulation of mitochondrial membrane permeability involved in apoptotic process		Cancer-related genes:Candidate cancer biomarkers; Transporters:Transporter channels and pores; Predicted intracellular proteins			(M255)PID HIF1 TFPATHWAY; (M121)PID MTOR 4PATHWAY	(M5910)HALLMARK PROTEIN SECRETION	1	1	1	0	1	0	1	1	1	0	0	0	1	0	0	1	0	0	1	1
TNFRSF10B	8795	symbol	H. sapiens	8795	H. sapiens	TNFRSF10B	TNF receptor superfamily member 10b	TNFRSF10B is a human gene that belongs to the TNF-receptor superfamily and contains an intracellular death domain. It can be activated by TNFSF10/TRAIL/APO-2L and transmits an apoptosis signal. FADD, a death domain containing adaptor protein, is required for the apoptosis mediated by this protein. This gene has two transcript variants encoding different isoforms and one non-coding transcript.	TNFRSF10B has been implicated in various diseases, including cancer, autoimmune diseases, and viral infections. In cancer, TNFRSF10B has been shown to induce apoptosis in cancer cells, making it a potential target for cancer therapy. Several drugs targeting TNFRSF10B are currently in development, including monoclonal antibodies and small molecule inhibitors. One example of a successful drug targe…	GO:0036462 TRAIL-activated apoptotic signaling pathway;GO:0002357 defense response to tumor cell;GO:0007250 activation of NF-kappaB-inducing kinase activity		CD markers; Cancer-related genes:Candidate cancer biomarkers; Disease related genes		HGS-TR2J; Lexatumumab	(M79)PID TRAIL PATHWAY; (M145)PID P53 DOWNSTREAM PATHWAY		1	1	1	0	1	1	1	0	1	1	1	0	0	0	0	0	0	1	0	0
XIAP	331	symbol	H. sapiens	331	H. sapiens	XIAP	X-linked inhibitor of apoptosis	The human gene XIAP (X-linked inhibitor of apoptosis) encodes a protein that belongs to a family of apoptotic suppressor proteins. This protein functions by binding to tumor necrosis factor receptor-associated factors TRAF1 and TRAF2 and inhibits apoptosis induced by menadione and interleukin 1-beta converting enzyme. It also inhibits at least two members of the caspase family of cell-death prote…	Mutations in the XIAP gene have been linked to X-linked lymphoproliferative syndrome (XLP), a rare genetic disorder that affects the immune system and increases the risk of developing lymphomas and other cancers. Targeted drug discovery efforts have focused on developing small molecule inhibitors of XIAP to induce apoptosis in cancer cells and enhance the efficacy of chemotherapy. One example is …	GO:0060785 regulation of apoptosis involved in tissue homeostasis;GO:1902528 regulation of protein linear polyubiquitination;GO:1902530 positive regulation of protein linear polyubiquitination		Human disease related genes:Immune system diseases:Primary immunodeficiency; Disease related genes; Enzymes; ENZYME proteins:Transferases; Cancer-related genes:Candidate cancer biomarkers; Predicted intracellular proteins; FDA approved drug targets:Small molecule drugs	Cytosol;Nucleoplasm (Supported); Additional: Plasma membrane	1-[3,3-Dimethyl-2-(2-Methylamino-Propionylamino)-Butyryl]-Pyrrolidine-2-Carboxylic Acid(1,2,3,4-Tetrahydro-Naphthalen-1-Yl)-Amide; Dequalinium; N-METHYLALANYL-3-METHYLVALYL-4-PHENOXY-N-(1,2,3,4-TETRAHYDRONAPHTHALEN-1-YL)PROLINAMIDE; AEG35156	(M7997)SA CASPASE CASCADE; (M181)PID BMP PATHWAY; (M220)PID CASPASE PATHWAY	(M5896)HALLMARK TGF BETA SIGNALING; (M5902)HALLMARK APOPTOSIS	1	1	0	1	1	1	0	0	0	0	0	1	1	1	0	1	0	0	1	1
APAF1	317	symbol	H. sapiens	317	H. sapiens	APAF1	apoptotic peptidase activating factor 1	The APAF1 gene encodes a protein that plays a crucial role in initiating apoptosis, or programmed cell death. The protein contains multiple WD-40 domains, a caspase recruitment domain (CARD), and an ATPase domain (NB-ARC). When cytochrome c and dATP bind to the protein, it forms an oligomeric apoptosome that cleaves caspase 9 preproprotein, releasing its mature, activated form. This activated cas…	The APAF1 gene has been implicated in various diseases, including cancer, neurodegenerative disorders, and autoimmune diseases. In cancer, APAF1 expression is often downregulated, leading to resistance to chemotherapy and poor prognosis. Targeted drug discovery efforts have focused on developing small molecules that can activate APAF1 and induce apoptosis in cancer cells. One example is the drug …	GO:0072414 response to mitotic cell cycle checkpoint signaling;GO:0072432 response to G1 DNA damage checkpoint signaling;GO:0008635 activation of cysteine-type endopeptidase activity involved in apoptotic process by cytochrome c		Transporters:Accessory Factors Involved in Transport; Cancer-related genes:Candidate cancer biomarkers; Cancer-related genes:Mutational cancer driver genes; Predicted intracellular proteins	Cytosol;Nucleoplasm (Supported); Additional: Golgi apparatus	ATP	(M13096)SA PROGRAMMED CELL DEATH; (M7997)SA CASPASE CASCADE; (M197)PID HIV NEF PATHWAY	(M5939)HALLMARK P53 PATHWAY	1	1	1	1	1	1	0	0	0	1	1	0	1	0	1	1	0	0	1	0
CASP10	843	symbol	H. sapiens	843	H. sapiens	CASP10	caspase 10	CASP10 is a gene that encodes a protein belonging to the caspase family, which plays a crucial role in the execution of cell apoptosis. Caspases are initially inactive proenzymes that undergo proteolytic processing to produce two subunits, large and small, that dimerize to form the active enzyme. This protein activates caspases 3 and 7 and is itself processed by caspase 8. Mutations in this gene …	CASP10 has been implicated in several diseases, including autoimmune lymphoproliferative syndrome (ALPS), non-Hodgkin lymphoma, and gastric cancer. ALPS is a rare genetic disorder characterized by abnormal lymphocyte survival, leading to lymphadenopathy, hepatosplenomegaly, and autoimmune disease. Mutations in CASP10 have been identified in some cases of ALPS, suggesting a role for the protein in…	GO:0030225 macrophage differentiation;GO:0008625 extrinsic apoptotic signaling pathway via death domain receptors;GO:0006919 activation of cysteine-type endopeptidase activity involved in apoptotic process		Human disease related genes:Immune system diseases:Primary immunodeficiency; ENZYME proteins:Hydrolases; Disease related genes; Enzymes; Potential drug targets; Cancer-related genes:Candidate cancer biomarkers; Predicted intracellular proteins; Peptidases:Cysteine-type peptidases	Golgi apparatus (Approved); Additional: Vesicles		(M7997)SA CASPASE CASCADE; (M79)PID TRAIL PATHWAY; (M94)PID FAS PATHWAY	(M5921)HALLMARK COMPLEMENT	1	1	1	1	0	1	0	0	0	1	0	0	0	0	0	0	0	0	1	0
TNFRSF1B	7133	symbol	H. sapiens	7133	H. sapiens	TNFRSF1B	TNF receptor superfamily member 1B	TNFRSF1B is a human gene that encodes a protein belonging to the TNF-receptor superfamily. This protein forms a complex with TNF-receptor 1, which recruits two anti-apoptotic proteins, c-IAP1 and c-IAP2, that have E3 ubiquitin ligase activity. The function of IAPs in TNF-receptor signalling is not fully understood, but c-IAP1 is believed to enhance TNF-induced apoptosis by ubiquitinating and degr…	TNFRSF1B has been implicated in various diseases, including autoimmune disorders, cancer, and neurodegenerative diseases. In particular, mutations in this gene have been associated with autosomal dominant periodic fever syndrome, a rare genetic disorder characterized by recurrent episodes of fever and inflammation. Targeted drug discovery efforts have focused on developing drugs that modulate TNF…	GO:0150098 glial cell-neuron signaling;GO:0003332 negative regulation of extracellular matrix constituent secretion;GO:1902339 positive regulation of apoptotic process involved in morphogenesis		Human disease related genes:Immune system diseases:Allergies and autoimmune diseases; Candidate cardiovascular disease genes; CD markers; Cancer-related genes:Candidate cancer biomarkers; Predicted secreted proteins		Tasonermin	(M11736)SA MMP CYTOKINE CONNECTION; (M128)PID TNF PATHWAY	(M5897)HALLMARK IL6 JAK STAT3 SIGNALING; (M5947)HALLMARK IL2 STAT5 SIGNALING; (M5932)HALLMARK INFLAMMATORY RESPONSE	1	1	1	1	1	1	0	0	0	0	0	1	0	0	0	1	0	1	1	0
CYCS	54205	symbol	H. sapiens	54205	H. sapiens	CYCS	cytochrome c, somatic	CYCS, also known as cytochrome c, somatic, is a small heme protein that plays a crucial role in the electron transport chain in mitochondria. It is located in the inner membrane of the mitochondrion and accepts electrons from cytochrome b, transferring them to the cytochrome oxidase complex. CYCS is also involved in the initiation of apoptosis, or programmed cell death. Mutations in this gene hav…	Mutations in the CYCS gene have been linked to various diseases, including autosomal dominant nonsyndromic thrombocytopenia, which is characterized by low platelet counts. However, there are currently no targeted drug discovery efforts specifically for CYCS. Instead, drugs that target the electron transport chain in mitochondria, where CYCS plays a crucial role, have been developed for various di…	GO:0008635 activation of cysteine-type endopeptidase activity involved in apoptotic process by cytochrome c;GO:0006122 mitochondrial electron transport, ubiquinol to cytochrome c;GO:0097202 activation of cysteine-type endopeptidase activity		Human disease related genes:Cardiovascular diseases:Hematologic diseases; Predicted intracellular proteins; Disease related genes	Mitochondria (Supported)	Minocycline; Protoporphyrin Ix Containing Co; Ferroheme C; Imidazole; Protoporphyrin Ix Containing Zn; Trimethyllysine; Zinc Substituted Heme C; Artenimol	(M197)PID HIV NEF PATHWAY; (M144)PID CERAMIDE PATHWAY; (M220)PID CASPASE PATHWAY	(M5936)HALLMARK OXIDATIVE PHOSPHORYLATION	1	1	1	1	1	1	0	1	0	1	0	0	1	0	0	1	1	0	0	0
IGF1R	3480	symbol	H. sapiens	3480	H. sapiens	IGF1R	insulin like growth factor 1 receptor	The IGF1R gene encodes the insulin-like growth factor 1 receptor, which binds to insulin-like growth factor with a high affinity and has tyrosine kinase activity. This receptor plays a critical role in transformation events and is highly overexpressed in most malignant tissues, where it functions as an anti-apoptotic agent by enhancing cell survival. The precursor of the receptor is cleaved to ge…	The overexpression of IGF1R has been implicated in various types of cancer, including breast, lung, prostate, and pancreatic cancer. As a result, IGF1R has been a target for drug discovery efforts, with several drugs developed to inhibit its activity. One such drug is figitumumab, a monoclonal antibody that binds to IGF1R and prevents its activation. Figitumumab has shown promise in clinical tria…	GO:1904192 regulation of cholangiocyte apoptotic process;GO:1904193 negative regulation of cholangiocyte apoptotic process;GO:0090031 positive regulation of steroid hormone biosynthetic process	yes	Disease related genes; Human disease related genes:Cancers:Cancers of the lung and pleura; Enzymes; ENZYME proteins:Transferases; Human disease related genes:Endocrine and metabolic diseases:Hypothalamus and pituitary gland diseases; CD markers; Cancer-related genes:Candidate cancer biomarkers; RAS pathway related proteins; Predicted intracellular proteins; FDA approved drug targets:Biotech drugs…		Insulin human; Insulin lispro; Insulin glargine; Insulin pork; Mecasermin; Insulin aspart; Insulin detemir; Insulin glulisine; Phosphoaminophosphonic Acid-Adenylate Ester; ATL1101; XL228; rhIGFBP-3; Linsitinib; Teprotumumab; (4Z)-6-bromo-4-({[4-(pyrrolidin-1-ylmethyl)phenyl]amino}methylidene)isoquinoline-1,3(2H,4H)-dione; 3-[5-(1H-IMIDAZOL-1-YL)-7-METHYL-1H-BENZIMIDAZOL-2-YL]-4-[(PYRIDIN-2-YLMETH…	(M125)PID IGF1 PATHWAY; (M41)PID ER NONGENOMIC PATHWAY; (M232)PID ECADHERIN STABILIZATION PATHWAY	(M5942)HALLMARK UV RESPONSE DN; (M5947)HALLMARK IL2 STAT5 SIGNALING; (M5906)HALLMARK ESTROGEN RESPONSE EARLY	1	1	0	0	1	0	1	0	0	0	1	0	1	1	0	0	1	0	1	0
CASP1	834	symbol	H. sapiens	834	H. sapiens	CASP1	caspase 1	CASP1, also known as caspase 1, is a gene that encodes a protein belonging to the caspase family of cysteine-aspartic acid proteases. Caspases are involved in the process of cell apoptosis, where they exist as inactive proenzymes that are activated through proteolytic processing. CASP1 was identified for its ability to activate interleukin-1, a cytokine involved in inflammation, septic shock, and…	CASP1 has been implicated in various diseases, including inflammatory disorders such as rheumatoid arthritis, gout, and atherosclerosis. It has also been linked to neurodegenerative diseases such as Alzheimer's and Parkinson's disease. Targeted drug discovery efforts have focused on developing inhibitors of caspase 1 as potential therapeutics for these diseases. One example is VX-765, a small mol…	GO:0140970 AIM2 inflammasome complex assembly;GO:0140447 cytokine precursor processing;GO:0007231 osmosensory signaling pathway		ENZYME proteins:Hydrolases; Enzymes; Cancer-related genes:Candidate cancer biomarkers; Predicted intracellular proteins; Peptidases:Cysteine-type peptidases	Cytosol (Supported); Additional: Nucleoplasm	Acetylsalicylic acid; Minocycline; Pralnacasan; LAX-101; Emricasan; VX-765; 1-METHYL-3-TRIFLUOROMETHYL-1H-THIENO[2,3-C]PYRAZOLE-5-CARBOXYLIC ACID (2-MERCAPTO-ETHYL)-AMIDE; Z-Val-Ala-Asp fluoromethyl ketone; 3-{6-[(8-HYDROXY-QUINOLINE-2-CARBONYL)-AMINO]-2-THIOPHEN-2-YL-HEXANOYLAMINO}-4-OXO-BUTYRI ACID	(M267)PID ANTHRAX PATHWAY; (M110)PID IL1 PATHWAY; (M161)PID IFNG PATHWAY	(M5911)HALLMARK INTERFERON ALPHA RESPONSE; (M5902)HALLMARK APOPTOSIS; (M5913)HALLMARK INTERFERON GAMMA RESPONSE	1	1	0	1	0	1	1	1	1	1	1	1	1	0	0	1	0	0	1	1
CASP8	841	symbol	H. sapiens	841	H. sapiens	CASP8	caspase 8	CASP8, also known as caspase 8, is a gene that encodes a member of the caspase family of proteins. Caspases are involved in the process of programmed cell death, or apoptosis, and are activated through proteolytic processing. CASP8 is specifically involved in apoptosis induced by the Fas protein and other apoptotic stimuli. The protein contains a death effector domain that suggests it may interac…	CASP8 has been implicated in various diseases, including cancer, autoimmune disorders, and neurodegenerative diseases. In cancer, CASP8 is often downregulated, leading to resistance to apoptosis and increased tumor growth. Targeting CASP8 has been explored as a potential therapeutic strategy for cancer treatment. Several drugs have been developed to target CASP8, including the pan-caspase inhibit…	GO:0060715 syncytiotrophoblast cell differentiation involved in labyrinthine layer development;GO:0036462 TRAIL-activated apoptotic signaling pathway;GO:0032025 response to cobalt ion		Human disease related genes:Immune system diseases:Primary immunodeficiency; ENZYME proteins:Hydrolases; Peptidases:Cysteine-type peptidases; Disease related genes; Enzymes; Cancer-related genes:Mutational cancer driver genes; Potential drug targets; Cancer-related genes:Candidate cancer biomarkers; Predicted intracellular proteins; Cancer-related genes:Mutated cancer genes	Cytosol (Supported); Additional: Nucleoplasm	Bryostatin 1; Bardoxolone	(M5060)SA FAS SIGNALING; (M7997)SA CASPASE CASCADE; (M79)PID TRAIL PATHWAY	(M5911)HALLMARK INTERFERON ALPHA RESPONSE; (M5902)HALLMARK APOPTOSIS; (M5913)HALLMARK INTERFERON GAMMA RESPONSE	1	1	1	1	1	1	1	1	0	0	1	1	1	0	0	1	1	0	1	1
CASP2	835	symbol	H. sapiens	835	H. sapiens	CASP2	caspase 2	CASP2, also known as caspase 2, is a gene that encodes a member of the caspase family of proteins. Caspases are responsible for mediating cellular apoptosis, or programmed cell death, by cleaving specific protein substrates. The encoded protein may play a role in stress-induced cell death pathways, cell cycle maintenance, and the suppression of tumorigenesis. Increased expression of this gene may…	There is ongoing research into the potential therapeutic applications of targeting CASP2 in various diseases. In neurodegenerative disorders such as Alzheimer's disease and Huntington's disease, increased expression of CASP2 has been observed in affected brain regions. This suggests that inhibition of CASP2 activity may be a potential therapeutic strategy for these diseases. Additionally, CASP2 h…	GO:0001554 luteolysis;GO:0006977 DNA damage response, signal transduction by p53 class mediator resulting in cell cycle arrest;GO:0035234 ectopic germ cell programmed cell death		ENZYME proteins:Hydrolases; Enzymes; Cancer-related genes:Candidate cancer biomarkers; Predicted intracellular proteins; Peptidases:Cysteine-type peptidases	Mitochondria (Approved)		(M197)PID HIV NEF PATHWAY; (M220)PID CASPASE PATHWAY; (M19)PID P73PATHWAY	(M5902)HALLMARK APOPTOSIS	1	1	1	1	1	1	1	0	1	1	0	0	1	0	1	1	0	0	0	1
CIDEB	27141	symbol	H. sapiens	27141	H. sapiens	CIDEB	cell death inducing DFFA like effector b	CIDEB, or cell death inducing DFFA like effector b, is a human gene that plays a role in regulating cell death. It is involved in activating cysteine-type endopeptidase activity, which is necessary for the process of apoptosis. CIDEB also positively regulates the release of cytochrome c from mitochondria, which is a key step in the apoptotic process. This gene is located in the cytosol and perinu…	There is limited information available on the disease implications of CIDEB. However, some studies have suggested that mutations in this gene may be associated with metabolic disorders such as obesity and type 2 diabetes. Targeted drug discovery efforts for CIDEB are also limited, but some studies have explored the potential of targeting this gene for the treatment of metabolic disorders. One stu…	GO:0160077 lipid droplet fusion;GO:0034379 very-low-density lipoprotein particle assembly;GO:0038183 bile acid signaling pathway		Predicted intracellular proteins	Golgi apparatus;Vesicles (Approved)				0	0	1	1	1	0	0	0	1	0	0	0	1	0	0	0	0	0	0	0
TNFRSF25	8718	symbol	H. sapiens	8718	H. sapiens	TNFRSF25	TNF receptor superfamily member 25	TNFRSF25 is a gene that encodes a protein belonging to the TNF-receptor superfamily. This receptor is mainly expressed in lymphocyte-rich tissues and is involved in regulating lymphocyte homeostasis, stimulating NF-kappa B activity, and regulating cell apoptosis. The signal transduction of this receptor is mediated by various death domain containing adaptor proteins. Knockout studies in mice sugg…	TNFRSF25 has been implicated in various diseases, including autoimmune disorders, cancer, and infectious diseases. In autoimmune disorders, such as multiple sclerosis and rheumatoid arthritis, TNFRSF25 has been shown to play a role in regulating T-cell activation and proliferation, making it a potential therapeutic target. In cancer, TNFRSF25 has been found to be overexpressed in certain types of…	GO:0033209 tumor necrosis factor-mediated signaling pathway;GO:0071356 cellular response to tumor necrosis factor;GO:0034612 response to tumor necrosis factor		Predicted secreted proteins	Actin filaments;Focal adhesion sites;Plasma membrane (Approved); Additional: Nucleoplasm				1	0	1	0	0	0	0	0	0	0	0	1	0	0	0	0	0	1	0	0
TNFRSF9	3604	symbol	H. sapiens	3604	H. sapiens	TNFRSF9	TNF receptor superfamily member 9	TNFRSF9, also known as TNF receptor superfamily member 9, is a protein that belongs to the TNF-receptor superfamily. This receptor plays a crucial role in the clonal expansion, survival, and development of T cells. It can also induce proliferation in peripheral monocytes, regulate CD28 co-stimulation to promote Th1 cell responses, and enhance T cell apoptosis induced by TCR/CD3 triggered activati…	TNFRSF9 has been implicated in various diseases, including autoimmune disorders, infectious diseases, and cancer. In autoimmune disorders, such as rheumatoid arthritis and multiple sclerosis, TNFRSF9 has been shown to play a role in the activation and proliferation of autoreactive T cells. In infectious diseases, such as HIV and hepatitis B, TNFRSF9 has been found to be upregulated on T cells, su…	GO:0033083 regulation of immature T cell proliferation;GO:0033084 regulation of immature T cell proliferation in thymus;GO:0042129 regulation of T cell proliferation		CD markers; Cancer-related genes:Candidate cancer biomarkers; Predicted intracellular proteins	Plasma membrane (Approved); Additional: Nucleoli	Urelumab	(M272)PID CD8 TCR DOWNSTREAM PATHWAY	(M5947)HALLMARK IL2 STAT5 SIGNALING; (M5890)HALLMARK TNFA SIGNALING VIA NFKB; (M5932)HALLMARK INFLAMMATORY RESPONSE	0	0	0	0	0	0	0	0	0	0	0	1	0	0	0	0	0	1	0	0
BAX	581	symbol	H. sapiens	581	H. sapiens	BAX	BCL2 associated X, apoptosis regulator	BAX, also known as BCL2 associated X, apoptosis regulator, is a protein that belongs to the BCL2 protein family. This protein forms a heterodimer with BCL2 and acts as an apoptotic activator. The ratio of BAX to BCL2 determines whether a cell survives or dies following an apoptotic stimulus. BAX interacts with and increases the opening of the mitochondrial voltage-dependent anion channel (VDAC), …	BAX has been implicated in various diseases, including cancer, neurodegenerative disorders, and cardiovascular diseases. In cancer, BAX is often downregulated, leading to resistance to chemotherapy and radiation therapy. Therefore, targeting BAX has been explored as a potential therapeutic strategy for cancer treatment. Several small molecule inhibitors of BAX have been developed, including ABT-7…	GO:0001777 T cell homeostatic proliferation;GO:0032976 release of matrix enzymes from mitochondria;GO:0002352 B cell negative selection		Cancer-related genes:Candidate cancer biomarkers; Human disease related genes:Cancers:Cancers of the digestive system; Transporters:Transporter channels and pores; Predicted intracellular proteins			(M13096)SA PROGRAMMED CELL DEATH; (M32)PID HDAC CLASSIII PATHWAY; (M240)PID SYNDECAN 2 PATHWAY	(M5902)HALLMARK APOPTOSIS; (M5936)HALLMARK OXIDATIVE PHOSPHORYLATION; (M5939)HALLMARK P53 PATHWAY	1	1	1	1	1	1	1	1	1	1	1	0	1	1	1	1	1	0	1	0
TNFSF10	8743	symbol	H. sapiens	8743	H. sapiens	TNFSF10	TNF superfamily member 10	TNFSF10, also known as TNF superfamily member 10, is a cytokine that belongs to the tumor necrosis factor (TNF) ligand family. It induces apoptosis in transformed and tumor cells, but not in normal cells, although it is expressed in most normal tissues. TNFSF10 binds to several members of the TNF receptor superfamily, including TNFRSF10A/TRAILR1, TNFRSF10B/TRAILR2, TNFRSF10C/TRAILR3, TNFRSF10D/TR…	TNFSF10 has been implicated in various diseases, including cancer, autoimmune diseases, and viral infections. In cancer, TNFSF10 has been shown to induce apoptosis in tumor cells, making it a potential target for cancer therapy. Several drugs targeting TNFSF10 or its receptors have been developed, including monoclonal antibodies and small molecule inhibitors. One example is the monoclonal antibod…	GO:0090200 positive regulation of release of cytochrome c from mitochondria;GO:0090199 regulation of release of cytochrome c from mitochondria;GO:2001238 positive regulation of extrinsic apoptotic signaling pathway		Predicted secreted proteins; CD markers; Cancer-related genes:Candidate cancer biomarkers; Predicted intracellular proteins			(M79)PID TRAIL PATHWAY; (M5883)NABA SECRETED FACTORS; (M5885)NABA MATRISOME ASSOCIATED	(M5902)HALLMARK APOPTOSIS; (M5947)HALLMARK IL2 STAT5 SIGNALING; (M5913)HALLMARK INTERFERON GAMMA RESPONSE	1	1	1	1	0	1	0	0	1	0	0	0	1	0	1	0	0	1	0	0
BIRC2	329	symbol	H. sapiens	329	H. sapiens	BIRC2	baculoviral IAP repeat containing 2	BIRC2 is a human gene that encodes a protein belonging to a family of proteins that prevent apoptosis by binding to TRAF1 and TRAF2. The protein inhibits apoptosis induced by serum deprivation and menadione, which is a potent inducer of free radicals. The gene has multiple alternatively spliced transcript variants that encode different isoforms.	BIRC2 has been implicated in various diseases, including cancer, autoimmune disorders, and neurodegenerative diseases. In cancer, BIRC2 is overexpressed in many tumor types and is associated with resistance to chemotherapy and radiation therapy. Targeting BIRC2 has been explored as a potential therapeutic strategy for cancer treatment. Several small molecule inhibitors of BIRC2 have been develope…	GO:1902442 regulation of ripoptosome assembly involved in necroptotic process;GO:1902443 negative regulation of ripoptosome assembly involved in necroptotic process;GO:1902524 positive regulation of protein K48-linked ubiquitination		Enzymes; Cancer-related genes:Candidate cancer biomarkers; ENZYME proteins:Transferases; Predicted intracellular proteins	Cytosol;Nucleoli fibrillar center (Supported); Additional: Nucleoplasm		(M7997)SA CASPASE CASCADE; (M37)PID NFKAPPAB CANONICAL PATHWAY; (M45)PID CD40 PATHWAY	(M5890)HALLMARK TNFA SIGNALING VIA NFKB	1	1	0	1	0	1	0	0	1	0	1	1	0	0	0	1	1	1	1	1
BID	637	symbol	H. sapiens	637	H. sapiens	BID	BH3 interacting domain death agonist	BID, also known as BH3 interacting domain death agonist, is a gene that plays a crucial role in regulating apoptosis, or programmed cell death. It encodes a protein that can heterodimerize with either BAX, an agonist, or BCL2, an antagonist, to control the process of apoptosis. BID is a member of the BCL-2 family of cell death regulators and is involved in mediating mitochondrial damage induced b…	BID has been implicated in various diseases, including cancer, neurodegenerative disorders, and autoimmune diseases. In cancer, BID has been shown to play a role in promoting apoptosis in response to chemotherapy and radiation therapy, making it a potential target for cancer therapy. Targeted drug discovery efforts have focused on developing small molecule inhibitors of BID, as well as monoclonal…	GO:0010918 positive regulation of mitochondrial membrane potential;GO:2000271 positive regulation of fibroblast apoptotic process;GO:0097345 mitochondrial outer membrane permeabilization		Predicted intracellular proteins	Cytosol (Supported)		(M13096)SA PROGRAMMED CELL DEATH; (M84)PID ATM PATHWAY; (M197)PID HIV NEF PATHWAY	(M5941)HALLMARK UV RESPONSE UP; (M5902)HALLMARK APOPTOSIS	1	1	1	1	1	1	0	1	1	1	0	0	1	1	1	1	1	0	0	0
BRAF	673	symbol	H. sapiens	673	H. sapiens	BRAF	B-Raf proto-oncogene, serine/threonine kinase	BRAF is a gene that encodes a protein belonging to the RAF family of serine/threonine protein kinases. This protein plays a role in regulating the MAP kinase/ERK signaling pathway, which affects cell division, differentiation, and secretion. Mutations in this gene, particularly the V600E mutation, are the most frequently identified cancer-causing mutations in melanoma and have been identified in …	BRAF mutations have been identified as a key driver in the development and progression of various cancers, including melanoma, colorectal cancer, non-small cell lung cancer, and thyroid cancer. As a result, targeted drug discovery efforts have focused on developing inhibitors of the BRAF protein kinase. Vemurafenib and dabrafenib are two FDA-approved drugs that target the V600E mutation in BRAF a…	GO:0070413 trehalose metabolism in response to stress;GO:0005991 trehalose metabolic process;GO:0002318 myeloid progenitor cell differentiation	yes	Human disease related genes:Cancers:Cancers of haematopoietic and lymphoid tissues; Disease related genes; Kinases:TKL Ser/Thr protein kinases; Enzymes; Human disease related genes:Cancers:Cancers of endocrine organs; ENZYME proteins:Transferases; Cancer-related genes:Mutational cancer driver genes; Human disease related genes:Congenital malformations:Other congenital malformations; FDA approved …	Vesicles (Approved); Additional: Cytosol	Sorafenib; XL281; RAF-265; PLX-4720; N-{2,4-difluoro-3-[(5-pyridin-3-yl-1H-pyrrolo[2,3-b]pyridin-3-yl)carbonyl]phenyl}ethanesulfonamide; (1E)-5-(1-piperidin-4-yl-3-pyridin-4-yl-1H-pyrazol-4-yl)-2,3-dihydro-1H-inden-1-one oxime; Vemurafenib; Regorafenib; Dabrafenib; Encorafenib; Fostamatinib; Ripretinib	(M134)PID TCR RAS PATHWAY; (M270)PID MAPK TRK PATHWAY; (M281)PID FAK PATHWAY	(M5951)HALLMARK SPERMATOGENESIS	0	1	0	0	1	1	0	0	1	0	1	0	1	1	0	0	1	0	1	0
MCL1	4170	symbol	H. sapiens	4170	H. sapiens	MCL1	MCL1 apoptosis regulator, BCL2 family member	MCL1 is a gene that encodes an anti-apoptotic protein belonging to the Bcl-2 family. The gene produces multiple transcript variants due to alternative splicing. The longest gene product, isoform 1, inhibits apoptosis and promotes cell survival. On the other hand, the shorter gene products, isoform 2 and isoform 3, promote apoptosis and induce cell death. MCL1 is an important regulator of cell sur…	MCL1 has been identified as a potential therapeutic target in cancer due to its role in promoting cell survival and resistance to chemotherapy. Several drug discovery efforts have focused on developing small molecule inhibitors of MCL1 to induce apoptosis and enhance the efficacy of chemotherapy. One example is S63845, a selective MCL1 inhibitor that has shown promising results in preclinical stu…	GO:1903378 positive regulation of oxidative stress-induced neuron intrinsic apoptotic signaling pathway;GO:1903223 positive regulation of oxidative stress-induced neuron death;GO:1902177 positive regulation of oxidative stress-induced intrinsic apoptotic signaling pathway		Cancer-related genes:Candidate cancer biomarkers; Predicted intracellular proteins	Mitochondria (Enhanced)	Isosorbide	(M183)PID IL6 7 PATHWAY; (M255)PID HIF1 TFPATHWAY; (M40)PID E2F PATHWAY	(M5902)HALLMARK APOPTOSIS; (M5890)HALLMARK TNFA SIGNALING VIA NFKB	1	1	1	0	1	0	0	0	1	1	0	1	1	1	1	0	0	0	0	0
CASP9	842	symbol	H. sapiens	842	H. sapiens	CASP9	caspase 9	CASP9, also known as caspase 9, is a gene that encodes a member of the caspase family of proteases. Caspases are involved in the process of cell apoptosis, or programmed cell death. The inactive form of caspases is processed at specific aspartic residues to produce two subunits, which then dimerize to form the active enzyme. Caspase 9 can be activated by the apoptosome, a protein complex that inc…	CASP9 has been implicated in various diseases, including cancer, neurodegenerative disorders, and autoimmune diseases. In cancer, caspase 9 is often downregulated or mutated, leading to resistance to chemotherapy and poor prognosis. Targeted drug discovery efforts have focused on developing small molecule inhibitors of caspase 9 as potential cancer therapeutics. One example is the drug PAC-1, whi…	GO:0034349 glial cell apoptotic process;GO:0008635 activation of cysteine-type endopeptidase activity involved in apoptotic process by cytochrome c;GO:0032025 response to cobalt ion		ENZYME proteins:Hydrolases; Enzymes; Cancer-related genes:Candidate cancer biomarkers; Predicted intracellular proteins; Peptidases:Cysteine-type peptidases	Mitochondria (Approved)	Pamidronic acid	(M13096)SA PROGRAMMED CELL DEATH; (M7997)SA CASPASE CASCADE; (M197)PID HIV NEF PATHWAY	(M5946)HALLMARK COAGULATION; (M5902)HALLMARK APOPTOSIS; (M5921)HALLMARK COMPLEMENT	1	1	1	1	1	1	1	0	0	0	1	0	1	0	0	1	1	0	1	1
BAK1	578	symbol	H. sapiens	578	H. sapiens	BAK1	BCL2 antagonist/killer 1	The BAK1 gene belongs to the BCL2 protein family and is involved in regulating apoptosis, or programmed cell death. BAK1 is located in mitochondria and interacts with the mitochondrial voltage-dependent anion channel, leading to a loss in membrane potential and the release of cytochrome c, which triggers apoptosis. BAK1 also interacts with the tumor suppressor P53 in response to cell stress. BAK1…	Dysregulation of BAK1 has been implicated in various types of cancer, including breast, lung, and colon cancer. As a result, there has been significant interest in developing drugs that target BAK1 to induce apoptosis in cancer cells. One approach has been to develop small molecule inhibitors that bind to BAK1 and prevent its interaction with other proteins, such as anti-apoptotic BCL2 family mem…	GO:0002352 B cell negative selection;GO:0010046 response to mycotoxin;GO:0002339 B cell selection		Transporters:Transporter channels and pores			(M13096)SA PROGRAMMED CELL DEATH; (M19)PID P73PATHWAY; (M145)PID P53 DOWNSTREAM PATHWAY	(M5897)HALLMARK IL6 JAK STAT3 SIGNALING; (M5941)HALLMARK UV RESPONSE UP; (M5939)HALLMARK P53 PATHWAY	1	1	1	1	1	1	1	0	1	1	0	0	1	1	1	1	1	0	0	0
GADD45A	1647	symbol	H. sapiens	1647	H. sapiens	GADD45A	growth arrest and DNA damage inducible alpha	GADD45A is a human gene that is activated in response to stressful growth arrest conditions and exposure to DNA-damaging agents. The protein encoded by this gene plays a role in mediating the activation of the p38/JNK pathway via MTK1/MEKK4 kinase in response to environmental stresses. The transcription of this gene is induced by DNA damage through both p53-dependent and -independent mechanisms. …	GADD45A has been implicated in various diseases, including cancer, neurodegenerative disorders, and cardiovascular diseases. In cancer, GADD45A has been shown to play a role in cell cycle arrest and DNA repair, making it a potential target for cancer therapy. Targeted drug discovery efforts have focused on identifying small molecules that can modulate the activity of GADD45A or its downstream sig…	GO:0033140 negative regulation of peptidyl-serine phosphorylation of STAT protein;GO:0033139 regulation of peptidyl-serine phosphorylation of STAT protein;GO:0033137 negative regulation of peptidyl-serine phosphorylation		Cancer-related genes:Candidate cancer biomarkers; Predicted intracellular proteins	Nuclear speckles (Supported)		(M20)PID P38 MKK3 6PATHWAY; (M242)PID AURORA A PATHWAY; (M136)PID FOXO PATHWAY	(M5902)HALLMARK APOPTOSIS; (M5890)HALLMARK TNFA SIGNALING VIA NFKB; (M5905)HALLMARK ADIPOGENESIS	0	1	1	0	1	0	1	0	1	1	1	1	0	1	0	1	1	0	0	0
BIRC5	332	symbol	H. sapiens	332	H. sapiens	BIRC5	baculoviral IAP repeat containing 5	BIRC5, also known as baculoviral IAP repeat containing 5, is a gene that encodes negative regulatory proteins that prevent apoptotic cell death. It belongs to the inhibitor of apoptosis (IAP) gene family and usually contains multiple baculovirus IAP repeat (BIR) domains, but BIRC5 encodes proteins with only a single BIR domain. The gene is highly expressed during fetal development and in most tum…	BIRC5 has been implicated in various types of cancer, including breast, lung, ovarian, and colorectal cancer. Overexpression of BIRC5 has been associated with poor prognosis and resistance to chemotherapy. Therefore, BIRC5 has been considered as a potential therapeutic target for cancer treatment. Several drugs have been developed to target BIRC5, including small molecule inhibitors and antisense…	GO:1903490 positive regulation of mitotic cytokinesis;GO:1902423 regulation of attachment of mitotic spindle microtubules to kinetochore;GO:1902425 positive regulation of attachment of mitotic spindle microtubules to kinetochore		Cancer-related genes:Candidate cancer biomarkers; Predicted intracellular proteins	Cytokinetic bridge (Supported)	Reserpine; Berberine; LY2181308	(M242)PID AURORA A PATHWAY; (M14)PID AURORA B PATHWAY; (M176)PID FOXM1 PATHWAY	(M5893)HALLMARK MITOTIC SPINDLE; (M5901)HALLMARK G2M CHECKPOINT; (M5925)HALLMARK E2F TARGETS	1	1	0	1	0	0	0	0	1	1	1	1	0	0	0	0	1	0	0	1
NFKB1	4790	symbol	H. sapiens	4790	H. sapiens	NFKB1	nuclear factor kappa B subunit 1	The NFKB1 gene encodes a protein that can be processed into two forms: a 105 kD protein that inhibits transcription and a 50 kD protein that binds to DNA as part of the NF-kappa-B (NFKB) protein complex. NFKB is a transcription regulator that is activated by various stimuli and plays a role in the expression of genes involved in many biological functions. Inappropriate activation of NFKB has been…	The NFKB1 gene has been implicated in various diseases, including cancer, autoimmune disorders, and inflammatory diseases. Targeting NFKB signaling pathways has been a focus of drug discovery efforts, with several drugs currently on the market or in clinical trials. For example, bortezomib, a proteasome inhibitor, has been approved for the treatment of multiple myeloma and mantle cell lymphoma by…	GO:0010956 negative regulation of calcidiol 1-monooxygenase activity;GO:1900127 positive regulation of hyaluronan biosynthetic process;GO:0010957 negative regulation of vitamin D biosynthetic process		Human disease related genes:Immune system diseases:Primary immunodeficiency; Disease related genes; Transcription factors:Immunoglobulin fold; Cancer-related genes:Candidate cancer biomarkers; RAS pathway related proteins; Predicted intracellular proteins; FDA approved drug targets:Small molecule drugs	Nucleoplasm (Supported); Additional: Cytosol	Pseudoephedrine; Thalidomide; Pranlukast; HE3286; P54; NOX-700; SGN-30; Custirsen; Andrographolide; Triflusal	(M26)PID NFKAPPAB ATYPICAL PATHWAY; (M37)PID NFKAPPAB CANONICAL PATHWAY; (M45)PID CD40 PATHWAY	(M5942)HALLMARK UV RESPONSE DN; (M5890)HALLMARK TNFA SIGNALING VIA NFKB; (M5913)HALLMARK INTERFERON GAMMA RESPONSE	1	1	0	0	1	1	1	1	0	0	1	1	1	0	0	1	1	0	1	1
HRK	8739	symbol	H. sapiens	8739	H. sapiens	HRK	harakiri, BCL2 interacting protein	The HRK gene is a member of the BCL-2 protein family, which is involved in regulating apoptosis (programmed cell death). The protein encoded by HRK is located on intracellular membranes and promotes apoptosis by interacting with the apoptotic inhibitors BCL-2 and BCL-X(L) through its BH3 domain. Alternative splicing of the gene results in multiple transcript variants.	The HRK gene has been implicated in various diseases, including cancer and neurodegenerative disorders. In cancer, HRK is often downregulated, leading to increased cell survival and resistance to chemotherapy. Targeted drug discovery efforts have focused on developing small molecules that can activate HRK and promote apoptosis in cancer cells. One example is the drug ABT-737, which targets BCL-2 …	GO:0090200 positive regulation of release of cytochrome c from mitochondria;GO:0090199 regulation of release of cytochrome c from mitochondria;GO:0010822 positive regulation of mitochondrion organization		Predicted intracellular proteins			(M166)PID ATF2 PATHWAY		1	1	1	0	0	0	0	0	1	0	0	0	0	0	0	0	0	0	0	0
NOL3	8996	symbol	H. sapiens	8996	H. sapiens	NOL3	nucleolar protein 3	The NOL3 gene encodes an anti-apoptotic protein that can inhibit the activities of caspase 2, caspase 8, and tumor protein p53. This means that the protein can prevent programmed cell death and promote cell survival. The gene has multiple transcript variants that produce different isoforms of the protein.	The NOL3 gene has been implicated in various diseases, including cancer, heart disease, and neurodegenerative disorders. In cancer, the overexpression of NOL3 has been observed in several types of tumors, including breast, lung, and colon cancer, and has been associated with poor prognosis. Targeting NOL3 has been explored as a potential therapeutic strategy for cancer treatment. Several small mo…	GO:1990001 inhibition of cysteine-type endopeptidase activity involved in apoptotic process;GO:1903297 regulation of hypoxia-induced intrinsic apoptotic signaling pathway;GO:1903298 negative regulation of hypoxia-induced intrinsic apoptotic signaling pathway		Predicted intracellular proteins; Disease related genes	Cytosol;Nucleoplasm (Supported)			(M5937)HALLMARK GLYCOLYSIS	0	0	0	1	0	0	0	0	1	0	0	0	1	1	1	0	0	0	0	0

## Sheet: Enrichment
GroupID	Category	Term	Description	LogP	Log(q-value)	Genes	Symbols	InTerm_InList
1_Summary	WikiPathways	WP254	Apoptosis	-94.756	-90.4074	207,317,329,330,331,332,355,356,572,578,581,596,598,599,637,665,834,835,836,841,842,843,3480,4049,4170,4790,7132,7133,7157,7161,7186,7187,8717,8718,8738,8739,8743,8772,8795,10018,54205,56616,664,4671,8797,9131,10017	AKT1,APAF1,BIRC2,BIRC3,XIAP,BIRC5,FAS,FASLG,BAD,BAK1,BAX,BCL2,BCL2L1,BCL2L2,BID,BNIP3L,CASP1,CASP2,CASP3,CASP8,CASP9,CASP10,IGF1R,LTA,MCL1,NFKB1,TNFRSF1A,TNFRSF1B,TP53,TP73,TRAF2,TRAF3,TRADD,TNFRSF25,CRADD,HRK,TNFSF10,FADD,TNFRSF10B,BCL2L11,CYCS,DIABLO,BNIP3,NAIP,TNFRSF10A,AIFM1,BCL2L10	47/-
1_Member	WikiPathways	WP254	Apoptosis	-94.756	-90.4074	207,317,329,330,331,332,355,356,572,578,581,596,598,599,637,665,834,835,836,841,842,843,3480,4049,4170,4790,7132,7133,7157,7161,7186,7187,8717,8718,8738,8739,8743,8772,8795,10018,54205,56616	AKT1,APAF1,BIRC2,BIRC3,XIAP,BIRC5,FAS,FASLG,BAD,BAK1,BAX,BCL2,BCL2L1,BCL2L2,BID,BNIP3L,CASP1,CASP2,CASP3,CASP8,CASP9,CASP10,IGF1R,LTA,MCL1,NFKB1,TNFRSF1A,TNFRSF1B,TP53,TP73,TRAF2,TRAF3,TRADD,TNFRSF25,CRADD,HRK,TNFSF10,FADD,TNFRSF10B,BCL2L11,CYCS,DIABLO	42/88
1_Member	WikiPathways	WP1772	Apoptosis modulation and signaling	-90.6403	-86.5928	317,329,330,331,332,355,356,572,578,581,596,598,599,637,664,834,835,836,841,842,843,4170,4671,4790,7132,7133,7157,7187,8717,8718,8738,8739,8743,8772,8795,8797,9131,10017,10018,54205,56616	APAF1,BIRC2,BIRC3,XIAP,BIRC5,FAS,FASLG,BAD,BAK1,BAX,BCL2,BCL2L1,BCL2L2,BID,BNIP3,CASP1,CASP2,CASP3,CASP8,CASP9,CASP10,MCL1,NAIP,NFKB1,TNFRSF1A,TNFRSF1B,TP53,TRAF3,TRADD,TNFRSF25,CRADD,HRK,TNFSF10,FADD,TNFRSF10B,TNFRSF10A,AIFM1,BCL2L10,BCL2L11,CYCS,DIABLO	41/92
2_Summary	KEGG Pathway	hsa04210	Apoptosis	-66.1232	-62.2517	207,317,329,330,331,332,355,356,572,578,581,596,598,637,835,836,841,842,843,1647,4170,4790,7132,7157,7186,8717,8739,8743,8772,8795,8797,9131,10018,54205,56616,834,838,1612,7161,8738,673,3480,7187,7133,4049,664,3586	AKT1,APAF1,BIRC2,BIRC3,XIAP,BIRC5,FAS,FASLG,BAD,BAK1,BAX,BCL2,BCL2L1,BID,CASP2,CASP3,CASP8,CASP9,CASP10,GADD45A,MCL1,NFKB1,TNFRSF1A,TP53,TRAF2,TRADD,HRK,TNFSF10,FADD,TNFRSF10B,TNFRSF10A,AIFM1,BCL2L11,CYCS,DIABLO,CASP1,CASP5,DAPK1,TP73,CRADD,BRAF,IGF1R,TRAF3,TNFRSF1B,LTA,BNIP3,IL10	47/-
2_Member	KEGG Pathway	hsa04210	Apoptosis	-66.1232	-62.2517	207,317,329,330,331,332,355,356,572,578,581,596,598,637,835,836,841,842,843,1647,4170,4790,7132,7157,7186,8717,8739,8743,8772,8795,8797,9131,10018,54205,56616	AKT1,APAF1,BIRC2,BIRC3,XIAP,BIRC5,FAS,FASLG,BAD,BAK1,BAX,BCL2,BCL2L1,BID,CASP2,CASP3,CASP8,CASP9,CASP10,GADD45A,MCL1,NFKB1,TNFRSF1A,TP53,TRAF2,TRADD,HRK,TNFSF10,FADD,TNFRSF10B,TNFRSF10A,AIFM1,BCL2L11,CYCS,DIABLO	35/136
2_Member	Reactome Gene Sets	R-HSA-5357801	Programmed Cell Death	-47.3698	-43.8663	207,317,329,330,331,355,356,572,578,581,596,598,637,834,836,838,841,842,1612,7157,7161,7186,8717,8743,8772,8795,8797,10018,54205,56616	AKT1,APAF1,BIRC2,BIRC3,XIAP,FAS,FASLG,BAD,BAK1,BAX,BCL2,BCL2L1,BID,CASP1,CASP3,CASP5,CASP8,CASP9,DAPK1,TP53,TP73,TRAF2,TRADD,TNFSF10,FADD,TNFRSF10B,TNFRSF10A,BCL2L11,CYCS,DIABLO	30/213
2_Member	Reactome Gene Sets	R-HSA-109581	Apoptosis	-43.1226	-39.8155	207,317,329,331,355,356,572,578,581,596,598,637,836,841,842,1612,7157,7161,7186,8717,8743,8772,8795,8797,10018,54205,56616	AKT1,APAF1,BIRC2,XIAP,FAS,FASLG,BAD,BAK1,BAX,BCL2,BCL2L1,BID,CASP3,CASP8,CASP9,DAPK1,TP53,TP73,TRAF2,TRADD,TNFSF10,FADD,TNFRSF10B,TNFRSF10A,BCL2L11,CYCS,DIABLO	27/180
2_Member	KEGG Pathway	hsa04215	Apoptosis - multiple species	-40.6218	-37.3872	317,329,330,331,332,578,581,596,598,637,836,841,842,7132,8772,10018,54205,56616	APAF1,BIRC2,BIRC3,XIAP,BIRC5,BAK1,BAX,BCL2,BCL2L1,BID,CASP3,CASP8,CASP9,TNFRSF1A,FADD,BCL2L11,CYCS,DIABLO	18/32
2_Member	Canonical Pathways	M220	PID CASPASE PATHWAY	-38.4384	-35.3686	317,329,330,331,581,596,637,834,835,836,841,842,843,7132,7186,8717,8738,54205,56616	APAF1,BIRC2,BIRC3,XIAP,BAX,BCL2,BID,CASP1,CASP2,CASP3,CASP8,CASP9,CASP10,TNFRSF1A,TRAF2,TRADD,CRADD,CYCS,DIABLO	19/51
2_Member	KEGG Pathway	hsa01524	Platinum drug resistance	-37.3299	-34.3036	207,317,329,330,331,332,355,356,572,578,581,596,598,637,836,841,842,7157,8772,54205	AKT1,APAF1,BIRC2,BIRC3,XIAP,BIRC5,FAS,FASLG,BAD,BAK1,BAX,BCL2,BCL2L1,BID,CASP3,CASP8,CASP9,TP53,FADD,CYCS	20/73
2_Member	Canonical Pathways	M197	PID HIV NEF PATHWAY	-36.8328	-33.8318	317,330,355,356,596,637,835,836,841,842,4790,7132,7186,8717,8738,8772,54205	APAF1,BIRC3,FAS,FASLG,BCL2,BID,CASP2,CASP3,CASP8,CASP9,NFKB1,TNFRSF1A,TRAF2,TRADD,CRADD,FADD,CYCS	17/35
2_Member	WikiPathways	WP2507	Nanomaterial induced apoptosis	-33.5229	-30.6057	317,355,356,578,581,596,637,836,841,842,8772,9131,54205,56616	APAF1,FAS,FASLG,BAK1,BAX,BCL2,BID,CASP3,CASP8,CASP9,FADD,AIFM1,CYCS,DIABLO	14/20
2_Member	Reactome Gene Sets	R-HSA-109606	Intrinsic Pathway for Apoptosis	-32.6683	-29.7822	207,317,331,572,578,581,596,598,637,836,841,842,7157,7161,10018,54205,56616	AKT1,APAF1,XIAP,BAD,BAK1,BAX,BCL2,BCL2L1,BID,CASP3,CASP8,CASP9,TP53,TP73,BCL2L11,CYCS,DIABLO	17/55
2_Member	WikiPathways	WP4864	Host-pathogen interaction of human coronaviruses - apoptosis	-32.6078	-29.7364	207,317,356,572,581,596,598,637,836,841,842,4170,8772,10018	AKT1,APAF1,FASLG,BAD,BAX,BCL2,BCL2L1,BID,CASP3,CASP8,CASP9,MCL1,FADD,BCL2L11	14/22
2_Member	KEGG Pathway	hsa05200	Pathways in cancer	-31.6691	-28.8119	207,317,329,330,331,332,355,356,572,578,581,596,598,637,673,836,841,842,1612,1647,3480,4790,7157,7186,7187,8772,10018,54205	AKT1,APAF1,BIRC2,BIRC3,XIAP,BIRC5,FAS,FASLG,BAD,BAK1,BAX,BCL2,BCL2L1,BID,BRAF,CASP3,CASP8,CASP9,DAPK1,GADD45A,IGF1R,NFKB1,TP53,TRAF2,TRAF3,FADD,BCL2L11,CYCS	28/531
2_Member	KEGG Pathway	hsa05162	Measles	-31.1524	-28.3224	207,317,355,356,572,578,581,596,598,637,836,841,842,4790,7157,7161,7187,8717,8772,54205	AKT1,APAF1,FAS,FASLG,BAD,BAK1,BAX,BCL2,BCL2L1,BID,CASP3,CASP8,CASP9,NFKB1,TP53,TP73,TRAF3,TRADD,FADD,CYCS	20/139
2_Member	WikiPathways	WP384	Apoptosis modulation by HSP70	-30.905	-28.0879	317,355,356,637,835,836,841,842,4790,7132,8772,9131,54205	APAF1,FAS,FASLG,BID,CASP2,CASP3,CASP8,CASP9,NFKB1,TNFRSF1A,FADD,AIFM1,CYCS	13/19
2_Member	WikiPathways	WP231	TNF-alpha signaling pathway	-30.564	-27.7595	207,317,329,330,572,581,598,637,836,841,842,4790,7132,7133,7186,8717,8772,56616	AKT1,APAF1,BIRC2,BIRC3,BAD,BAX,BCL2L1,BID,CASP3,CASP8,CASP9,NFKB1,TNFRSF1A,TNFRSF1B,TRAF2,TRADD,FADD,DIABLO	18/92
2_Member	WikiPathways	WP4658	Small cell lung cancer	-30.1994	-27.4306	207,317,329,330,578,581,596,598,637,836,841,842,1647,4790,7157,7186,7187,54205	AKT1,APAF1,BIRC2,BIRC3,BAK1,BAX,BCL2,BCL2L1,BID,CASP3,CASP8,CASP9,GADD45A,NFKB1,TP53,TRAF2,TRAF3,CYCS	18/96
2_Member	KEGG Pathway	hsa05160	Hepatitis C	-30.0309	-27.2844	207,317,355,356,572,578,581,637,673,836,841,842,4790,7132,7157,7186,7187,8717,8772,54205	AKT1,APAF1,FAS,FASLG,BAD,BAK1,BAX,BID,BRAF,CASP3,CASP8,CASP9,NFKB1,TNFRSF1A,TP53,TRAF2,TRAF3,TRADD,FADD,CYCS	20/157
2_Member	WikiPathways	WP4630	Measles virus infection	-29.2966	-26.5915	317,355,356,572,578,581,596,598,637,836,841,842,4790,7157,7161,7187,8717,8772,54205	APAF1,FAS,FASLG,BAD,BAK1,BAX,BCL2,BCL2L1,BID,CASP3,CASP8,CASP9,NFKB1,TP53,TP73,TRAF3,TRADD,FADD,CYCS	19/136
2_Member	KEGG Pathway	hsa05222	Small cell lung cancer	-28.377	-25.7097	207,317,329,330,331,578,581,596,598,836,842,1647,4790,7157,7186,7187,54205	AKT1,APAF1,BIRC2,BIRC3,XIAP,BAK1,BAX,BCL2,BCL2L1,CASP3,CASP9,GADD45A,NFKB1,TP53,TRAF2,TRAF3,CYCS	17/92
2_Member	KEGG Pathway	hsa05161	Hepatitis B	-27.7734	-25.1324	207,317,332,355,356,572,581,596,637,673,836,841,842,843,4790,7157,7187,8772,54205	AKT1,APAF1,BIRC5,FAS,FASLG,BAD,BAX,BCL2,BID,BRAF,CASP3,CASP8,CASP9,CASP10,NFKB1,TP53,TRAF3,FADD,CYCS	19/162
2_Member	WikiPathways	WP4666	Hepatitis B infection	-26.4128	-23.8046	207,317,332,355,356,572,581,596,637,673,836,841,842,843,4790,7187,8772,54205	AKT1,APAF1,BIRC5,FAS,FASLG,BAD,BAX,BCL2,BID,BRAF,CASP3,CASP8,CASP9,CASP10,NFKB1,TRAF3,FADD,CYCS	18/151
2_Member	KEGG Pathway	hsa05169	Epstein-Barr virus infection	-25.8797	-23.302	207,317,355,578,581,596,637,836,841,842,1647,4790,7157,7186,7187,8717,8772,10018,54205	AKT1,APAF1,FAS,BAK1,BAX,BCL2,BID,CASP3,CASP8,CASP9,GADD45A,NFKB1,TP53,TRAF2,TRAF3,TRADD,FADD,BCL2L11,CYCS	19/202
2_Member	KEGG Pathway	hsa04115	p53 signaling pathway	-25.7645	-23.194	317,355,581,596,598,637,836,841,842,1647,7157,7161,8795,8797,54205	APAF1,FAS,BAX,BCL2,BCL2L1,BID,CASP3,CASP8,CASP9,GADD45A,TP53,TP73,TNFRSF10B,TNFRSF10A,CYCS	15/73
2_Member	KEGG Pathway	hsa05168	Herpes simplex virus 1 infection	-25.6191	-23.0558	207,317,329,330,355,356,572,578,581,596,598,637,836,841,842,4049,4790,7132,7157,7186,7187,8717,8772,54205	AKT1,APAF1,BIRC2,BIRC3,FAS,FASLG,BAD,BAK1,BAX,BCL2,BCL2L1,BID,CASP3,CASP8,CASP9,LTA,NFKB1,TNFRSF1A,TP53,TRAF2,TRAF3,TRADD,FADD,CYCS	24/512
2_Member	KEGG Pathway	hsa05170	Human immunodeficiency virus 1 infection	-25.4687	-22.9125	207,355,356,572,578,581,596,598,637,836,841,842,4790,7132,7133,7186,8717,8772,54205	AKT1,FAS,FASLG,BAD,BAK1,BAX,BCL2,BCL2L1,BID,CASP3,CASP8,CASP9,NFKB1,TNFRSF1A,TNFRSF1B,TRAF2,TRADD,FADD,CYCS	19/212
2_Member	WikiPathways	WP5182	Pro-survival signaling of neuroprotectin D1	-23.5916	-21.1004	330,581,836,841,842,7132,7186,8717,8772,54205	BIRC3,BAX,CASP3,CASP8,CASP9,TNFRSF1A,TRAF2,TRADD,FADD,CYCS	10/15
2_Member	Canonical Pathways	M13096	SA PROGRAMMED CELL DEATH	-21.9852	-19.5609	317,572,578,581,596,598,637,842,10018	APAF1,BAD,BAK1,BAX,BCL2,BCL2L1,BID,CASP9,BCL2L11	9/12
2_Member	GO Biological Processes	GO:0051402	neuron apoptotic process	-21.6501	-19.2361	317,331,355,581,596,598,637,664,836,842,7157,8772,9131,56616	APAF1,XIAP,FAS,BAX,BCL2,BCL2L1,BID,BNIP3,CASP3,CASP9,TP53,FADD,AIFM1,DIABLO	14/98
2_Member	GO Biological Processes	GO:0070997	neuron death	-21.4556	-19.0466	317,331,355,581,596,598,637,664,836,842,7157,8772,9131,56616	APAF1,XIAP,FAS,BAX,BCL2,BCL2L1,BID,BNIP3,CASP3,CASP9,TP53,FADD,AIFM1,DIABLO	14/101
2_Member	KEGG Pathway	hsa05152	Tuberculosis	-21.3202	-18.9259	207,317,572,581,596,637,836,841,842,843,3586,4790,7132,8717,8772,54205	AKT1,APAF1,BAD,BAX,BCL2,BID,CASP3,CASP8,CASP9,CASP10,IL10,NFKB1,TNFRSF1A,TRADD,FADD,CYCS	16/180
2_Member	KEGG Pathway	hsa05167	Kaposi sarcoma-associated herpesvirus infection	-20.7868	-18.4067	207,355,578,581,637,836,841,842,4790,7132,7157,7186,7187,8717,8772,54205	AKT1,FAS,BAK1,BAX,BID,CASP3,CASP8,CASP9,NFKB1,TNFRSF1A,TP53,TRAF2,TRAF3,TRADD,FADD,CYCS	16/194
2_Member	WikiPathways	WP2447	Amyotrophic lateral sclerosis (ALS)	-20.7522	-18.3768	317,572,581,596,598,637,834,836,842,7132,7157	APAF1,BAD,BAX,BCL2,BCL2L1,BID,CASP1,CASP3,CASP9,TNFRSF1A,TP53	11/38
2_Member	KEGG Pathway	hsa05163	Human cytomegalovirus infection	-19.738	-17.385	207,355,356,578,581,637,836,841,842,4790,7132,7157,7186,8717,8772,54205	AKT1,FAS,FASLG,BAK1,BAX,BID,CASP3,CASP8,CASP9,NFKB1,TNFRSF1A,TP53,TRAF2,TRADD,FADD,CYCS	16/225
2_Member	WikiPathways	WP707	DNA damage response	-19.6641	-17.3198	207,317,355,581,637,836,841,842,1647,7157,8795,54205	AKT1,APAF1,FAS,BAX,BID,CASP3,CASP8,CASP9,GADD45A,TP53,TNFRSF10B,CYCS	12/69
2_Member	WikiPathways	WP5090	Complement system in neuronal development and plasticity	-19.1405	-16.8131	317,331,355,356,578,581,637,836,841,842,843,54205,56616	APAF1,XIAP,FAS,FASLG,BAK1,BAX,BID,CASP3,CASP8,CASP9,CASP10,CYCS,DIABLO	13/107
2_Member	KEGG Pathway	hsa05022	Pathways of neurodegeneration - multiple diseases	-18.7554	-16.4363	317,355,356,572,578,581,596,598,637,673,836,841,842,4790,7132,7133,7186,8772,54205	APAF1,FAS,FASLG,BAD,BAK1,BAX,BCL2,BCL2L1,BID,BRAF,CASP3,CASP8,CASP9,NFKB1,TNFRSF1A,TNFRSF1B,TRAF2,FADD,CYCS	19/476
2_Member	WikiPathways	WP4754	IL-18 signaling pathway	-18.3831	-16.0915	330,355,356,572,581,596,598,637,836,841,3586,4790,7132,7157,8772,54205	BIRC3,FAS,FASLG,BAD,BAX,BCL2,BCL2L1,BID,CASP3,CASP8,IL10,NFKB1,TNFRSF1A,TP53,FADD,CYCS	16/273
2_Member	WikiPathways	WP314	Fas ligand pathway and stress induction of heat shock proteins	-17.695	-15.4146	317,355,356,596,836,841,842,843,8772,54205	APAF1,FAS,FASLG,BCL2,CASP3,CASP8,CASP9,CASP10,FADD,CYCS	10/44
2_Member	WikiPathways	WP4396	Nonalcoholic fatty liver disease	-16.9759	-14.7137	207,355,356,578,581,637,836,841,4790,7132,7186,10018,54205	AKT1,FAS,FASLG,BAK1,BAX,BID,CASP3,CASP8,NFKB1,TNFRSF1A,TRAF2,BCL2L11,CYCS	13/155
2_Member	WikiPathways	WP4838	Regucalcin in proximal tubule epithelial kidney cells	-16.894	-14.6353	207,317,578,581,673,836,841,842,7132	AKT1,APAF1,BAK1,BAX,BRAF,CASP3,CASP8,CASP9,TNFRSF1A	9/32
2_Member	WikiPathways	WP1530	miRNA regulation of DNA damage response	-15.8252	-13.6005	317,355,581,637,836,841,842,1647,7157,8795,54205	APAF1,FAS,BAX,BID,CASP3,CASP8,CASP9,GADD45A,TP53,TNFRSF10B,CYCS	11/98
2_Member	WikiPathways	WP5124	Alzheimer's disease	-15.4888	-13.277	207,317,355,572,637,673,836,841,842,4790,7132,7186,8772,54205	AKT1,APAF1,FAS,BAD,BID,BRAF,CASP3,CASP8,CASP9,NFKB1,TNFRSF1A,TRAF2,FADD,CYCS	14/263
2_Member	KEGG Pathway	hsa04932	Non-alcoholic fatty liver disease	-15.2548	-13.0585	207,355,356,581,637,836,841,4790,7132,7186,10018,54205	AKT1,FAS,FASLG,BAX,BID,CASP3,CASP8,NFKB1,TNFRSF1A,TRAF2,BCL2L11,CYCS	12/155
2_Member	WikiPathways	WP3982	miRNA regulation of p53 pathway in prostate cancer	-14.7126	-12.543	317,581,637,836,841,842,7157,8795	APAF1,BAX,BID,CASP3,CASP8,CASP9,TP53,TNFRSF10B	8/31
2_Member	WikiPathways	WP2059	Alzheimer's disease and miRNA effects	-14.1591	-12.0201	207,317,355,572,637,673,836,841,842,4790,7132,7186,8772,54205	AKT1,APAF1,FAS,BAD,BID,BRAF,CASP3,CASP8,CASP9,NFKB1,TNFRSF1A,TRAF2,FADD,CYCS	14/328
2_Member	KEGG Pathway	hsa05165	Human papillomavirus infection	-14.1047	-11.971	207,355,356,572,578,581,836,841,4790,7132,7157,7187,8717,8772	AKT1,FAS,FASLG,BAD,BAK1,BAX,CASP3,CASP8,NFKB1,TNFRSF1A,TP53,TRAF3,TRADD,FADD	14/331
2_Member	KEGG Pathway	hsa05014	Amyotrophic lateral sclerosis	-13.538	-11.4148	317,572,581,596,598,637,834,836,842,7132,7133,7157,7186,54205	APAF1,BAD,BAX,BCL2,BCL2L1,BID,CASP1,CASP3,CASP9,TNFRSF1A,TNFRSF1B,TP53,TRAF2,CYCS	14/364
2_Member	KEGG Pathway	hsa05010	Alzheimer disease	-13.2206	-11.1115	207,317,355,572,637,673,836,841,842,4790,7132,7186,8772,54205	AKT1,APAF1,FAS,BAD,BID,BRAF,CASP3,CASP8,CASP9,NFKB1,TNFRSF1A,TRAF2,FADD,CYCS	14/384
2_Member	WikiPathways	WP3959	DNA IR-double strand breaks and cellular response via ATM	-12.5413	-10.4599	317,578,581,637,836,842,7157,7161	APAF1,BAK1,BAX,BID,CASP3,CASP9,TP53,TP73	8/55
2_Member	KEGG Pathway	hsa04936	Alcoholic liver disease	-12.3366	-10.2713	207,355,356,836,841,4790,7132,7187,8717,8772	AKT1,FAS,FASLG,CASP3,CASP8,NFKB1,TNFRSF1A,TRAF3,TRADD,FADD	10/142
2_Member	KEGG Pathway	hsa04010	MAPK signaling pathway	-11.9241	-9.88517	207,355,356,673,836,1647,3480,4790,7132,7157,7186,8717	AKT1,FAS,FASLG,BRAF,CASP3,GADD45A,IGF1R,NFKB1,TNFRSF1A,TP53,TRAF2,TRADD	12/294
2_Member	KEGG Pathway	hsa05142	Chagas disease	-10.3194	-8.37054	207,355,356,841,3586,4790,7132,8772	AKT1,FAS,FASLG,CASP8,IL10,NFKB1,TNFRSF1A,FADD	8/102
2_Member	WikiPathways	WP382	MAPK signaling pathway	-9.94618	-8.01758	207,355,356,673,836,1647,4790,7132,7157,7186	AKT1,FAS,FASLG,BRAF,CASP3,GADD45A,NFKB1,TNFRSF1A,TP53,TRAF2	10/247
2_Member	KEGG Pathway	hsa05016	Huntington disease	-6.56649	-4.8514	317,581,836,841,842,7157,7186,54205	APAF1,BAX,CASP3,CASP8,CASP9,TP53,TRAF2,CYCS	8/306
2_Member	KEGG Pathway	hsa05012	Parkinson disease	-5.81707	-4.1596	317,581,598,836,842,7157,54205	APAF1,BAX,BCL2L1,CASP3,CASP9,TP53,CYCS	7/266
2_Member	KEGG Pathway	hsa05020	Prion disease	-4.60639	-3.07671	317,572,581,836,842,54205	APAF1,BAD,BAX,CASP3,CASP9,CYCS	6/273
3_Summary	GO Biological Processes	GO:0097190	apoptotic signaling pathway	-58.9299	-55.1834	317,355,356,572,578,581,596,598,599,637,664,665,835,836,841,842,843,939,1612,4170,7132,7133,7157,7161,7186,8717,8718,8738,8772,8795,8797,9131,10017,10018,27141,29108,54205,56616,959,1647,3586,4049,4055,8739,8743,10392	APAF1,FAS,FASLG,BAD,BAK1,BAX,BCL2,BCL2L1,BCL2L2,BID,BNIP3,BNIP3L,CASP2,CASP3,CASP8,CASP9,CASP10,CD27,DAPK1,MCL1,TNFRSF1A,TNFRSF1B,TP53,TP73,TRAF2,TRADD,TNFRSF25,CRADD,FADD,TNFRSF10B,TNFRSF10A,AIFM1,BCL2L10,BCL2L11,CIDEB,PYCARD,CYCS,DIABLO,CD40LG,GADD45A,IL10,LTA,LTBR,HRK,TNFSF10,NOD1	46/-
3_Member	GO Biological Processes	GO:0097190	apoptotic signaling pathway	-58.9299	-55.1834	317,355,356,572,578,581,596,598,599,637,664,665,835,836,841,842,843,939,1612,4170,7132,7133,7157,7161,7186,8717,8718,8738,8772,8795,8797,9131,10017,10018,27141,29108,54205,56616	APAF1,FAS,FASLG,BAD,BAK1,BAX,BCL2,BCL2L1,BCL2L2,BID,BNIP3,BNIP3L,CASP2,CASP3,CASP8,CASP9,CASP10,CD27,DAPK1,MCL1,TNFRSF1A,TNFRSF1B,TP53,TP73,TRAF2,TRADD,TNFRSF25,CRADD,FADD,TNFRSF10B,TNFRSF10A,AIFM1,BCL2L10,BCL2L11,CIDEB,PYCARD,CYCS,DIABLO	38/310
3_Member	GO Biological Processes	GO:0010942	positive regulation of cell death	-49.2726	-45.623	317,355,356,572,578,581,596,637,664,665,835,836,841,842,959,1612,1647,3586,4049,4055,4170,7132,7133,7157,7161,7186,8717,8738,8739,8743,8772,8795,8797,9131,10018,10392,27141,29108,56616	APAF1,FAS,FASLG,BAD,BAK1,BAX,BCL2,BID,BNIP3,BNIP3L,CASP2,CASP3,CASP8,CASP9,CD40LG,DAPK1,GADD45A,IL10,LTA,LTBR,MCL1,TNFRSF1A,TNFRSF1B,TP53,TP73,TRAF2,TRADD,CRADD,HRK,TNFSF10,FADD,TNFRSF10B,TNFRSF10A,AIFM1,BCL2L11,NOD1,CIDEB,PYCARD,DIABLO	39/609
3_Member	GO Biological Processes	GO:0043065	positive regulation of apoptotic process	-47.5181	-43.9477	317,355,356,572,578,581,596,637,664,665,835,836,841,842,959,1612,1647,3586,4049,4055,4170,7132,7133,7157,7161,7186,8717,8738,8739,8743,8772,8795,8797,9131,10018,29108,56616	APAF1,FAS,FASLG,BAD,BAK1,BAX,BCL2,BID,BNIP3,BNIP3L,CASP2,CASP3,CASP8,CASP9,CD40LG,DAPK1,GADD45A,IL10,LTA,LTBR,MCL1,TNFRSF1A,TNFRSF1B,TP53,TP73,TRAF2,TRADD,CRADD,HRK,TNFSF10,FADD,TNFRSF10B,TNFRSF10A,AIFM1,BCL2L11,PYCARD,DIABLO	37/539
3_Member	GO Biological Processes	GO:0043068	positive regulation of programmed cell death	-46.8617	-43.4162	317,355,356,572,578,581,596,637,664,665,835,836,841,842,959,1612,1647,3586,4049,4055,4170,7132,7133,7157,7161,7186,8717,8738,8739,8743,8772,8795,8797,9131,10018,29108,56616	APAF1,FAS,FASLG,BAD,BAK1,BAX,BCL2,BID,BNIP3,BNIP3L,CASP2,CASP3,CASP8,CASP9,CD40LG,DAPK1,GADD45A,IL10,LTA,LTBR,MCL1,TNFRSF1A,TNFRSF1B,TP53,TP73,TRAF2,TRADD,CRADD,HRK,TNFSF10,FADD,TNFRSF10B,TNFRSF10A,AIFM1,BCL2L11,PYCARD,DIABLO	37/561
3_Member	GO Biological Processes	GO:0097191	extrinsic apoptotic signaling pathway	-44.593	-41.2444	355,356,572,578,581,596,598,599,637,835,841,843,939,1612,4170,7132,7133,8717,8738,8772,8795,8797,10017,10018,56616	FAS,FASLG,BAD,BAK1,BAX,BCL2,BCL2L1,BCL2L2,BID,CASP2,CASP8,CASP10,CD27,DAPK1,MCL1,TNFRSF1A,TNFRSF1B,TRADD,CRADD,FADD,TNFRSF10B,TNFRSF10A,BCL2L10,BCL2L11,DIABLO	25/111
3_Member	GO Biological Processes	GO:0008625	extrinsic apoptotic signaling pathway via death domain receptors	-29.7268	-26.991	356,572,581,596,637,841,843,1612,7132,8717,8738,8772,8795,8797,56616	FASLG,BAD,BAX,BCL2,BID,CASP8,CASP10,DAPK1,TNFRSF1A,TRADD,CRADD,FADD,TNFRSF10B,TNFRSF10A,DIABLO	15/43
4_Summary	GO Biological Processes	GO:2000116	regulation of cysteine-type endopeptidase activity	-46.733	-43.3387	207,317,329,330,331,355,356,572,578,581,637,834,835,841,842,843,1612,4671,8738,8743,8772,8996,9131,10017,10018,10392,27141,29108,54205,56616,332,3586,7133,7157,7187,836	AKT1,APAF1,BIRC2,BIRC3,XIAP,FAS,FASLG,BAD,BAK1,BAX,BID,CASP1,CASP2,CASP8,CASP9,CASP10,DAPK1,NAIP,CRADD,TNFSF10,FADD,NOL3,AIFM1,BCL2L10,BCL2L11,NOD1,CIDEB,PYCARD,CYCS,DIABLO,BIRC5,IL10,TNFRSF1B,TP53,TRAF3,CASP3	36/-
4_Member	GO Biological Processes	GO:2000116	regulation of cysteine-type endopeptidase activity	-46.733	-43.3387	207,317,329,330,331,355,356,572,578,581,637,834,835,841,842,843,1612,4671,8738,8743,8772,8996,9131,10017,10018,10392,27141,29108,54205,56616	AKT1,APAF1,BIRC2,BIRC3,XIAP,FAS,FASLG,BAD,BAK1,BAX,BID,CASP1,CASP2,CASP8,CASP9,CASP10,DAPK1,NAIP,CRADD,TNFSF10,FADD,NOL3,AIFM1,BCL2L10,BCL2L11,NOD1,CIDEB,PYCARD,CYCS,DIABLO	30/223
4_Member	GO Biological Processes	GO:0052548	regulation of endopeptidase activity	-41.5868	-38.3174	207,317,329,330,331,355,356,572,578,581,637,834,835,841,842,843,1612,4671,8738,8743,8772,8996,9131,10017,10018,10392,27141,29108,54205,56616	AKT1,APAF1,BIRC2,BIRC3,XIAP,FAS,FASLG,BAD,BAK1,BAX,BID,CASP1,CASP2,CASP8,CASP9,CASP10,DAPK1,NAIP,CRADD,TNFSF10,FADD,NOL3,AIFM1,BCL2L10,BCL2L11,NOD1,CIDEB,PYCARD,CYCS,DIABLO	30/325
4_Member	GO Biological Processes	GO:0043281	regulation of cysteine-type endopeptidase activity involved in apoptotic process	-40.3301	-37.1277	207,317,331,355,356,572,578,581,637,834,835,841,842,843,1612,4671,8738,8743,8996,9131,10017,10018,10392,29108,54205,56616	AKT1,APAF1,XIAP,FAS,FASLG,BAD,BAK1,BAX,BID,CASP1,CASP2,CASP8,CASP9,CASP10,DAPK1,NAIP,CRADD,TNFSF10,NOL3,AIFM1,BCL2L10,BCL2L11,NOD1,PYCARD,CYCS,DIABLO	26/190
4_Member	GO Biological Processes	GO:0052547	regulation of peptidase activity	-40.0613	-36.9169	207,317,329,330,331,332,355,356,572,578,581,637,834,835,841,842,843,1612,4671,8738,8743,8772,8996,9131,10017,10018,10392,27141,29108,54205,56616	AKT1,APAF1,BIRC2,BIRC3,XIAP,BIRC5,FAS,FASLG,BAD,BAK1,BAX,BID,CASP1,CASP2,CASP8,CASP9,CASP10,DAPK1,NAIP,CRADD,TNFSF10,FADD,NOL3,AIFM1,BCL2L10,BCL2L11,NOD1,CIDEB,PYCARD,CYCS,DIABLO	31/418
4_Member	GO Biological Processes	GO:2001056	positive regulation of cysteine-type endopeptidase activity	-39.5175	-36.3994	317,355,356,572,578,581,637,834,835,841,842,843,1612,8738,8743,8772,9131,10017,10018,10392,27141,29108,54205,56616	APAF1,FAS,FASLG,BAD,BAK1,BAX,BID,CASP1,CASP2,CASP8,CASP9,CASP10,DAPK1,CRADD,TNFSF10,FADD,AIFM1,BCL2L10,BCL2L11,NOD1,CIDEB,PYCARD,CYCS,DIABLO	24/141
4_Member	GO Biological Processes	GO:0030162	regulation of proteolysis	-39.3314	-36.2381	207,317,329,330,331,332,355,356,572,578,581,637,834,835,841,842,843,1612,3586,4671,7133,7157,7187,8738,8743,8772,8996,9131,10017,10018,10392,27141,29108,54205,56616	AKT1,APAF1,BIRC2,BIRC3,XIAP,BIRC5,FAS,FASLG,BAD,BAK1,BAX,BID,CASP1,CASP2,CASP8,CASP9,CASP10,DAPK1,IL10,NAIP,TNFRSF1B,TP53,TRAF3,CRADD,TNFSF10,FADD,NOL3,AIFM1,BCL2L10,BCL2L11,NOD1,CIDEB,PYCARD,CYCS,DIABLO	35/719
4_Member	GO Biological Processes	GO:0010950	positive regulation of endopeptidase activity	-37.4224	-34.3748	317,355,356,572,578,581,637,834,835,841,842,843,1612,8738,8743,8772,9131,10017,10018,10392,27141,29108,54205,56616	APAF1,FAS,FASLG,BAD,BAK1,BAX,BID,CASP1,CASP2,CASP8,CASP9,CASP10,DAPK1,CRADD,TNFSF10,FADD,AIFM1,BCL2L10,BCL2L11,NOD1,CIDEB,PYCARD,CYCS,DIABLO	24/170
4_Member	GO Biological Processes	GO:0043280	positive regulation of cysteine-type endopeptidase activity involved in apoptotic process	-36.6141	-33.6457	317,355,356,572,578,581,637,834,835,841,842,843,1612,8738,8743,9131,10017,10018,10392,29108,54205,56616	APAF1,FAS,FASLG,BAD,BAK1,BAX,BID,CASP1,CASP2,CASP8,CASP9,CASP10,DAPK1,CRADD,TNFSF10,AIFM1,BCL2L10,BCL2L11,NOD1,PYCARD,CYCS,DIABLO	22/123
4_Member	GO Biological Processes	GO:0010952	positive regulation of peptidase activity	-36.4865	-33.5359	317,355,356,572,578,581,637,834,835,841,842,843,1612,8738,8743,8772,9131,10017,10018,10392,27141,29108,54205,56616	APAF1,FAS,FASLG,BAD,BAK1,BAX,BID,CASP1,CASP2,CASP8,CASP9,CASP10,DAPK1,CRADD,TNFSF10,FADD,AIFM1,BCL2L10,BCL2L11,NOD1,CIDEB,PYCARD,CYCS,DIABLO	24/185
4_Member	GO Biological Processes	GO:0045862	positive regulation of proteolysis	-32.7316	-29.8302	207,317,355,356,572,578,581,637,834,835,841,842,843,1612,7133,8738,8743,8772,9131,10017,10018,10392,27141,29108,54205,56616	AKT1,APAF1,FAS,FASLG,BAD,BAK1,BAX,BID,CASP1,CASP2,CASP8,CASP9,CASP10,DAPK1,TNFRSF1B,CRADD,TNFSF10,FADD,AIFM1,BCL2L10,BCL2L11,NOD1,CIDEB,PYCARD,CYCS,DIABLO	26/363
4_Member	GO Biological Processes	GO:0006919	activation of cysteine-type endopeptidase activity involved in apoptotic process	-30.0428	-27.2853	317,356,572,578,581,637,835,841,842,843,8738,9131,10017,10392,29108,54205,56616	APAF1,FASLG,BAD,BAK1,BAX,BID,CASP2,CASP8,CASP9,CASP10,CRADD,AIFM1,BCL2L10,NOD1,PYCARD,CYCS,DIABLO	17/75
4_Member	GO Biological Processes	GO:0051345	positive regulation of hydrolase activity	-26.0399	-23.4547	207,317,355,356,572,578,581,637,834,835,841,842,843,1612,8738,8743,8772,9131,10017,10018,10392,27141,29108,54205,56616	AKT1,APAF1,FAS,FASLG,BAD,BAK1,BAX,BID,CASP1,CASP2,CASP8,CASP9,CASP10,DAPK1,CRADD,TNFSF10,FADD,AIFM1,BCL2L10,BCL2L11,NOD1,CIDEB,PYCARD,CYCS,DIABLO	25/570
4_Member	GO Biological Processes	GO:0097202	activation of cysteine-type endopeptidase activity	-19.367	-17.0313	317,572,578,841,842,8772,27141,29108,54205	APAF1,BAD,BAK1,CASP8,CASP9,FADD,CIDEB,PYCARD,CYCS	9/19
4_Member	GO Biological Processes	GO:0031638	zymogen activation	-15.1287	-12.9385	317,572,578,841,842,8772,27141,29108,54205	APAF1,BAD,BAK1,CASP8,CASP9,FADD,CIDEB,PYCARD,CYCS	9/48
4_Member	GO Biological Processes	GO:0016485	protein processing	-14.0196	-11.8886	317,572,578,834,835,836,841,842,8772,27141,29108,54205	APAF1,BAD,BAK1,CASP1,CASP2,CASP3,CASP8,CASP9,FADD,CIDEB,PYCARD,CYCS	12/196
4_Member	GO Biological Processes	GO:0051604	protein maturation	-13.5614	-11.4355	317,572,578,834,835,836,841,842,843,8772,27141,29108,54205	APAF1,BAD,BAK1,CASP1,CASP2,CASP3,CASP8,CASP9,CASP10,FADD,CIDEB,PYCARD,CYCS	13/283
5_Summary	GO Biological Processes	GO:0097193	intrinsic apoptotic signaling pathway	-40.1651	-36.9926	317,572,578,581,596,598,599,664,835,836,842,4170,7132,7133,7157,7161,7186,8795,9131,10017,10018,27141,29108,54205,56616,207,356,673,841,3586,4671,331,637,1647,8738,838,3480,4790	APAF1,BAD,BAK1,BAX,BCL2,BCL2L1,BCL2L2,BNIP3,CASP2,CASP3,CASP9,MCL1,TNFRSF1A,TNFRSF1B,TP53,TP73,TRAF2,TNFRSF10B,AIFM1,BCL2L10,BCL2L11,CIDEB,PYCARD,CYCS,DIABLO,AKT1,FASLG,BRAF,CASP8,IL10,NAIP,XIAP,BID,GADD45A,CRADD,CASP5,IGF1R,NFKB1	38/-
5_Member	GO Biological Processes	GO:0097193	intrinsic apoptotic signaling pathway	-40.1651	-36.9926	317,572,578,581,596,598,599,664,835,836,842,4170,7132,7133,7157,7161,7186,8795,9131,10017,10018,27141,29108,54205,56616	APAF1,BAD,BAK1,BAX,BCL2,BCL2L1,BCL2L2,BNIP3,CASP2,CASP3,CASP9,MCL1,TNFRSF1A,TNFRSF1B,TP53,TP73,TRAF2,TNFRSF10B,AIFM1,BCL2L10,BCL2L11,CIDEB,PYCARD,CYCS,DIABLO	25/161
5_Member	GO Biological Processes	GO:0008630	intrinsic apoptotic signaling pathway in response to DNA damage	-30.2666	-27.4862	572,578,581,596,598,599,835,842,4170,7132,7133,7157,7161,10017,10018,27141,29108	BAD,BAK1,BAX,BCL2,BCL2L1,BCL2L2,CASP2,CASP9,MCL1,TNFRSF1A,TNFRSF1B,TP53,TP73,BCL2L10,BCL2L11,CIDEB,PYCARD	17/73
5_Member	GO Biological Processes	GO:1901214	regulation of neuron death	-22.5224	-20.0823	207,356,572,581,596,598,673,835,836,841,842,3586,4170,4671,7133,7157,7186,9131,10018	AKT1,FASLG,BAD,BAX,BCL2,BCL2L1,BRAF,CASP2,CASP3,CASP8,CASP9,IL10,MCL1,NAIP,TNFRSF1B,TP53,TRAF2,AIFM1,BCL2L11	19/301
5_Member	GO Biological Processes	GO:0006974	DNA damage response	-18.9376	-16.6144	331,572,578,581,596,598,599,637,835,836,842,1647,4170,7132,7133,7157,7161,8738,10017,10018,27141,29108	XIAP,BAD,BAK1,BAX,BCL2,BCL2L1,BCL2L2,BID,CASP2,CASP3,CASP9,GADD45A,MCL1,TNFRSF1A,TNFRSF1B,TP53,TP73,CRADD,BCL2L10,BCL2L11,CIDEB,PYCARD	22/753
5_Member	GO Biological Processes	GO:1901216	positive regulation of neuron death	-16.7172	-14.462	356,572,581,835,836,841,842,4170,7157,9131,10018	FASLG,BAD,BAX,CASP2,CASP3,CASP8,CASP9,MCL1,TP53,AIFM1,BCL2L11	11/82
5_Member	GO Biological Processes	GO:0043523	regulation of neuron apoptotic process	-16.4384	-14.1936	356,581,596,598,673,835,836,842,3586,4170,4671,7157,9131,10018	FASLG,BAX,BCL2,BCL2L1,BRAF,CASP2,CASP3,CASP9,IL10,MCL1,NAIP,TP53,AIFM1,BCL2L11	14/225
5_Member	GO Biological Processes	GO:0043525	positive regulation of neuron apoptotic process	-14.4795	-12.3269	356,581,835,836,842,4170,7157,9131,10018	FASLG,BAX,CASP2,CASP3,CASP9,MCL1,TP53,AIFM1,BCL2L11	9/56
5_Member	GO Biological Processes	GO:0007420	brain development	-8.05588	-6.23823	317,572,578,581,596,599,664,835,836,838,3480,7157,10018	APAF1,BAD,BAK1,BAX,BCL2,BCL2L2,BNIP3,CASP2,CASP3,CASP5,IGF1R,TP53,BCL2L11	13/787
5_Member	KEGG Pathway	hsa05206	MicroRNAs in cancer	-6.52371	-4.81265	578,596,599,836,4170,4790,7157,10018	BAK1,BCL2,BCL2L2,CASP3,MCL1,NFKB1,TP53,BCL2L11	8/310
6_Summary	Reactome Gene Sets	R-HSA-5218859	Regulated Necrosis	-36.8186	-33.8318	329,330,331,355,356,578,581,834,836,838,841,7157,7186,8717,8743,8772,8795,8797,54205,207,317,572,596,598,637,842,959,4790,7132,7187,29108,4671,10392,835,843,10018,9131,1612,4049,7133,4055,673	BIRC2,BIRC3,XIAP,FAS,FASLG,BAK1,BAX,CASP1,CASP3,CASP5,CASP8,TP53,TRAF2,TRADD,TNFSF10,FADD,TNFRSF10B,TNFRSF10A,CYCS,AKT1,APAF1,BAD,BCL2,BCL2L1,BID,CASP9,CD40LG,NFKB1,TNFRSF1A,TRAF3,PYCARD,NAIP,NOD1,CASP2,CASP10,BCL2L11,AIFM1,DAPK1,LTA,TNFRSF1B,LTBR,BRAF	42/-
6_Member	Reactome Gene Sets	R-HSA-5218859	Regulated Necrosis	-36.8186	-33.8318	329,330,331,355,356,578,581,834,836,838,841,7157,7186,8717,8743,8772,8795,8797,54205	BIRC2,BIRC3,XIAP,FAS,FASLG,BAK1,BAX,CASP1,CASP3,CASP5,CASP8,TP53,TRAF2,TRADD,TNFSF10,FADD,TNFRSF10B,TNFRSF10A,CYCS	19/60
6_Member	KEGG Pathway	hsa05417	Lipid and atherosclerosis	-34.8386	-31.905	207,317,355,356,572,581,596,598,637,834,836,841,842,959,4790,7132,7157,7186,7187,8743,8795,8797,29108,54205	AKT1,APAF1,FAS,FASLG,BAD,BAX,BCL2,BCL2L1,BID,CASP1,CASP3,CASP8,CASP9,CD40LG,NFKB1,TNFRSF1A,TP53,TRAF2,TRAF3,TNFSF10,TNFRSF10B,TNFRSF10A,PYCARD,CYCS	24/215
6_Member	KEGG Pathway	hsa05164	Influenza A	-31.2283	-28.3849	207,317,355,356,578,581,637,834,836,841,842,4790,7132,7187,8717,8743,8772,8795,8797,29108,54205	AKT1,APAF1,FAS,FASLG,BAK1,BAX,BID,CASP1,CASP3,CASP8,CASP9,NFKB1,TNFRSF1A,TRAF3,TRADD,TNFSF10,FADD,TNFRSF10B,TNFRSF10A,PYCARD,CYCS	21/171
6_Member	KEGG Pathway	hsa05132	Salmonella infection	-29.496	-26.7809	207,329,330,578,581,596,834,836,838,841,4671,4790,7132,7186,8717,8743,8772,8795,8797,10392,29108,54205	AKT1,BIRC2,BIRC3,BAK1,BAX,BCL2,CASP1,CASP3,CASP5,CASP8,NAIP,NFKB1,TNFRSF1A,TRAF2,TRADD,TNFSF10,FADD,TNFRSF10B,TNFRSF10A,NOD1,PYCARD,CYCS	22/249
6_Member	Reactome Gene Sets	R-HSA-73887	Death Receptor Signaling	-28.2122	-25.5539	329,330,331,355,356,572,835,836,841,843,4790,7132,7186,8717,8743,8772,8795,8797,10018	BIRC2,BIRC3,XIAP,FAS,FASLG,BAD,CASP2,CASP3,CASP8,CASP10,NFKB1,TNFRSF1A,TRAF2,TRADD,TNFSF10,FADD,TNFRSF10B,TNFRSF10A,BCL2L11	19/154
6_Member	KEGG Pathway	hsa04217	Necroptosis	-27.9352	-25.2856	329,330,331,355,356,581,596,637,834,841,7132,7186,8717,8743,8772,8795,8797,9131,29108	BIRC2,BIRC3,XIAP,FAS,FASLG,BAX,BCL2,BID,CASP1,CASP8,TNFRSF1A,TRAF2,TRADD,TNFSF10,FADD,TNFRSF10B,TNFRSF10A,AIFM1,PYCARD	19/159
6_Member	KEGG Pathway	hsa05130	Pathogenic Escherichia coli infection	-26.0934	-23.5007	355,356,578,581,834,836,841,842,4671,4790,7132,7186,8717,8743,8772,8795,8797,29108,54205	FAS,FASLG,BAK1,BAX,CASP1,CASP3,CASP8,CASP9,NAIP,NFKB1,TNFRSF1A,TRAF2,TRADD,TNFSF10,FADD,TNFRSF10B,TNFRSF10A,PYCARD,CYCS	19/197
6_Member	Reactome Gene Sets	R-HSA-5357769	Caspase activation via extrinsic apoptotic signalling pathway	-25.3402	-22.7909	355,356,836,841,842,1612,7186,8717,8743,8772,8795,8797	FAS,FASLG,CASP3,CASP8,CASP9,DAPK1,TRAF2,TRADD,TNFSF10,FADD,TNFRSF10B,TNFRSF10A	12/27
6_Member	KEGG Pathway	hsa04668	TNF signaling pathway	-24.6323	-22.0899	207,329,330,331,355,836,841,843,4049,4790,7132,7133,7186,7187,8717,8772	AKT1,BIRC2,BIRC3,XIAP,FAS,CASP3,CASP8,CASP10,LTA,NFKB1,TNFRSF1A,TNFRSF1B,TRAF2,TRAF3,TRADD,FADD	16/114
6_Member	Reactome Gene Sets	R-HSA-5213460	RIPK1-mediated regulated necrosis	-24.23	-21.701	329,330,331,355,356,841,7186,8717,8743,8772,8795,8797	BIRC2,BIRC3,XIAP,FAS,FASLG,CASP8,TRAF2,TRADD,TNFSF10,FADD,TNFRSF10B,TNFRSF10A	12/32
6_Member	Reactome Gene Sets	R-HSA-5675482	Regulation of necroptotic cell death	-24.23	-21.701	329,330,331,355,356,841,7186,8717,8743,8772,8795,8797	BIRC2,BIRC3,XIAP,FAS,FASLG,CASP8,TRAF2,TRADD,TNFSF10,FADD,TNFRSF10B,TNFRSF10A	12/32
6_Member	Reactome Gene Sets	R-HSA-3371378	Regulation by c-FLIP	-22.5866	-20.1356	355,356,841,7186,8717,8743,8772,8795,8797	FAS,FASLG,CASP8,TRAF2,TRADD,TNFSF10,FADD,TNFRSF10B,TNFRSF10A	9/11
6_Member	Reactome Gene Sets	R-HSA-5218900	CASP8 activity is inhibited	-22.5866	-20.1356	355,356,841,7186,8717,8743,8772,8795,8797	FAS,FASLG,CASP8,TRAF2,TRADD,TNFSF10,FADD,TNFRSF10B,TNFRSF10A	9/11
6_Member	Reactome Gene Sets	R-HSA-69416	Dimerization of procaspase-8	-22.5866	-20.1356	355,356,841,7186,8717,8743,8772,8795,8797	FAS,FASLG,CASP8,TRAF2,TRADD,TNFSF10,FADD,TNFRSF10B,TNFRSF10A	9/11
6_Member	Canonical Pathways	M7997	SA CASPASE CASCADE	-22.1064	-19.677	317,329,330,331,355,356,836,841,842,843	APAF1,BIRC2,BIRC3,XIAP,FAS,FASLG,CASP3,CASP8,CASP9,CASP10	10/19
6_Member	Reactome Gene Sets	R-HSA-140534	Caspase activation via Death Receptors in the presence of ligand	-19.9454	-17.5836	355,356,841,7186,8717,8743,8772,8795,8797	FAS,FASLG,CASP8,TRAF2,TRADD,TNFSF10,FADD,TNFRSF10B,TNFRSF10A	9/17
6_Member	GO Biological Processes	GO:0043122	regulation of I-kappaB kinase/NF-kappaB signaling	-18.6701	-16.3549	329,330,356,834,841,843,4055,7132,7186,7187,8717,8743,8772,8795,10392,29108	BIRC2,BIRC3,FASLG,CASP1,CASP8,CASP10,LTBR,TNFRSF1A,TRAF2,TRAF3,TRADD,TNFSF10,FADD,TNFRSF10B,NOD1,PYCARD	16/262
6_Member	Canonical Pathways	M94	PID FAS PATHWAY	-18.4108	-16.1153	207,329,330,355,356,637,836,841,843,8772	AKT1,BIRC2,BIRC3,FAS,FASLG,BID,CASP3,CASP8,CASP10,FADD	10/38
6_Member	GO Biological Processes	GO:0043123	positive regulation of I-kappaB kinase/NF-kappaB signaling	-17.38	-15.107	329,330,356,834,841,843,4055,7132,7186,8717,8743,8772,8795,10392	BIRC2,BIRC3,FASLG,CASP1,CASP8,CASP10,LTBR,TNFRSF1A,TRAF2,TRADD,TNFSF10,FADD,TNFRSF10B,NOD1	14/193
6_Member	Canonical Pathways	M79	PID TRAIL PATHWAY	-15.115	-12.9278	841,843,7186,8717,8743,8772,8795,8797	CASP8,CASP10,TRAF2,TRADD,TNFSF10,FADD,TNFRSF10B,TNFRSF10A	8/28
6_Member	Reactome Gene Sets	R-HSA-75158	TRAIL signaling	-14.7056	-12.5418	841,843,8743,8772,8795,8797	CASP8,CASP10,TNFSF10,FADD,TNFRSF10B,TNFRSF10A	6/8
6_Member	KEGG Pathway	hsa04650	Natural killer cell mediated cytotoxicity	-9.41679	-7.51694	355,356,637,673,836,8743,8795,8797	FAS,FASLG,BID,BRAF,CASP3,TNFSF10,TNFRSF10B,TNFRSF10A	8/132
6_Member	GO Biological Processes	GO:0036462	TRAIL-activated apoptotic signaling pathway	-9.19723	-7.31554	841,8772,8795,8797	CASP8,FADD,TNFRSF10B,TNFRSF10A	4/7
7_Summary	GO Biological Processes	GO:0071260	cellular response to mechanical stimulus	-30.2666	-27.4862	355,572,578,664,834,835,838,841,1647,3480,4055,4790,7132,8738,8772,8795,8797,581,598,836,842,7157,29108,596,9131	FAS,BAD,BAK1,BNIP3,CASP1,CASP2,CASP5,CASP8,GADD45A,IGF1R,LTBR,NFKB1,TNFRSF1A,CRADD,FADD,TNFRSF10B,TNFRSF10A,BAX,BCL2L1,CASP3,CASP9,TP53,PYCARD,BCL2,AIFM1	25/-
7_Member	GO Biological Processes	GO:0071260	cellular response to mechanical stimulus	-30.2666	-27.4862	355,572,578,664,834,835,838,841,1647,3480,4055,4790,7132,8738,8772,8795,8797	FAS,BAD,BAK1,BNIP3,CASP1,CASP2,CASP5,CASP8,GADD45A,IGF1R,LTBR,NFKB1,TNFRSF1A,CRADD,FADD,TNFRSF10B,TNFRSF10A	17/73
7_Member	GO Biological Processes	GO:0071214	cellular response to abiotic stimulus	-28.723	-26.0466	355,572,578,581,598,664,834,835,836,838,841,842,1647,3480,4055,4790,7132,7157,8738,8772,8795,8797,29108	FAS,BAD,BAK1,BAX,BCL2L1,BNIP3,CASP1,CASP2,CASP3,CASP5,CASP8,CASP9,GADD45A,IGF1R,LTBR,NFKB1,TNFRSF1A,TP53,CRADD,FADD,TNFRSF10B,TNFRSF10A,PYCARD	23/322
7_Member	GO Biological Processes	GO:0104004	cellular response to environmental stimulus	-28.723	-26.0466	355,572,578,581,598,664,834,835,836,838,841,842,1647,3480,4055,4790,7132,7157,8738,8772,8795,8797,29108	FAS,BAD,BAK1,BAX,BCL2L1,BNIP3,CASP1,CASP2,CASP3,CASP5,CASP8,CASP9,GADD45A,IGF1R,LTBR,NFKB1,TNFRSF1A,TP53,CRADD,FADD,TNFRSF10B,TNFRSF10A,PYCARD	23/322
7_Member	GO Biological Processes	GO:0071496	cellular response to external stimulus	-23.5774	-21.0922	355,572,578,596,664,834,835,838,841,1647,3480,4055,4790,7132,7157,8738,8772,8795,8797,9131	FAS,BAD,BAK1,BCL2,BNIP3,CASP1,CASP2,CASP5,CASP8,GADD45A,IGF1R,LTBR,NFKB1,TNFRSF1A,TP53,CRADD,FADD,TNFRSF10B,TNFRSF10A,AIFM1	20/323
7_Member	GO Biological Processes	GO:0009612	response to mechanical stimulus	-21.7516	-19.3324	355,572,578,664,834,835,838,841,1647,3480,4055,4790,7132,8738,8772,8795,8797	FAS,BAD,BAK1,BNIP3,CASP1,CASP2,CASP5,CASP8,GADD45A,IGF1R,LTBR,NFKB1,TNFRSF1A,CRADD,FADD,TNFRSF10B,TNFRSF10A	17/216
8_Summary	Canonical Pathways	M144	PID CERAMIDE PATHWAY	-29.5464	-26.8211	207,330,572,581,596,637,841,4790,7132,7186,8717,8738,8772,9131,54205,598,664,834,4671,7157,10392,29108	AKT1,BIRC3,BAD,BAX,BCL2,BID,CASP8,NFKB1,TNFRSF1A,TRAF2,TRADD,CRADD,FADD,AIFM1,CYCS,BCL2L1,BNIP3,CASP1,NAIP,TP53,NOD1,PYCARD	22/-
8_Member	Canonical Pathways	M144	PID CERAMIDE PATHWAY	-29.5464	-26.8211	207,330,572,581,596,637,841,4790,7132,7186,8717,8738,8772,9131,54205	AKT1,BIRC3,BAD,BAX,BCL2,BID,CASP8,NFKB1,TNFRSF1A,TRAF2,TRADD,CRADD,FADD,AIFM1,CYCS	15/44
8_Member	KEGG Pathway	hsa05131	Shigellosis	-17.4568	-15.1802	207,581,596,598,664,834,4671,4790,7132,7157,7186,8717,10392,29108,54205	AKT1,BAX,BCL2,BCL2L1,BNIP3,CASP1,NAIP,NFKB1,TNFRSF1A,TP53,TRAF2,TRADD,NOD1,PYCARD,CYCS	15/247
8_Member	KEGG Pathway	hsa04071	Sphingolipid signaling pathway	-11.3523	-9.3501	207,581,596,637,4790,7132,7157,7186,8717	AKT1,BAX,BCL2,BID,NFKB1,TNFRSF1A,TP53,TRAF2,TRADD	9/121
9_Summary	GO Biological Processes	GO:0090199	regulation of release of cytochrome c from mitochondria	-29.0339	-26.3386	207,572,578,581,598,599,637,664,7157,8739,8743,8996,10018,27141,29108,665,332,4170,596,1647,7161,834,835,8795,673,329,7186,356	AKT1,BAD,BAK1,BAX,BCL2L1,BCL2L2,BID,BNIP3,TP53,HRK,TNFSF10,NOL3,BCL2L11,CIDEB,PYCARD,BNIP3L,BIRC5,MCL1,BCL2,GADD45A,TP73,CASP1,CASP2,TNFRSF10B,BRAF,BIRC2,TRAF2,FASLG	28/-
9_Member	GO Biological Processes	GO:0090199	regulation of release of cytochrome c from mitochondria	-29.0339	-26.3386	207,572,578,581,598,599,637,664,7157,8739,8743,8996,10018,27141,29108	AKT1,BAD,BAK1,BAX,BCL2L1,BCL2L2,BID,BNIP3,TP53,HRK,TNFSF10,NOL3,BCL2L11,CIDEB,PYCARD	15/47
9_Member	GO Biological Processes	GO:0090200	positive regulation of release of cytochrome c from mitochondria	-22.7097	-20.242	572,578,581,637,664,7157,8739,8743,10018,27141,29108	BAD,BAK1,BAX,BID,BNIP3,TP53,HRK,TNFSF10,BCL2L11,CIDEB,PYCARD	11/27
9_Member	GO Biological Processes	GO:0010821	regulation of mitochondrion organization	-22.5338	-20.0883	207,572,578,581,598,599,637,664,665,7157,8739,8743,8996,10018,27141,29108	AKT1,BAD,BAK1,BAX,BCL2L1,BCL2L2,BID,BNIP3,BNIP3L,TP53,HRK,TNFSF10,NOL3,BCL2L11,CIDEB,PYCARD	16/152
9_Member	GO Biological Processes	GO:0010822	positive regulation of mitochondrion organization	-17.1012	-14.8355	572,578,581,637,664,7157,8739,8743,10018,27141,29108	BAD,BAK1,BAX,BID,BNIP3,TP53,HRK,TNFSF10,BCL2L11,CIDEB,PYCARD	11/76
9_Member	WikiPathways	WP3614	Photodynamic therapy-induced HIF-1 survival signaling	-16.1339	-13.896	332,578,581,598,637,664,665,4170,7157	BIRC5,BAK1,BAX,BCL2L1,BID,BNIP3,BNIP3L,MCL1,TP53	9/38
9_Member	WikiPathways	WP1742	TP53 network	-14.1748	-12.033	581,596,637,1647,7157,7161,8743	BAX,BCL2,BID,GADD45A,TP53,TP73,TNFSF10	7/19
9_Member	WikiPathways	WP4925	Unfolded protein response	-13.3415	-11.2285	596,637,834,835,7157,8795,10018	BCL2,BID,CASP1,CASP2,TP53,TNFRSF10B,BCL2L11	7/24
9_Member	GO Biological Processes	GO:0035794	positive regulation of mitochondrial membrane permeability	-12.1571	-10.103	578,581,637,664,665,7157,10018	BAK1,BAX,BID,BNIP3,BNIP3L,TP53,BCL2L11	7/34
9_Member	GO Biological Processes	GO:1905710	positive regulation of membrane permeability	-11.7897	-9.75916	578,581,637,664,665,7157,10018	BAK1,BAX,BID,BNIP3,BNIP3L,TP53,BCL2L11	7/38
9_Member	GO Biological Processes	GO:1902108	regulation of mitochondrial membrane permeability involved in apoptotic process	-11.0352	-9.04648	581,637,664,665,7157,10018	BAX,BID,BNIP3,BNIP3L,TP53,BCL2L11	6/24
9_Member	GO Biological Processes	GO:1902110	positive regulation of mitochondrial membrane permeability involved in apoptotic process	-9.65859	-7.74936	581,637,664,665,10018	BAX,BID,BNIP3,BNIP3L,BCL2L11	5/17
9_Member	GO Biological Processes	GO:1902686	mitochondrial outer membrane permeabilization involved in programmed cell death	-9.38605	-7.48774	581,637,664,665,10018	BAX,BID,BNIP3,BNIP3L,BCL2L11	5/19
9_Member	Reactome Gene Sets	R-HSA-6803204	TP53 Regulates Transcription of Genes Involved in Cytochrome C Release	-9.26181	-7.37415	581,637,665,7157,7161	BAX,BID,BNIP3L,TP53,TP73	5/20
9_Member	GO Biological Processes	GO:0010638	positive regulation of organelle organization	-9.18084	-7.30063	572,578,581,637,664,673,7157,8739,8743,10018,27141,29108	BAD,BAK1,BAX,BID,BNIP3,BRAF,TP53,HRK,TNFSF10,BCL2L11,CIDEB,PYCARD	12/508
9_Member	GO Biological Processes	GO:2001244	positive regulation of intrinsic apoptotic signaling pathway	-8.35994	-6.52058	572,581,637,4170,7157,10018	BAD,BAX,BID,MCL1,TP53,BCL2L11	6/63
9_Member	GO Biological Processes	GO:0097345	mitochondrial outer membrane permeabilization	-8.22554	-6.39681	581,637,664,665	BAX,BID,BNIP3,BNIP3L	4/11
9_Member	GO Biological Processes	GO:0031334	positive regulation of protein-containing complex assembly	-6.67782	-4.95663	578,581,637,7157,8739,10018,29108	BAK1,BAX,BID,TP53,HRK,BCL2L11,PYCARD	7/198
9_Member	GO Biological Processes	GO:0043254	regulation of protein-containing complex assembly	-6.65042	-4.93025	329,578,581,637,7157,7186,8739,10018,29108	BIRC2,BAK1,BAX,BID,TP53,TRAF2,HRK,BCL2L11,PYCARD	9/415
9_Member	GO Biological Processes	GO:2000269	regulation of fibroblast apoptotic process	-4.99823	-3.435	637,7157,10018	BID,TP53,BCL2L11	3/20
9_Member	GO Biological Processes	GO:0044089	positive regulation of cellular component biogenesis	-4.94669	-3.38982	578,581,637,673,7157,8739,10018,29108	BAK1,BAX,BID,BRAF,TP53,HRK,BCL2L11,PYCARD	8/506
9_Member	Reactome Gene Sets	R-HSA-9734009	Defective Intrinsic Pathway for Apoptosis	-4.69669	-3.15903	356,7157,10018	FASLG,TP53,BCL2L11	3/25
10_Summary	Canonical Pathways	M145	PID P53 DOWNSTREAM PATHWAY	-27.2136	-24.5811	317,355,578,581,596,598,599,637,665,834,843,1647,4170,7157,7161,8795,8797,29108,332,835,8738,207,54205	APAF1,FAS,BAK1,BAX,BCL2,BCL2L1,BCL2L2,BID,BNIP3L,CASP1,CASP10,GADD45A,MCL1,TP53,TP73,TNFRSF10B,TNFRSF10A,PYCARD,BIRC5,CASP2,CRADD,AKT1,CYCS	23/-
10_Member	Canonical Pathways	M145	PID P53 DOWNSTREAM PATHWAY	-27.2136	-24.5811	317,355,578,581,596,598,599,637,665,834,843,1647,4170,7157,7161,8795,8797,29108	APAF1,FAS,BAK1,BAX,BCL2,BCL2L1,BCL2L2,BID,BNIP3L,CASP1,CASP10,GADD45A,MCL1,TP53,TP73,TNFRSF10B,TNFRSF10A,PYCARD	18/137
10_Member	Reactome Gene Sets	R-HSA-5633008	TP53 Regulates Transcription of Cell Death Genes	-27.0669	-24.4426	317,332,355,581,637,665,834,835,843,7157,7161,8738,8795,8797	APAF1,BIRC5,FAS,BAX,BID,BNIP3L,CASP1,CASP2,CASP10,TP53,TP73,CRADD,TNFRSF10B,TNFRSF10A	14/44
10_Member	Reactome Gene Sets	R-HSA-3700989	Transcriptional Regulation by TP53	-17.9181	-15.634	207,317,332,355,581,637,665,834,835,843,1647,7157,7161,8738,8795,8797,54205	AKT1,APAF1,BIRC5,FAS,BAX,BID,BNIP3L,CASP1,CASP2,CASP10,GADD45A,TP53,TP73,CRADD,TNFRSF10B,TNFRSF10A,CYCS	17/362
11_Summary	WikiPathways	WP5322	CKAP4 signaling pathway map	-26.5319	-23.9157	207,317,332,355,581,596,834,836,838,841,842,4790,7132,7157,8795,8797,10018,329,330,7186,572,673,3480,1647,29108	AKT1,APAF1,BIRC5,FAS,BAX,BCL2,CASP1,CASP3,CASP5,CASP8,CASP9,NFKB1,TNFRSF1A,TP53,TNFRSF10B,TNFRSF10A,BCL2L11,BIRC2,BIRC3,TRAF2,BAD,BRAF,IGF1R,GADD45A,PYCARD	25/-
11_Member	WikiPathways	WP5322	CKAP4 signaling pathway map	-26.5319	-23.9157	207,317,332,355,581,596,834,836,838,841,842,4790,7132,7157,8795,8797,10018	AKT1,APAF1,BIRC5,FAS,BAX,BCL2,CASP1,CASP3,CASP5,CASP8,CASP9,NFKB1,TNFRSF1A,TP53,TNFRSF10B,TNFRSF10A,BCL2L11	17/116
11_Member	GO Biological Processes	GO:0038061	NIK/NF-kappaB signaling	-10.9646	-8.98155	207,329,330,4790,7186,8795,8797	AKT1,BIRC2,BIRC3,NFKB1,TRAF2,TNFRSF10B,TNFRSF10A	7/49
11_Member	GO Biological Processes	GO:0042327	positive regulation of phosphorylation	-7.15871	-5.41221	207,332,355,572,596,673,3480,7132,7157,7186,8795,8797	AKT1,BIRC5,FAS,BAD,BCL2,BRAF,IGF1R,TNFRSF1A,TP53,TRAF2,TNFRSF10B,TNFRSF10A	12/773
11_Member	GO Biological Processes	GO:0001934	positive regulation of protein phosphorylation	-5.61553	-3.9754	207,332,355,596,673,7132,7157,7186,8795,8797	AKT1,BIRC5,FAS,BCL2,BRAF,TNFRSF1A,TP53,TRAF2,TNFRSF10B,TNFRSF10A	10/714
11_Member	GO Biological Processes	GO:0007250	activation of NF-kappaB-inducing kinase activity	-5.14213	-3.56663	7186,8795,8797	TRAF2,TNFRSF10B,TNFRSF10A	3/18
11_Member	GO Biological Processes	GO:0043549	regulation of kinase activity	-4.71347	-3.1738	207,572,836,1647,3480,7186,8795,8797,29108	AKT1,BAD,CASP3,GADD45A,IGF1R,TRAF2,TNFRSF10B,TNFRSF10A,PYCARD	9/717
11_Member	GO Biological Processes	GO:0033674	positive regulation of kinase activity	-3.53102	-2.08609	207,572,3480,7186,8795,8797	AKT1,BAD,IGF1R,TRAF2,TNFRSF10B,TNFRSF10A	6/429
11_Member	GO Biological Processes	GO:0045859	regulation of protein kinase activity	-3.46598	-2.03017	207,836,1647,7186,8795,8797,29108	AKT1,CASP3,GADD45A,TRAF2,TNFRSF10B,TNFRSF10A,PYCARD	7/623
11_Member	GO Biological Processes	GO:0051347	positive regulation of transferase activity	-3.07889	-1.67185	207,572,3480,7186,8795,8797	AKT1,BAD,IGF1R,TRAF2,TNFRSF10B,TNFRSF10A	6/523
11_Member	GO Biological Processes	GO:0032147	activation of protein kinase activity	-2.88636	-1.49779	7186,8795,8797	TRAF2,TNFRSF10B,TNFRSF10A	3/101
11_Member	GO Biological Processes	GO:0045860	positive regulation of protein kinase activity	-2.12869	-0.79507	207,7186,8795,8797	AKT1,TRAF2,TNFRSF10B,TNFRSF10A	4/364
12_Summary	Reactome Gene Sets	R-HSA-1280215	Cytokine Signaling in Immune system	-26.3108	-23.7104	207,329,330,332,356,596,598,834,836,841,939,944,959,3586,3604,4049,4055,4170,4790,7132,7133,7157,7186,7187,8718,10018,10392,331,1647,8717,355,29108,572,1612	AKT1,BIRC2,BIRC3,BIRC5,FASLG,BCL2,BCL2L1,CASP1,CASP3,CASP8,CD27,TNFSF8,CD40LG,IL10,TNFRSF9,LTA,LTBR,MCL1,NFKB1,TNFRSF1A,TNFRSF1B,TP53,TRAF2,TRAF3,TNFRSF25,BCL2L11,NOD1,XIAP,GADD45A,TRADD,FAS,PYCARD,BAD,DAPK1	34/-
12_Member	Reactome Gene Sets	R-HSA-1280215	Cytokine Signaling in Immune system	-26.3108	-23.7104	207,329,330,332,356,596,598,834,836,841,939,944,959,3586,3604,4049,4055,4170,4790,7132,7133,7157,7186,7187,8718,10018,10392	AKT1,BIRC2,BIRC3,BIRC5,FASLG,BCL2,BCL2L1,CASP1,CASP3,CASP8,CD27,TNFSF8,CD40LG,IL10,TNFRSF9,LTA,LTBR,MCL1,NFKB1,TNFRSF1A,TNFRSF1B,TP53,TRAF2,TRAF3,TNFRSF25,BCL2L11,NOD1	27/730
12_Member	KEGG Pathway	hsa04064	NF-kappa B signaling pathway	-21.2673	-18.8778	329,330,331,596,598,959,1647,4049,4055,4790,7132,7186,7187,8717	BIRC2,BIRC3,XIAP,BCL2,BCL2L1,CD40LG,GADD45A,LTA,LTBR,NFKB1,TNFRSF1A,TRAF2,TRAF3,TRADD	14/104
12_Member	GO Biological Processes	GO:0034612	response to tumor necrosis factor	-18.5234	-16.2162	207,329,330,355,836,841,4790,7132,7133,7157,7186,7187,8717,8718,29108	AKT1,BIRC2,BIRC3,FAS,CASP3,CASP8,NFKB1,TNFRSF1A,TNFRSF1B,TP53,TRAF2,TRAF3,TRADD,TNFRSF25,PYCARD	15/210
12_Member	GO Biological Processes	GO:0033209	tumor necrosis factor-mediated signaling pathway	-18.4892	-16.186	329,330,355,7132,7133,7157,7186,7187,8717,8718,29108	BIRC2,BIRC3,FAS,TNFRSF1A,TNFRSF1B,TP53,TRAF2,TRAF3,TRADD,TNFRSF25,PYCARD	11/58
12_Member	GO Biological Processes	GO:0071356	cellular response to tumor necrosis factor	-15.9911	-13.7599	207,329,330,355,4790,7132,7133,7157,7186,7187,8717,8718,29108	AKT1,BIRC2,BIRC3,FAS,NFKB1,TNFRSF1A,TNFRSF1B,TP53,TRAF2,TRAF3,TRADD,TNFRSF25,PYCARD	13/184
12_Member	Canonical Pathways	M45	PID CD40 PATHWAY	-14.7126	-12.543	207,329,330,598,959,4790,7186,7187	AKT1,BIRC2,BIRC3,BCL2L1,CD40LG,NFKB1,TRAF2,TRAF3	8/31
12_Member	Reactome Gene Sets	R-HSA-5676594	TNF receptor superfamily (TNFSF) members mediating non-canonical NF-kB pathway	-14.3736	-12.2265	329,330,959,4049,4055,7186,7187	BIRC2,BIRC3,CD40LG,LTA,LTBR,TRAF2,TRAF3	7/18
12_Member	GO Biological Processes	GO:0071345	cellular response to cytokine stimulus	-12.8937	-10.8004	207,329,330,355,356,572,834,1612,4790,7132,7133,7157,7186,7187,8717,8718,29108	AKT1,BIRC2,BIRC3,FAS,FASLG,BAD,CASP1,DAPK1,NFKB1,TNFRSF1A,TNFRSF1B,TP53,TRAF2,TRAF3,TRADD,TNFRSF25,PYCARD	17/730
12_Member	GO Biological Processes	GO:0019221	cytokine-mediated signaling pathway	-12.0344	-9.98691	207,329,330,355,572,7132,7133,7157,7186,7187,8717,8718,29108	AKT1,BIRC2,BIRC3,FAS,BAD,TNFRSF1A,TNFRSF1B,TP53,TRAF2,TRAF3,TRADD,TNFRSF25,PYCARD	13/373
13_Summary	GO Biological Processes	GO:0038034	signal transduction in absence of ligand	-24.0344	-21.5184	355,572,578,581,596,598,599,835,4170,8772,10017,10018,207,637,664,665,7157,356,836,842,9131,8996,29108,834,838,54205,1149,27141,56616,331,8743,7161,51283,959,3586,841,3480,673,4790,573,7186,330,317	FAS,BAD,BAK1,BAX,BCL2,BCL2L1,BCL2L2,CASP2,MCL1,FADD,BCL2L10,BCL2L11,AKT1,BID,BNIP3,BNIP3L,TP53,FASLG,CASP3,CASP9,AIFM1,NOL3,PYCARD,CASP1,CASP5,CYCS,CIDEA,CIDEB,DIABLO,XIAP,TNFSF10,TP73,BFAR,CD40LG,IL10,CASP8,IGF1R,BRAF,NFKB1,BAG1,TRAF2,BIRC3,APAF1	43/-
13_Member	GO Biological Processes	GO:0038034	signal transduction in absence of ligand	-24.0344	-21.5184	355,572,578,581,596,598,599,835,4170,8772,10017,10018	FAS,BAD,BAK1,BAX,BCL2,BCL2L1,BCL2L2,CASP2,MCL1,FADD,BCL2L10,BCL2L11	12/33
13_Member	GO Biological Processes	GO:0097192	extrinsic apoptotic signaling pathway in absence of ligand	-24.0344	-21.5184	355,572,578,581,596,598,599,835,4170,8772,10017,10018	FAS,BAD,BAK1,BAX,BCL2,BCL2L1,BCL2L2,CASP2,MCL1,FADD,BCL2L10,BCL2L11	12/33
13_Member	GO Biological Processes	GO:0008637	apoptotic mitochondrial changes	-20.3627	-17.9964	207,572,578,581,596,598,637,664,665,4170,7157,10018	AKT1,BAD,BAK1,BAX,BCL2,BCL2L1,BID,BNIP3,BNIP3L,MCL1,TP53,BCL2L11	12/61
13_Member	GO Biological Processes	GO:0071887	leukocyte apoptotic process	-19.713	-17.3645	207,355,356,578,581,596,598,836,842,7157,10018	AKT1,FAS,FASLG,BAK1,BAX,BCL2,BCL2L1,CASP3,CASP9,TP53,BCL2L11	11/46
13_Member	WikiPathways	WP3872	Regulation of apoptosis by parathyroid hormone-related protein	-18.4231	-16.1238	207,578,581,596,598,599,637,4170,10017	AKT1,BAK1,BAX,BCL2,BCL2L1,BCL2L2,BID,MCL1,BCL2L10	9/23
13_Member	GO Biological Processes	GO:0046902	regulation of mitochondrial membrane permeability	-18.1433	-15.8554	572,578,581,596,598,599,637,664,665,7157,10018	BAD,BAK1,BAX,BCL2,BCL2L1,BCL2L2,BID,BNIP3,BNIP3L,TP53,BCL2L11	11/62
13_Member	GO Biological Processes	GO:0090559	regulation of membrane permeability	-17.1012	-14.8355	572,578,581,596,598,599,637,664,665,7157,10018	BAD,BAK1,BAX,BCL2,BCL2L1,BCL2L2,BID,BNIP3,BNIP3L,TP53,BCL2L11	11/76
13_Member	GO Biological Processes	GO:0001836	release of cytochrome c from mitochondria	-16.0983	-13.8637	572,578,581,596,598,637,4170,7157	BAD,BAK1,BAX,BCL2,BCL2L1,BID,MCL1,TP53	8/22
13_Member	GO Biological Processes	GO:0006839	mitochondrial transport	-15.0211	-12.8369	572,578,581,596,598,599,637,664,665,7157,9131,10018	BAD,BAK1,BAX,BCL2,BCL2L1,BCL2L2,BID,BNIP3,BNIP3L,TP53,AIFM1,BCL2L11	12/162
13_Member	GO Biological Processes	GO:0070231	T cell apoptotic process	-14.9755	-12.7972	207,355,356,578,581,596,7157,10018	AKT1,FAS,FASLG,BAK1,BAX,BCL2,TP53,BCL2L11	8/29
13_Member	GO Biological Processes	GO:0007006	mitochondrial membrane organization	-14.8663	-12.6909	572,578,581,596,598,599,637,664,665,7157,10018	BAD,BAK1,BAX,BCL2,BCL2L1,BCL2L2,BID,BNIP3,BNIP3L,TP53,BCL2L11	11/119
13_Member	GO Biological Processes	GO:2001242	regulation of intrinsic apoptotic signaling pathway	-14.6442	-12.4831	207,572,581,596,598,599,637,4170,7157,8996,10018,29108	AKT1,BAD,BAX,BCL2,BCL2L1,BCL2L2,BID,MCL1,TP53,NOL3,BCL2L11,PYCARD	12/174
13_Member	GO Biological Processes	GO:0070227	lymphocyte apoptotic process	-14.1323	-11.996	207,355,356,578,581,596,7157,10018	AKT1,FAS,FASLG,BAK1,BAX,BCL2,TP53,BCL2L11	8/36
13_Member	Reactome Gene Sets	R-HSA-5620971	Pyroptosis	-12.8102	-10.7193	578,581,834,836,838,7157,54205	BAK1,BAX,CASP1,CASP3,CASP5,TP53,CYCS	7/28
13_Member	GO Biological Processes	GO:0007005	mitochondrion organization	-12.2725	-10.214	207,572,578,581,596,598,599,637,664,665,4170,7157,9131,10018	AKT1,BAD,BAK1,BAX,BCL2,BCL2L1,BCL2L2,BID,BNIP3,BNIP3L,MCL1,TP53,AIFM1,BCL2L11	14/451
13_Member	GO Biological Processes	GO:0002260	lymphocyte homeostasis	-11.6626	-9.63828	207,355,578,581,596,836,8772,10018	AKT1,FAS,BAK1,BAX,BCL2,CASP3,FADD,BCL2L11	8/70
13_Member	GO Biological Processes	GO:0051881	regulation of mitochondrial membrane potential	-11.6114	-9.59117	207,572,578,581,596,598,637,664	AKT1,BAD,BAK1,BAX,BCL2,BCL2L1,BID,BNIP3	8/71
13_Member	GO Biological Processes	GO:0043029	T cell homeostasis	-11.3861	-9.38099	207,355,581,596,836,8772,10018	AKT1,FAS,BAX,BCL2,CASP3,FADD,BCL2L11	7/43
13_Member	GO Biological Processes	GO:0001776	leukocyte homeostasis	-10.5707	-8.60773	207,355,578,581,596,836,8772,10018	AKT1,FAS,BAK1,BAX,BCL2,CASP3,FADD,BCL2L11	8/95
13_Member	GO Biological Processes	GO:0061024	membrane organization	-10.3581	-8.40574	207,356,572,578,581,596,598,599,637,664,665,1149,7157,10018,27141	AKT1,FASLG,BAD,BAK1,BAX,BCL2,BCL2L1,BCL2L2,BID,BNIP3,BNIP3L,CIDEA,TP53,BCL2L11,CIDEB	15/759
13_Member	Reactome Gene Sets	R-HSA-111457	Release of apoptotic factors from the mitochondria	-9.19723	-7.31554	578,581,54205,56616	BAK1,BAX,CYCS,DIABLO	4/7
13_Member	GO Biological Processes	GO:0010623	programmed cell death involved in cell development	-9.03315	-7.16027	356,581,596,598,835	FASLG,BAX,BCL2,BCL2L1,CASP2	5/22
13_Member	GO Biological Processes	GO:2001234	negative regulation of apoptotic signaling pathway	-8.80662	-6.94662	207,578,581,596,598,599,637,4170,8996	AKT1,BAK1,BAX,BCL2,BCL2L1,BCL2L2,BID,MCL1,NOL3	9/233
13_Member	GO Biological Processes	GO:0048872	homeostasis of number of cells	-8.28975	-6.45574	207,331,355,578,581,596,836,8772,10018	AKT1,XIAP,FAS,BAK1,BAX,BCL2,CASP3,FADD,BCL2L11	9/267
13_Member	GO Biological Processes	GO:0001782	B cell homeostasis	-8.22981	-6.39845	578,581,596,836,10018	BAK1,BAX,BCL2,CASP3,BCL2L11	5/31
13_Member	GO Biological Processes	GO:0070242	thymocyte apoptotic process	-8.22554	-6.39681	578,581,7157,10018	BAK1,BAX,TP53,BCL2L11	4/11
13_Member	GO Biological Processes	GO:0007548	sex differentiation	-8.07032	-6.24939	578,581,596,598,599,835,836,8743,10018	BAK1,BAX,BCL2,BCL2L1,BCL2L2,CASP2,CASP3,TNFSF10,BCL2L11	9/283
13_Member	GO Biological Processes	GO:0046666	retinal cell programmed cell death	-8.04396	-6.23823	356,581,596	FASLG,BAX,BCL2	3/3
13_Member	GO Biological Processes	GO:0048608	reproductive structure development	-7.90158	-6.10202	578,581,596,598,599,835,836,8743,10018	BAK1,BAX,BCL2,BCL2L1,BCL2L2,CASP2,CASP3,TNFSF10,BCL2L11	9/296
13_Member	GO Biological Processes	GO:0061458	reproductive system development	-7.85125	-6.05536	578,581,596,598,599,835,836,8743,10018	BAK1,BAX,BCL2,BCL2L1,BCL2L2,CASP2,CASP3,TNFSF10,BCL2L11	9/300
13_Member	Canonical Pathways	M19	PID P73PATHWAY	-7.75954	-5.96849	355,578,581,835,7161,10018	FAS,BAK1,BAX,CASP2,TP73,BCL2L11	6/79
13_Member	GO Biological Processes	GO:1903894	regulation of IRE1-mediated unfolded protein response	-7.74569	-5.95824	578,581,10018,51283	BAK1,BAX,BCL2L11,BFAR	4/14
13_Member	GO Biological Processes	GO:0097049	motor neuron apoptotic process	-7.61168	-5.83716	355,581,596,8772	FAS,BAX,BCL2,FADD	4/15
13_Member	GO Biological Processes	GO:0008406	gonad development	-7.5615	-5.78929	581,596,598,599,835,836,8743,10018	BAX,BCL2,BCL2L1,BCL2L2,CASP2,CASP3,TNFSF10,BCL2L11	8/227
13_Member	GO Biological Processes	GO:0045137	development of primary sexual characteristics	-7.48821	-5.72208	581,596,598,599,835,836,8743,10018	BAX,BCL2,BCL2L1,BCL2L2,CASP2,CASP3,TNFSF10,BCL2L11	8/232
13_Member	GO Biological Processes	GO:2001243	negative regulation of intrinsic apoptotic signaling pathway	-7.16839	-5.42081	207,596,598,599,637,8996	AKT1,BCL2,BCL2L1,BCL2L2,BID,NOL3	6/99
13_Member	GO Biological Processes	GO:0046660	female sex differentiation	-6.75761	-5.03333	578,581,596,598,835,836	BAK1,BAX,BCL2,BCL2L1,CASP2,CASP3	6/116
13_Member	GO Biological Processes	GO:1903896	positive regulation of IRE1-mediated unfolded protein response	-6.50252	-4.79643	578,581,10018	BAK1,BAX,BCL2L11	3/7
13_Member	GO Biological Processes	GO:0048871	multicellular organismal-level homeostasis	-6.3816	-4.68042	207,331,355,578,581,596,836,1149,8772,10018	AKT1,XIAP,FAS,BAK1,BAX,BCL2,CASP3,CIDEA,FADD,BCL2L11	10/587
13_Member	GO Biological Processes	GO:1900101	regulation of endoplasmic reticulum unfolded protein response	-6.31933	-4.62302	578,581,10018,51283	BAK1,BAX,BCL2L11,BFAR	4/30
13_Member	GO Biological Processes	GO:0008584	male gonad development	-6.2207	-4.5349	581,596,598,599,8743,10018	BAX,BCL2,BCL2L1,BCL2L2,TNFSF10,BCL2L11	6/143
13_Member	GO Biological Processes	GO:0046546	development of primary male sexual characteristics	-6.20293	-4.51808	581,596,598,599,8743,10018	BAX,BCL2,BCL2L1,BCL2L2,TNFSF10,BCL2L11	6/144
13_Member	GO Biological Processes	GO:1905897	regulation of response to endoplasmic reticulum stress	-6.06011	-4.37994	578,581,598,10018,51283	BAK1,BAX,BCL2L1,BCL2L11,BFAR	5/82
13_Member	GO Biological Processes	GO:0048563	post-embryonic animal organ morphogenesis	-5.83174	-4.17249	578,581,10018	BAK1,BAX,BCL2L11	3/11
13_Member	GO Biological Processes	GO:0046661	male sex differentiation	-5.82685	-4.16849	581,596,598,599,8743,10018	BAX,BCL2,BCL2L1,BCL2L2,TNFSF10,BCL2L11	6/167
13_Member	GO Biological Processes	GO:0001783	B cell apoptotic process	-5.70746	-4.05787	578,581,596	BAK1,BAX,BCL2	3/12
13_Member	GO Biological Processes	GO:0008585	female gonad development	-5.69742	-4.05216	581,596,598,835,836	BAX,BCL2,BCL2L1,CASP2,CASP3	5/97
13_Member	GO Biological Processes	GO:0008283	cell population proliferation	-5.65907	-4.01552	207,572,578,581,596,598,599,959,3586,7157	AKT1,BAD,BAK1,BAX,BCL2,BCL2L1,BCL2L2,CD40LG,IL10,TP53	10/706
13_Member	GO Biological Processes	GO:0046545	development of primary female sexual characteristics	-5.61067	-3.97138	581,596,598,835,836	BAX,BCL2,BCL2L1,CASP2,CASP3	5/101
13_Member	GO Biological Processes	GO:0060402	calcium ion transport into cytosol	-5.59417	-3.9591	578,581,596	BAK1,BAX,BCL2	3/13
13_Member	GO Biological Processes	GO:1900103	positive regulation of endoplasmic reticulum unfolded protein response	-5.59417	-3.9591	578,581,10018	BAK1,BAX,BCL2L11	3/13
13_Member	GO Biological Processes	GO:1902532	negative regulation of intracellular signal transduction	-5.53542	-3.90867	207,596,598,599,637,841,3480,8996,29108	AKT1,BCL2,BCL2L1,BCL2L2,BID,CASP8,IGF1R,NOL3,PYCARD	9/566
13_Member	GO Biological Processes	GO:0048732	gland development	-5.52951	-3.90359	207,581,596,673,3586,4790,8772,10018	AKT1,BAX,BCL2,BRAF,IL10,NFKB1,FADD,BCL2L11	8/421
13_Member	WikiPathways	WP5300	TROP2 regulatory signaling	-5.44417	-3.83121	581,596,3480,4790	BAX,BCL2,IGF1R,NFKB1	4/49
13_Member	GO Biological Processes	GO:0042391	regulation of membrane potential	-5.41033	-3.79817	207,572,578,581,596,598,637,664	AKT1,BAD,BAK1,BAX,BCL2,BCL2L1,BID,BNIP3	8/437
13_Member	GO Biological Processes	GO:0048070	regulation of developmental pigmentation	-5.39384	-3.78722	581,596,10018	BAX,BCL2,BCL2L11	3/15
13_Member	GO Biological Processes	GO:0120305	regulation of pigmentation	-5.39384	-3.78722	581,596,10018	BAX,BCL2,BCL2L11	3/15
13_Member	GO Biological Processes	GO:0097553	calcium ion transmembrane import into cytosol	-5.3896	-3.78455	356,578,581,596,8996	FASLG,BAK1,BAX,BCL2,NOL3	5/112
13_Member	GO Biological Processes	GO:0009886	post-embryonic animal morphogenesis	-5.30432	-3.71467	578,581,10018	BAK1,BAX,BCL2L11	3/16
13_Member	GO Biological Processes	GO:0010522	regulation of calcium ion transport into cytosol	-5.14213	-3.56663	578,581,596	BAK1,BAX,BCL2	3/18
13_Member	GO Biological Processes	GO:0035234	ectopic germ cell programmed cell death	-5.14213	-3.56663	581,598,835	BAX,BCL2L1,CASP2	3/18
13_Member	GO Biological Processes	GO:0048569	post-embryonic animal organ development	-5.14213	-3.56663	578,581,10018	BAK1,BAX,BCL2L11	3/18
13_Member	GO Biological Processes	GO:0048284	organelle fusion	-5.10595	-3.53337	578,581,1149,4170,27141	BAK1,BAX,CIDEA,MCL1,CIDEB	5/128
13_Member	GO Biological Processes	GO:0008053	mitochondrial fusion	-4.99823	-3.435	578,581,4170	BAK1,BAX,MCL1	3/20
13_Member	GO Biological Processes	GO:0060561	apoptotic process involved in morphogenesis	-4.99823	-3.435	578,581,10018	BAK1,BAX,BCL2L11	3/20
13_Member	GO Biological Processes	GO:0032469	endoplasmic reticulum calcium ion homeostasis	-4.6441	-3.11178	578,581,596	BAK1,BAX,BCL2	3/26
13_Member	GO Biological Processes	GO:0050673	epithelial cell proliferation	-4.54781	-3.02273	572,578,581,598,599	BAD,BAK1,BAX,BCL2L1,BCL2L2	5/167
13_Member	KEGG Pathway	hsa04141	Protein processing in endoplasmic reticulum	-4.49861	-2.9803	573,578,581,596,7186	BAG1,BAK1,BAX,BCL2,TRAF2	5/171
13_Member	GO Biological Processes	GO:0007276	gamete generation	-4.47125	-2.95392	207,330,572,581,596,598,599,10017,10018	AKT1,BIRC3,BAD,BAX,BCL2,BCL2L1,BCL2L2,BCL2L10,BCL2L11	9/770
13_Member	GO Biological Processes	GO:0048873	homeostasis of number of cells within a tissue	-4.40962	-2.89739	331,581,596	XIAP,BAX,BCL2	3/31
13_Member	GO Biological Processes	GO:0009791	post-embryonic development	-4.35359	-2.84639	578,581,596,10018	BAK1,BAX,BCL2,BCL2L11	4/92
13_Member	GO Biological Processes	GO:1902742	apoptotic process involved in development	-4.24907	-2.75177	578,581,10018	BAK1,BAX,BCL2L11	3/35
13_Member	GO Biological Processes	GO:1905898	positive regulation of response to endoplasmic reticulum stress	-4.21194	-2.71525	578,581,10018	BAK1,BAX,BCL2L11	3/36
13_Member	GO Biological Processes	GO:0070588	calcium ion transmembrane transport	-4.05579	-2.57233	356,578,581,596,8996	FASLG,BAK1,BAX,BCL2,NOL3	5/212
13_Member	GO Biological Processes	GO:0035239	tube morphogenesis	-4.04305	-2.56019	207,317,578,581,596,836,841,10018	AKT1,APAF1,BAK1,BAX,BCL2,CASP3,CASP8,BCL2L11	8/679
13_Member	GO Biological Processes	GO:0030879	mammary gland development	-3.8228	-2.35562	207,581,4790,10018	AKT1,BAX,NFKB1,BCL2L11	4/126
13_Member	GO Biological Processes	GO:0002262	myeloid cell homeostasis	-3.72009	-2.26028	578,581,836,10018	BAK1,BAX,CASP3,BCL2L11	4/134
13_Member	GO Biological Processes	GO:0001541	ovarian follicle development	-3.70708	-2.24894	581,596,598	BAX,BCL2,BCL2L1	3/53
13_Member	GO Biological Processes	GO:0006816	calcium ion transport	-3.62717	-2.17403	356,578,581,596,8996	FASLG,BAK1,BAX,BCL2,NOL3	5/262
13_Member	GO Biological Processes	GO:0098771	inorganic ion homeostasis	-3.59684	-2.14536	331,356,578,581,596,664	XIAP,FASLG,BAK1,BAX,BCL2,BNIP3	6/417
13_Member	GO Biological Processes	GO:0050853	B cell receptor signaling pathway	-3.59071	-2.14035	581,596,4790	BAX,BCL2,NFKB1	3/58
13_Member	GO Biological Processes	GO:0007283	spermatogenesis	-3.52538	-2.08153	330,572,581,598,599,10017,10018	BIRC3,BAD,BAX,BCL2L1,BCL2L2,BCL2L10,BCL2L11	7/609
13_Member	GO Biological Processes	GO:0048678	response to axon injury	-3.50495	-2.06434	581,596,664	BAX,BCL2,BNIP3	3/62
13_Member	GO Biological Processes	GO:0050851	antigen receptor-mediated signaling pathway	-3.46832	-2.03198	581,596,673,4790	BAX,BCL2,BRAF,NFKB1	4/156
13_Member	GO Biological Processes	GO:0048592	eye morphogenesis	-3.4578	-2.02358	356,578,581,596	FASLG,BAK1,BAX,BCL2	4/157
13_Member	GO Biological Processes	GO:0048232	male gamete generation	-3.44514	-2.01277	330,572,581,598,599,10017,10018	BIRC3,BAD,BAX,BCL2L1,BCL2L2,BCL2L10,BCL2L11	7/628
13_Member	GO Biological Processes	GO:0019725	cellular homeostasis	-3.29295	-1.87022	356,578,581,596,664,3480,4170	FASLG,BAK1,BAX,BCL2,BNIP3,IGF1R,MCL1	7/666
13_Member	GO Biological Processes	GO:0055080	monoatomic cation homeostasis	-3.24472	-1.82762	331,356,578,581,596,664	XIAP,FASLG,BAK1,BAX,BCL2,BNIP3	6/486
13_Member	GO Biological Processes	GO:0050801	monoatomic ion homeostasis	-3.19849	-1.78409	331,356,578,581,596,664	XIAP,FASLG,BAK1,BAX,BCL2,BNIP3	6/496
13_Member	GO Biological Processes	GO:0018105	peptidyl-serine phosphorylation	-3.19815	-1.78409	207,578,581,596	AKT1,BAK1,BAX,BCL2	4/184
13_Member	GO Biological Processes	GO:0006874	intracellular calcium ion homeostasis	-3.06311	-1.65755	578,581,596,664	BAK1,BAX,BCL2,BNIP3	4/200
13_Member	GO Biological Processes	GO:0018209	peptidyl-serine modification	-3.04706	-1.64348	207,578,581,596	AKT1,BAK1,BAX,BCL2	4/202
13_Member	GO Biological Processes	GO:0055082	intracellular chemical homeostasis	-2.9342	-1.53795	356,578,581,596,664,3480	FASLG,BAK1,BAX,BCL2,BNIP3,IGF1R	6/558
13_Member	GO Biological Processes	GO:0001654	eye development	-2.91258	-1.51923	356,578,581,596,835	FASLG,BAK1,BAX,BCL2,CASP2	5/377
13_Member	GO Biological Processes	GO:0009636	response to toxic substance	-2.91002	-1.51811	578,581,596,9131	BAK1,BAX,BCL2,AIFM1	4/220
13_Member	GO Biological Processes	GO:0150063	visual system development	-2.89234	-1.50235	356,578,581,596,835	FASLG,BAK1,BAX,BCL2,CASP2	5/381
13_Member	GO Biological Processes	GO:0007423	sensory organ development	-2.87157	-1.48539	356,578,581,596,835,10018	FASLG,BAK1,BAX,BCL2,CASP2,BCL2L11	6/574
13_Member	GO Biological Processes	GO:0048880	sensory system development	-2.86244	-1.47709	356,578,581,596,835	FASLG,BAK1,BAX,BCL2,CASP2	5/387
13_Member	GO Biological Processes	GO:0022612	gland morphogenesis	-2.86186	-1.47709	581,596,4790	BAX,BCL2,NFKB1	3/103
13_Member	GO Biological Processes	GO:0055074	calcium ion homeostasis	-2.86002	-1.47573	578,581,596,664	BAK1,BAX,BCL2,BNIP3	4/227
13_Member	GO Biological Processes	GO:0048771	tissue remodeling	-2.8498	-1.46691	578,581,4790	BAK1,BAX,NFKB1	3/104
13_Member	GO Biological Processes	GO:0002429	immune response-activating cell surface receptor signaling pathway	-2.8185	-1.44122	581,596,673,4790	BAX,BCL2,BRAF,NFKB1	4/233
13_Member	GO Biological Processes	GO:0030003	intracellular monoatomic cation homeostasis	-2.74333	-1.37204	356,578,581,596,664	FASLG,BAK1,BAX,BCL2,BNIP3	5/412
13_Member	GO Biological Processes	GO:0006873	intracellular monoatomic ion homeostasis	-2.69801	-1.33127	356,578,581,596,664	FASLG,BAK1,BAX,BCL2,BNIP3	5/422
13_Member	GO Biological Processes	GO:0002768	immune response-regulating cell surface receptor signaling pathway	-2.6273	-1.26685	581,596,673,4790	BAX,BCL2,BRAF,NFKB1	4/263
13_Member	GO Biological Processes	GO:0090596	sensory organ morphogenesis	-2.59198	-1.23376	356,578,581,596	FASLG,BAK1,BAX,BCL2	4/269
13_Member	GO Biological Processes	GO:0035107	appendage morphogenesis	-2.43991	-1.08961	578,581,10018	BAK1,BAX,BCL2L11	3/145
13_Member	GO Biological Processes	GO:0035108	limb morphogenesis	-2.43991	-1.08961	578,581,10018	BAK1,BAX,BCL2L11	3/145
13_Member	GO Biological Processes	GO:0007281	germ cell development	-2.33316	-0.989785	207,581,596,598	AKT1,BAX,BCL2,BCL2L1	4/318
13_Member	GO Biological Processes	GO:0048736	appendage development	-2.15945	-0.824147	578,581,10018	BAK1,BAX,BCL2L11	3/183
13_Member	GO Biological Processes	GO:0060173	limb development	-2.15945	-0.824147	578,581,10018	BAK1,BAX,BCL2L11	3/183
13_Member	GO Biological Processes	GO:1903169	regulation of calcium ion transmembrane transport	-2.13371	-0.799676	578,581,596	BAK1,BAX,BCL2	3/187
13_Member	GO Biological Processes	GO:0007204	positive regulation of cytosolic calcium ion concentration	-2.12738	-0.795015	578,581,596	BAK1,BAX,BCL2	3/188
14_Summary	GO Biological Processes	GO:0080135	regulation of cellular response to stress	-23.8371	-21.3274	207,331,355,572,578,581,596,598,637,673,939,1647,3480,3586,4055,4170,4671,7157,7186,7187,8996,10018,10392,29108,51283,7161	AKT1,XIAP,FAS,BAD,BAK1,BAX,BCL2,BCL2L1,BID,BRAF,CD27,GADD45A,IGF1R,IL10,LTBR,MCL1,NAIP,TP53,TRAF2,TRAF3,NOL3,BCL2L11,NOD1,PYCARD,BFAR,TP73	26/-
14_Member	GO Biological Processes	GO:0080135	regulation of cellular response to stress	-23.8371	-21.3274	207,331,355,572,578,581,596,598,637,673,939,1647,3480,3586,4055,4170,4671,7157,7186,7187,8996,10018,10392,29108,51283	AKT1,XIAP,FAS,BAD,BAK1,BAX,BCL2,BCL2L1,BID,BRAF,CD27,GADD45A,IGF1R,IL10,LTBR,MCL1,NAIP,TP53,TRAF2,TRAF3,NOL3,BCL2L11,NOD1,PYCARD,BFAR	25/700
14_Member	GO Biological Processes	GO:0032872	regulation of stress-activated MAPK cascade	-12.5272	-10.4481	331,355,939,1647,3480,4055,4671,7186,7187,10392,29108	XIAP,FAS,CD27,GADD45A,IGF1R,LTBR,NAIP,TRAF2,TRAF3,NOD1,PYCARD	11/193
14_Member	GO Biological Processes	GO:0070302	regulation of stress-activated protein kinase signaling cascade	-12.4536	-10.3769	331,355,939,1647,3480,4055,4671,7186,7187,10392,29108	XIAP,FAS,CD27,GADD45A,IGF1R,LTBR,NAIP,TRAF2,TRAF3,NOD1,PYCARD	11/196
14_Member	GO Biological Processes	GO:0046328	regulation of JNK cascade	-12.4303	-10.3559	331,939,1647,3480,4055,4671,7186,7187,10392,29108	XIAP,CD27,GADD45A,IGF1R,LTBR,NAIP,TRAF2,TRAF3,NOD1,PYCARD	10/139
14_Member	GO Biological Processes	GO:0046330	positive regulation of JNK cascade	-12.3167	-10.2559	331,939,1647,4055,4671,7186,7187,10392,29108	XIAP,CD27,GADD45A,LTBR,NAIP,TRAF2,TRAF3,NOD1,PYCARD	9/95
14_Member	GO Biological Processes	GO:0032874	positive regulation of stress-activated MAPK cascade	-11.0994	-9.10492	331,939,1647,4055,4671,7186,7187,10392,29108	XIAP,CD27,GADD45A,LTBR,NAIP,TRAF2,TRAF3,NOD1,PYCARD	9/129
14_Member	GO Biological Processes	GO:0070304	positive regulation of stress-activated protein kinase signaling cascade	-11.0387	-9.0481	331,939,1647,4055,4671,7186,7187,10392,29108	XIAP,CD27,GADD45A,LTBR,NAIP,TRAF2,TRAF3,NOD1,PYCARD	9/131
14_Member	GO Biological Processes	GO:0043410	positive regulation of MAPK cascade	-9.31835	-7.42158	331,673,939,1647,3480,4055,4671,7161,7186,7187,10392,29108	XIAP,BRAF,CD27,GADD45A,IGF1R,LTBR,NAIP,TP73,TRAF2,TRAF3,NOD1,PYCARD	12/494
14_Member	GO Biological Processes	GO:0043408	regulation of MAPK cascade	-8.70736	-6.85296	331,355,673,939,1647,3480,4055,4671,7161,7186,7187,10392,29108	XIAP,FAS,BRAF,CD27,GADD45A,IGF1R,LTBR,NAIP,TP73,TRAF2,TRAF3,NOD1,PYCARD	13/694
15_Summary	WikiPathways	WP3611	Photodynamic therapy-induced AP-1 survival signaling	-23.6825	-21.179	355,356,578,581,596,598,637,4170,7132,7157,7186,8743,10018,207,317,572,599,835,4055,8738,8772,8996,29108	FAS,FASLG,BAK1,BAX,BCL2,BCL2L1,BID,MCL1,TNFRSF1A,TP53,TRAF2,TNFSF10,BCL2L11,AKT1,APAF1,BAD,BCL2L2,CASP2,LTBR,CRADD,FADD,NOL3,PYCARD	23/-
15_Member	WikiPathways	WP3611	Photodynamic therapy-induced AP-1 survival signaling	-23.6825	-21.179	355,356,578,581,596,598,637,4170,7132,7157,7186,8743,10018	FAS,FASLG,BAK1,BAX,BCL2,BCL2L1,BID,MCL1,TNFRSF1A,TP53,TRAF2,TNFSF10,BCL2L11	13/51
15_Member	GO Biological Processes	GO:2001233	regulation of apoptotic signaling pathway	-23.6627	-21.1654	207,317,355,572,578,581,596,598,599,637,835,4055,4170,7157,7186,8738,8743,8772,8996,10018,29108	AKT1,APAF1,FAS,BAD,BAK1,BAX,BCL2,BCL2L1,BCL2L2,BID,CASP2,LTBR,MCL1,TP53,TRAF2,CRADD,TNFSF10,FADD,NOL3,BCL2L11,PYCARD	21/384
15_Member	GO Biological Processes	GO:2001235	positive regulation of apoptotic signaling pathway	-21.1376	-18.7528	317,355,572,581,637,835,4055,4170,7157,7186,8738,8743,8772,10018,29108	APAF1,FAS,BAD,BAX,BID,CASP2,LTBR,MCL1,TP53,TRAF2,CRADD,TNFSF10,FADD,BCL2L11,PYCARD	15/142
15_Member	GO Biological Processes	GO:2001236	regulation of extrinsic apoptotic signaling pathway	-13.4871	-11.3665	207,596,598,637,4055,4170,7186,8743,8772,8996,29108	AKT1,BCL2,BCL2L1,BID,LTBR,MCL1,TRAF2,TNFSF10,FADD,NOL3,PYCARD	11/158
15_Member	GO Biological Processes	GO:2001238	positive regulation of extrinsic apoptotic signaling pathway	-8.82403	-6.96261	637,4055,7186,8743,8772,29108	BID,LTBR,TRAF2,TNFSF10,FADD,PYCARD	6/53
16_Summary	WikiPathways	WP3941	Oxidative damage response	-22.8421	-20.3628	317,572,578,596,836,842,1647,4790,7133,7186,7187,54205,207,329,330,331,598,841,959,3586,7132,581,637,834,835,29108,7157,10018,56616,664,4671,1612	APAF1,BAD,BAK1,BCL2,CASP3,CASP9,GADD45A,NFKB1,TNFRSF1B,TRAF2,TRAF3,CYCS,AKT1,BIRC2,BIRC3,XIAP,BCL2L1,CASP8,CD40LG,IL10,TNFRSF1A,BAX,BID,CASP1,CASP2,PYCARD,TP53,BCL2L11,DIABLO,BNIP3,NAIP,DAPK1	32/-
16_Member	WikiPathways	WP3941	Oxidative damage response	-22.8421	-20.3628	317,572,578,596,836,842,1647,4790,7133,7186,7187,54205	APAF1,BAD,BAK1,BCL2,CASP3,CASP9,GADD45A,NFKB1,TNFRSF1B,TRAF2,TRAF3,CYCS	12/40
16_Member	KEGG Pathway	hsa05145	Toxoplasmosis	-22.7571	-20.2836	207,329,330,331,572,596,598,836,841,842,959,3586,4790,7132,54205	AKT1,BIRC2,BIRC3,XIAP,BAD,BCL2,BCL2L1,CASP3,CASP8,CASP9,CD40LG,IL10,NFKB1,TNFRSF1A,CYCS	15/112
16_Member	WikiPathways	WP4298	Acute viral myocarditis	-22.4988	-20.064	207,581,596,598,637,834,835,836,841,842,959,3586,29108,54205	AKT1,BAX,BCL2,BCL2L1,BID,CASP1,CASP2,CASP3,CASP8,CASP9,CD40LG,IL10,PYCARD,CYCS	14/86
16_Member	Canonical Pathways	M153	PID P75 NTR PATHWAY	-19.7464	-17.389	207,317,329,330,331,572,836,842,7157,10018,54205,56616	AKT1,APAF1,BIRC2,BIRC3,XIAP,BAD,CASP3,CASP9,TP53,BCL2L11,CYCS,DIABLO	12/68
16_Member	Reactome Gene Sets	R-HSA-111471	Apoptotic factor-mediated response	-16.5015	-14.2498	317,331,578,581,836,842,54205,56616	APAF1,XIAP,BAK1,BAX,CASP3,CASP9,CYCS,DIABLO	8/20
16_Member	KEGG Pathway	hsa05134	Legionellosis	-16.4635	-14.2153	317,664,834,836,841,842,4671,4790,29108,54205	APAF1,BNIP3,CASP1,CASP3,CASP8,CASP9,NAIP,NFKB1,PYCARD,CYCS	10/57
16_Member	GO Biological Processes	GO:0008635	activation of cysteine-type endopeptidase activity involved in apoptotic process by cytochrome c	-15.307	-13.1077	317,578,581,842,54205,56616	APAF1,BAK1,BAX,CASP9,CYCS,DIABLO	6/7
16_Member	Reactome Gene Sets	R-HSA-111463	SMAC (DIABLO) binds to IAPs	-15.307	-13.1077	317,331,836,842,54205,56616	APAF1,XIAP,CASP3,CASP9,CYCS,DIABLO	6/7
16_Member	Reactome Gene Sets	R-HSA-111464	SMAC(DIABLO)-mediated dissociation of IAP:caspase complexes	-15.307	-13.1077	317,331,836,842,54205,56616	APAF1,XIAP,CASP3,CASP9,CYCS,DIABLO	6/7
16_Member	Reactome Gene Sets	R-HSA-111469	SMAC, XIAP-regulated apoptotic response	-14.7056	-12.5418	317,331,836,842,54205,56616	APAF1,XIAP,CASP3,CASP9,CYCS,DIABLO	6/8
16_Member	Reactome Gene Sets	R-HSA-111461	Cytochrome c-mediated apoptotic response	-12.9219	-10.8262	317,331,836,842,54205,56616	APAF1,XIAP,CASP3,CASP9,CYCS,DIABLO	6/13
16_Member	Reactome Gene Sets	R-HSA-111459	Activation of caspases through apoptosome-mediated cleavage	-12.6642	-10.5757	317,331,836,842,54205	APAF1,XIAP,CASP3,CASP9,CYCS	5/6
16_Member	Reactome Gene Sets	R-HSA-111458	Formation of apoptosome	-10.7813	-8.80192	317,331,842,54205,56616	APAF1,XIAP,CASP9,CYCS,DIABLO	5/11
16_Member	Reactome Gene Sets	R-HSA-9627069	Regulation of the apoptosome activity	-10.7813	-8.80192	317,331,842,54205,56616	APAF1,XIAP,CASP9,CYCS,DIABLO	5/11
16_Member	WikiPathways	WP4008	NO/cGMP/PKG mediated neuroprotection	-9.14976	-7.27103	331,572,596,842,4790,54205	XIAP,BAD,BCL2,CASP9,NFKB1,CYCS	6/47
16_Member	KEGG Pathway	hsa05416	Viral myocarditis	-8.49043	-6.64567	637,836,841,842,959,54205	BID,CASP3,CASP8,CASP9,CD40LG,CYCS	6/60
16_Member	GO Biological Processes	GO:0032025	response to cobalt ion	-8.42115	-6.57774	664,836,841,842	BNIP3,CASP3,CASP8,CASP9	4/10
16_Member	WikiPathways	WP2324	AGE/RAGE pathway	-8.23588	-6.40319	207,836,841,842,4790,54205	AKT1,CASP3,CASP8,CASP9,NFKB1,CYCS	6/66
16_Member	CORUM	CORUM:5816	Apoptosome-procaspase 9 complex	-8.04396	-6.23823	317,842,54205	APAF1,CASP9,CYCS	3/3
16_Member	GO Biological Processes	GO:0034349	glial cell apoptotic process	-7.04528	-5.30525	836,842,7157	CASP3,CASP9,TP53	3/5
16_Member	WikiPathways	WP2371	Parkinson's disease pathway	-6.37367	-4.67347	317,835,836,842,54205	APAF1,CASP2,CASP3,CASP9,CYCS	5/71
16_Member	GO Biological Processes	GO:0044346	fibroblast apoptotic process	-5.96938	-4.30297	578,836,842	BAK1,CASP3,CASP9	3/10
16_Member	Reactome Gene Sets	R-HSA-418889	Caspase activation via Dependence Receptors in the absence of ligand	-5.96938	-4.30297	836,842,1612	CASP3,CASP9,DAPK1	3/10
16_Member	GO Biological Processes	GO:0046677	response to antibiotic	-5.51756	-3.89329	836,841,842,7157	CASP3,CASP8,CASP9,TP53	4/47
16_Member	WikiPathways	WP4288	MTHFR deficiency	-4.75155	-3.21053	836,842,54205	CASP3,CASP9,CYCS	3/24
16_Member	WikiPathways	WP5180	DYRK1A	-3.50495	-2.06434	836,842,7157	CASP3,CASP9,TP53	3/62
17_Summary	WikiPathways	WP4216	Chromosomal and microsatellite instability in colorectal cancer	-21.4394	-19.0354	207,332,572,578,581,596,673,836,842,1647,7157,10018,54205,637,841,598,4790,3480,329,330,29108,1612,7186	AKT1,BIRC5,BAD,BAK1,BAX,BCL2,BRAF,CASP3,CASP9,GADD45A,TP53,BCL2L11,CYCS,BID,CASP8,BCL2L1,NFKB1,IGF1R,BIRC2,BIRC3,PYCARD,DAPK1,TRAF2	23/-
17_Member	WikiPathways	WP4216	Chromosomal and microsatellite instability in colorectal cancer	-21.4394	-19.0354	207,332,572,578,581,596,673,836,842,1647,7157,10018,54205	AKT1,BIRC5,BAD,BAK1,BAX,BCL2,BRAF,CASP3,CASP9,GADD45A,TP53,BCL2L11,CYCS	13/73
17_Member	KEGG Pathway	hsa05210	Colorectal cancer	-20.4445	-18.0736	207,332,572,578,581,596,673,836,842,1647,7157,10018,54205	AKT1,BIRC5,BAD,BAK1,BAX,BCL2,BRAF,CASP3,CASP9,GADD45A,TP53,BCL2L11,CYCS	13/86
17_Member	WikiPathways	WP4255	Non-small cell lung cancer	-19.4249	-17.0849	207,572,578,581,637,673,836,841,842,1647,7157,54205	AKT1,BAD,BAK1,BAX,BID,BRAF,CASP3,CASP8,CASP9,GADD45A,TP53,CYCS	12/72
17_Member	KEGG Pathway	hsa05212	Pancreatic cancer	-15.1325	-12.9392	207,572,578,581,598,673,842,1647,4790,7157	AKT1,BAD,BAK1,BAX,BCL2L1,BRAF,CASP9,GADD45A,NFKB1,TP53	10/76
17_Member	WikiPathways	WP4263	Pancreatic adenocarcinoma pathway	-14.4151	-12.2652	207,572,578,581,598,673,842,1647,4790,7157	AKT1,BAD,BAK1,BAX,BCL2L1,BRAF,CASP9,GADD45A,NFKB1,TP53	10/89
17_Member	KEGG Pathway	hsa05220	Chronic myeloid leukemia	-13.2195	-11.1115	207,572,578,581,598,673,1647,4790,7157	AKT1,BAD,BAK1,BAX,BCL2L1,BRAF,GADD45A,NFKB1,TP53	9/76
17_Member	WikiPathways	WP1971	Integrated cancer pathway	-12.9684	-10.8702	207,572,581,596,836,841,842,7157	AKT1,BAD,BAX,BCL2,CASP3,CASP8,CASP9,TP53	8/49
17_Member	KEGG Pathway	hsa05213	Endometrial cancer	-12.3464	-10.2788	207,572,578,581,673,842,1647,7157	AKT1,BAD,BAK1,BAX,BRAF,CASP9,GADD45A,TP53	8/58
17_Member	WikiPathways	WP4155	Endometrial cancer	-12.0445	-9.99479	207,572,578,581,673,842,1647,7157	AKT1,BAD,BAK1,BAX,BRAF,CASP9,GADD45A,TP53	8/63
17_Member	KEGG Pathway	hsa05218	Melanoma	-11.5609	-9.5448	207,572,578,581,673,1647,3480,7157	AKT1,BAD,BAK1,BAX,BRAF,GADD45A,IGF1R,TP53	8/72
17_Member	KEGG Pathway	hsa05223	Non-small cell lung cancer	-11.5609	-9.5448	207,572,578,581,673,842,1647,7157	AKT1,BAD,BAK1,BAX,BRAF,CASP9,GADD45A,TP53	8/72
17_Member	KEGG Pathway	hsa05225	Hepatocellular carcinoma	-10.0654	-8.12848	207,572,578,581,598,673,1647,3480,7157	AKT1,BAD,BAK1,BAX,BCL2L1,BRAF,GADD45A,IGF1R,TP53	9/168
17_Member	WikiPathways	WP2263	Androgen receptor network in prostate cancer	-10.0537	-8.11845	207,572,581,596,836,841,842,7157	AKT1,BAD,BAX,BCL2,CASP3,CASP8,CASP9,TP53	8/110
17_Member	WikiPathways	WP4685	Melanoma	-9.92571	-8.00104	207,572,578,581,673,1647,7157	AKT1,BAD,BAK1,BAX,BRAF,GADD45A,TP53	7/68
17_Member	KEGG Pathway	hsa05214	Glioma	-9.61953	-7.71346	207,578,581,673,1647,3480,7157	AKT1,BAK1,BAX,BRAF,GADD45A,IGF1R,TP53	7/75
17_Member	KEGG Pathway	hsa05202	Transcriptional misregulation in cancer	-9.52856	-7.62561	329,330,578,581,598,1647,3480,4790,7157	BIRC2,BIRC3,BAK1,BAX,BCL2L1,GADD45A,IGF1R,NFKB1,TP53	9/193
17_Member	KEGG Pathway	hsa05216	Thyroid cancer	-7.82488	-6.03142	578,581,673,1647,7157	BAK1,BAX,BRAF,GADD45A,TP53	5/37
17_Member	GO Biological Processes	GO:0010212	response to ionizing radiation	-7.66695	-5.88542	578,581,596,598,836,1647,7157	BAK1,BAX,BCL2,BCL2L1,CASP3,GADD45A,TP53	7/142
17_Member	KEGG Pathway	hsa05224	Breast cancer	-7.56308	-5.78971	207,578,581,673,1647,3480,7157	AKT1,BAK1,BAX,BRAF,GADD45A,IGF1R,TP53	7/147
17_Member	KEGG Pathway	hsa05226	Gastric cancer	-7.52257	-5.75289	207,578,581,596,673,1647,7157	AKT1,BAK1,BAX,BCL2,BRAF,GADD45A,TP53	7/149
17_Member	GO Biological Processes	GO:0009314	response to radiation	-7.52167	-5.75289	207,578,581,596,598,673,836,842,1647,7157	AKT1,BAK1,BAX,BCL2,BCL2L1,BRAF,CASP3,CASP9,GADD45A,TP53	10/442
17_Member	GO Biological Processes	GO:0009411	response to UV	-7.48264	-5.71841	207,578,581,596,836,842,7157	AKT1,BAK1,BAX,BCL2,CASP3,CASP9,TP53	7/151
17_Member	WikiPathways	WP4262	Breast cancer pathway	-7.40442	-5.64692	207,578,581,673,1647,3480,7157	AKT1,BAK1,BAX,BRAF,GADD45A,IGF1R,TP53	7/155
17_Member	GO Biological Processes	GO:0010332	response to gamma radiation	-6.89564	-5.16408	578,581,596,598,7157	BAK1,BAX,BCL2,BCL2L1,TP53	5/56
17_Member	GO Biological Processes	GO:0009416	response to light stimulus	-6.48153	-4.77643	207,578,581,596,673,836,842,7157	AKT1,BAK1,BAX,BCL2,BRAF,CASP3,CASP9,TP53	8/314
17_Member	GO Biological Processes	GO:0033135	regulation of peptidyl-serine phosphorylation	-6.27481	-4.58331	207,578,581,596,673,1647	AKT1,BAK1,BAX,BCL2,BRAF,GADD45A	6/140
17_Member	Canonical Pathways	M242	PID AURORA A PATHWAY	-6.26002	-4.56947	207,332,1647,7157	AKT1,BIRC5,GADD45A,TP53	4/31
17_Member	GO Biological Processes	GO:0071478	cellular response to radiation	-5.65192	-4.01008	578,581,598,842,1647,7157	BAK1,BAX,BCL2L1,CASP9,GADD45A,TP53	6/179
17_Member	Reactome Gene Sets	R-HSA-6804114	TP53 Regulates Transcription of Genes Involved in G2 Cell Cycle Arrest	-5.14213	-3.56663	581,1647,7157	BAX,GADD45A,TP53	3/18
17_Member	KEGG Pathway	hsa05217	Basal cell carcinoma	-5.00488	-3.43808	578,581,1647,7157	BAK1,BAX,GADD45A,TP53	4/63
17_Member	GO Biological Processes	GO:0045936	negative regulation of phosphate metabolic process	-4.51311	-2.99062	207,578,581,836,1647,7157,29108	AKT1,BAK1,BAX,CASP3,GADD45A,TP53,PYCARD	7/422
17_Member	GO Biological Processes	GO:0010563	negative regulation of phosphorus metabolic process	-4.50658	-2.98474	207,578,581,836,1647,7157,29108	AKT1,BAK1,BAX,CASP3,GADD45A,TP53,PYCARD	7/423
17_Member	GO Biological Processes	GO:0033137	negative regulation of peptidyl-serine phosphorylation	-4.45317	-2.9403	578,581,1647	BAK1,BAX,GADD45A	3/30
17_Member	GO Biological Processes	GO:0034644	cellular response to UV	-4.39104	-2.88196	578,581,842,7157	BAK1,BAX,CASP9,TP53	4/90
17_Member	GO Biological Processes	GO:0001933	negative regulation of protein phosphorylation	-4.11997	-2.63175	207,578,581,836,1647,29108	AKT1,BAK1,BAX,CASP3,GADD45A,PYCARD	6/334
17_Member	GO Biological Processes	GO:0006468	protein phosphorylation	-3.98616	-2.50507	207,332,578,581,596,673,1612,3480	AKT1,BIRC5,BAK1,BAX,BCL2,BRAF,DAPK1,IGF1R	8/692
17_Member	GO Biological Processes	GO:0071482	cellular response to light stimulus	-3.9614	-2.48266	578,581,842,7157	BAK1,BAX,CASP9,TP53	4/116
17_Member	GO Biological Processes	GO:0071901	negative regulation of protein serine/threonine kinase activity	-3.94698	-2.46999	207,836,1647,29108	AKT1,CASP3,GADD45A,PYCARD	4/117
17_Member	GO Biological Processes	GO:0042326	negative regulation of phosphorylation	-3.91559	-2.44267	207,578,581,836,1647,29108	AKT1,BAK1,BAX,CASP3,GADD45A,PYCARD	6/364
17_Member	Reactome Gene Sets	R-HSA-6791312	TP53 Regulates Transcription of Cell Cycle Genes	-3.83556	-2.36724	581,1647,7157	BAX,GADD45A,TP53	3/48
17_Member	GO Biological Processes	GO:0051348	negative regulation of transferase activity	-3.58932	-2.14035	207,836,1647,7157,29108	AKT1,CASP3,GADD45A,TP53,PYCARD	5/267
17_Member	GO Biological Processes	GO:0031400	negative regulation of protein modification process	-3.2588	-1.83967	207,578,581,836,1647,29108	AKT1,BAK1,BAX,CASP3,GADD45A,PYCARD	6/483
17_Member	GO Biological Processes	GO:0006469	negative regulation of protein kinase activity	-2.99223	-1.59111	207,836,1647,29108	AKT1,CASP3,GADD45A,PYCARD	4/209
17_Member	GO Biological Processes	GO:0071900	regulation of protein serine/threonine kinase activity	-2.98008	-1.57945	207,836,1647,7186,29108	AKT1,CASP3,GADD45A,TRAF2,PYCARD	5/364
17_Member	GO Biological Processes	GO:0033673	negative regulation of kinase activity	-2.83221	-1.45214	207,836,1647,29108	AKT1,CASP3,GADD45A,PYCARD	4/231
17_Member	GO Biological Processes	GO:0034764	positive regulation of transmembrane transport	-2.80493	-1.42857	207,578,581,673	AKT1,BAK1,BAX,BRAF	4/235
17_Member	GO Biological Processes	GO:0000079	regulation of cyclin-dependent protein serine/threonine kinase activity	-2.75755	-1.38489	207,836,1647	AKT1,CASP3,GADD45A	3/112
17_Member	GO Biological Processes	GO:1904029	regulation of cyclin-dependent protein kinase activity	-2.71403	-1.34639	207,836,1647	AKT1,CASP3,GADD45A	3/116
17_Member	GO Biological Processes	GO:0034762	regulation of transmembrane transport	-2.69552	-1.32924	207,578,581,596,673,1612	AKT1,BAK1,BAX,BCL2,BRAF,DAPK1	6/622
17_Member	WikiPathways	WP2431	Spinal cord injury	-2.66184	-1.29871	836,1647,7157	CASP3,GADD45A,TP53	3/121
18_Summary	Reactome Gene Sets	R-HSA-5668541	TNFR2 non-canonical NF-kB pathway	-21.3922	-18.993	329,330,356,939,944,959,3604,4049,4055,7132,7133,7186,7187,8718,355,3586,8743,8795,8797	BIRC2,BIRC3,FASLG,CD27,TNFSF8,CD40LG,TNFRSF9,LTA,LTBR,TNFRSF1A,TNFRSF1B,TRAF2,TRAF3,TNFRSF25,FAS,IL10,TNFSF10,TNFRSF10B,TNFRSF10A	19/-
18_Member	Reactome Gene Sets	R-HSA-5668541	TNFR2 non-canonical NF-kB pathway	-21.3922	-18.993	329,330,356,939,944,959,3604,4049,4055,7132,7133,7186,7187,8718	BIRC2,BIRC3,FASLG,CD27,TNFSF8,CD40LG,TNFRSF9,LTA,LTBR,TNFRSF1A,TNFRSF1B,TRAF2,TRAF3,TNFRSF25	14/102
18_Member	KEGG Pathway	hsa04060	Cytokine-cytokine receptor interaction	-16.3007	-14.0593	355,356,939,944,959,3586,3604,4049,4055,7132,7133,8718,8743,8795,8797	FAS,FASLG,CD27,TNFSF8,CD40LG,IL10,TNFRSF9,LTA,LTBR,TNFRSF1A,TNFRSF1B,TNFRSF25,TNFSF10,TNFRSF10B,TNFRSF10A	15/295
18_Member	Reactome Gene Sets	R-HSA-5669034	TNFs bind their physiological receptors	-14.9755	-12.7972	356,939,944,3604,4049,7132,7133,8718	FASLG,CD27,TNFSF8,TNFRSF9,LTA,TNFRSF1A,TNFRSF1B,TNFRSF25	8/29
18_Member	KEGG Pathway	hsa04061	Viral protein interaction with cytokine and cytokine receptor	-10.3893	-8.43344	3586,4049,4055,7132,7133,8743,8795,8797	IL10,LTA,LTBR,TNFRSF1A,TNFRSF1B,TNFSF10,TNFRSF10B,TNFRSF10A	8/100
18_Member	Canonical Pathways	M5883	NABA SECRETED FACTORS	-3.09513	-1.68758	356,944,3586,4049,8743	FASLG,TNFSF8,IL10,LTA,TNFSF10	5/343
19_Summary	KEGG Pathway	hsa04621	NOD-like receptor signaling pathway	-19.3276	-16.996	329,330,331,596,598,834,838,841,4671,4790,7186,7187,8772,10392,29108,842,207,3586,4049,7132,7133,8717,356,664,836,944,843,1612,959,581,673,317,7157,10018,665,3480	BIRC2,BIRC3,XIAP,BCL2,BCL2L1,CASP1,CASP5,CASP8,NAIP,NFKB1,TRAF2,TRAF3,FADD,NOD1,PYCARD,CASP9,AKT1,IL10,LTA,TNFRSF1A,TNFRSF1B,TRADD,FASLG,BNIP3,CASP3,TNFSF8,CASP10,DAPK1,CD40LG,BAX,BRAF,APAF1,TP53,BCL2L11,BNIP3L,IGF1R	36/-
19_Member	KEGG Pathway	hsa04621	NOD-like receptor signaling pathway	-19.3276	-16.996	329,330,331,596,598,834,838,841,4671,4790,7186,7187,8772,10392,29108	BIRC2,BIRC3,XIAP,BCL2,BCL2L1,CASP1,CASP5,CASP8,NAIP,NFKB1,TRAF2,TRAF3,FADD,NOD1,PYCARD	15/186
19_Member	WikiPathways	WP1433	Nucleotide-binding oligomerization domain (NOD) pathway	-13.6366	-11.5081	331,834,838,841,842,4671,10392,29108	XIAP,CASP1,CASP5,CASP8,CASP9,NAIP,NOD1,PYCARD	8/41
19_Member	GO Biological Processes	GO:0031347	regulation of defense response	-12.3258	-10.2628	207,329,330,331,834,841,3586,4049,4671,4790,7132,7133,7187,8717,8772,10392,29108	AKT1,BIRC2,BIRC3,XIAP,CASP1,CASP8,IL10,LTA,NAIP,NFKB1,TNFRSF1A,TNFRSF1B,TRAF3,TRADD,FADD,NOD1,PYCARD	17/792
19_Member	GO Biological Processes	GO:0009617	response to bacterium	-11.9733	-9.92789	207,356,664,834,836,841,842,944,3586,4049,4671,4790,7132,7133,10392,29108	AKT1,FASLG,BNIP3,CASP1,CASP3,CASP8,CASP9,TNFSF8,IL10,LTA,NAIP,NFKB1,TNFRSF1A,TNFRSF1B,NOD1,PYCARD	16/703
19_Member	GO Biological Processes	GO:0010803	regulation of tumor necrosis factor-mediated signaling pathway	-10.2675	-8.3203	331,834,841,4671,7132,7186,29108	XIAP,CASP1,CASP8,NAIP,TNFRSF1A,TRAF2,PYCARD	7/61
19_Member	GO Biological Processes	GO:0050727	regulation of inflammatory response	-10.0172	-8.08533	329,330,331,834,3586,4049,4671,4790,7132,7133,8717,29108	BIRC2,BIRC3,XIAP,CASP1,IL10,LTA,NAIP,NFKB1,TNFRSF1A,TNFRSF1B,TRADD,PYCARD	12/429
19_Member	GO Biological Processes	GO:0032496	response to lipopolysaccharide	-9.92471	-8.00104	207,356,834,836,841,842,3586,4049,4790,7133,29108	AKT1,FASLG,CASP1,CASP3,CASP8,CASP9,IL10,LTA,NFKB1,TNFRSF1B,PYCARD	11/336
19_Member	WikiPathways	WP4655	Cytosolic DNA-sensing pathway	-9.66137	-7.75056	834,841,843,4790,8717,8772,29108	CASP1,CASP8,CASP10,NFKB1,TRADD,FADD,PYCARD	7/74
19_Member	GO Biological Processes	GO:0002237	response to molecule of bacterial origin	-9.64559	-7.73794	207,356,834,836,841,842,3586,4049,4790,7133,29108	AKT1,FASLG,CASP1,CASP3,CASP8,CASP9,IL10,LTA,NFKB1,TNFRSF1B,PYCARD	11/357
19_Member	GO Biological Processes	GO:0002831	regulation of response to biotic stimulus	-9.4911	-7.5897	207,329,330,331,834,841,1612,4671,7187,8772,10392,29108	AKT1,BIRC2,BIRC3,XIAP,CASP1,CASP8,DAPK1,NAIP,TRAF3,FADD,NOD1,PYCARD	12/477
19_Member	GO Biological Processes	GO:0001819	positive regulation of cytokine production	-9.28853	-7.39482	331,834,841,959,3586,4049,4671,7186,7187,8772,10392,29108	XIAP,CASP1,CASP8,CD40LG,IL10,LTA,NAIP,TRAF2,TRAF3,FADD,NOD1,PYCARD	12/497
19_Member	GO Biological Processes	GO:0050778	positive regulation of immune response	-9.28175	-7.38956	581,596,673,834,3586,4049,4671,4790,7186,7187,8772,10392,29108	BAX,BCL2,BRAF,CASP1,IL10,LTA,NAIP,NFKB1,TRAF2,TRAF3,FADD,NOD1,PYCARD	13/622
19_Member	GO Biological Processes	GO:0045088	regulation of innate immune response	-9.27593	-7.38525	207,329,330,331,834,841,4671,7187,8772,10392,29108	AKT1,BIRC2,BIRC3,XIAP,CASP1,CASP8,NAIP,TRAF3,FADD,NOD1,PYCARD	11/387
19_Member	WikiPathways	WP4876	Activation of NLRP3 inflammasome by SARS-CoV-2	-9.19723	-7.31554	834,4790,7187,29108	CASP1,NFKB1,TRAF3,PYCARD	4/7
19_Member	Reactome Gene Sets	R-HSA-622312	Inflammasomes	-9.14442	-7.26862	596,598,834,4790,29108	BCL2,BCL2L1,CASP1,NFKB1,PYCARD	5/21
19_Member	GO Biological Processes	GO:0001959	regulation of cytokine-mediated signaling pathway	-8.58427	-6.73539	331,834,841,4671,7132,7186,8772,29108	XIAP,CASP1,CASP8,NAIP,TNFRSF1A,TRAF2,FADD,PYCARD	8/168
19_Member	GO Biological Processes	GO:0071216	cellular response to biotic stimulus	-8.5086	-6.6611	207,317,834,3586,4790,7133,7157,10018,29108	AKT1,APAF1,CASP1,IL10,NFKB1,TNFRSF1B,TP53,BCL2L11,PYCARD	9/252
19_Member	GO Biological Processes	GO:0060759	regulation of response to cytokine stimulus	-8.34819	-6.51152	331,834,841,4671,7132,7186,8772,29108	XIAP,CASP1,CASP8,NAIP,TNFRSF1A,TRAF2,FADD,PYCARD	8/180
19_Member	GO Biological Processes	GO:0070269	pyroptosis	-8.30549	-6.47015	834,836,841,4671,29108	CASP1,CASP3,CASP8,NAIP,PYCARD	5/30
19_Member	GO Biological Processes	GO:0009615	response to virus	-8.15222	-6.32611	581,596,598,664,665,834,4790,7187,8772,29108	BAX,BCL2,BCL2L1,BNIP3,BNIP3L,CASP1,NFKB1,TRAF3,FADD,PYCARD	10/379
19_Member	KEGG Pathway	hsa04623	Cytosolic DNA-sensing pathway	-7.8967	-6.09837	834,836,841,4790,8772,29108	CASP1,CASP3,CASP8,NFKB1,FADD,PYCARD	6/75
19_Member	GO Biological Processes	GO:0002757	immune response-activating signaling pathway	-7.83878	-6.04411	581,596,673,834,4671,4790,7187,10392,29108	BAX,BCL2,BRAF,CASP1,NAIP,NFKB1,TRAF3,NOD1,PYCARD	9/301
19_Member	GO Biological Processes	GO:0032103	positive regulation of response to external stimulus	-7.7909	-5.99864	673,834,3480,4049,4671,7132,7187,8717,8772,10392,29108	BRAF,CASP1,IGF1R,LTA,NAIP,TNFRSF1A,TRAF3,TRADD,FADD,NOD1,PYCARD	11/538
19_Member	GO Biological Processes	GO:0002764	immune response-regulating signaling pathway	-7.47285	-5.71087	581,596,673,834,4671,4790,7187,10392,29108	BAX,BCL2,BRAF,CASP1,NAIP,NFKB1,TRAF3,NOD1,PYCARD	9/332
19_Member	CORUM	CORUM:6317	NLRP1 inflammasome	-7.44256	-5.68395	834,838,29108	CASP1,CASP5,PYCARD	3/4
19_Member	GO Biological Processes	GO:0002253	activation of immune response	-7.11161	-5.3662	581,596,673,834,4671,4790,7187,10392,29108	BAX,BCL2,BRAF,CASP1,NAIP,NFKB1,TRAF3,NOD1,PYCARD	9/366
19_Member	KEGG Pathway	hsa04625	C-type lectin receptor signaling pathway	-7.04029	-5.30239	207,834,841,3586,4790,29108	AKT1,CASP1,CASP8,IL10,NFKB1,PYCARD	6/104
19_Member	GO Biological Processes	GO:0051607	defense response to virus	-6.99327	-5.25777	596,598,664,665,834,7187,8772,29108	BCL2,BCL2L1,BNIP3,BNIP3L,CASP1,TRAF3,FADD,PYCARD	8/269
19_Member	GO Biological Processes	GO:0140546	defense response to symbiont	-6.98092	-5.24726	596,598,664,665,834,7187,8772,29108	BCL2,BCL2L1,BNIP3,BNIP3L,CASP1,TRAF3,FADD,PYCARD	8/270
19_Member	GO Biological Processes	GO:0031349	positive regulation of defense response	-6.8126	-5.08522	834,4049,4671,7132,7187,8717,8772,10392,29108	CASP1,LTA,NAIP,TNFRSF1A,TRAF3,TRADD,FADD,NOD1,PYCARD	9/397
19_Member	Reactome Gene Sets	R-HSA-5660668	CLEC7A/inflammasome pathway	-6.7449	-5.02269	841,4790,29108	CASP8,NFKB1,PYCARD	3/6
19_Member	GO Biological Processes	GO:0032731	positive regulation of interleukin-1 beta production	-6.63574	-4.91659	834,841,4671,10392,29108	CASP1,CASP8,NAIP,NOD1,PYCARD	5/63
19_Member	GO Biological Processes	GO:0042742	defense response to bacterium	-6.63179	-4.91366	834,944,3586,4049,4671,7132,10392,29108	CASP1,TNFSF8,IL10,LTA,NAIP,TNFRSF1A,NOD1,PYCARD	8/300
19_Member	WikiPathways	WP3890	Nanomaterial-induced inflammasome activation	-6.50252	-4.79643	834,4790,29108	CASP1,NFKB1,PYCARD	3/7
19_Member	GO Biological Processes	GO:0032652	regulation of interleukin-1 production	-6.44481	-4.74168	834,841,3586,4671,10392,29108	CASP1,CASP8,IL10,NAIP,NOD1,PYCARD	6/131
19_Member	KEGG Pathway	hsa05135	Yersinia infection	-6.33016	-4.63191	207,834,3586,4790,7186,29108	AKT1,CASP1,IL10,NFKB1,TRAF2,PYCARD	6/137
19_Member	GO Biological Processes	GO:0032732	positive regulation of interleukin-1 production	-6.28333	-4.59087	834,841,4671,10392,29108	CASP1,CASP8,NAIP,NOD1,PYCARD	5/74
19_Member	GO Biological Processes	GO:0045087	innate immune response	-6.24518	-4.55559	356,834,1612,4671,4790,7157,7186,7187,8772,10392,29108	FASLG,CASP1,DAPK1,NAIP,NFKB1,TP53,TRAF2,TRAF3,FADD,NOD1,PYCARD	11/767
19_Member	GO Biological Processes	GO:0006970	response to osmotic stress	-6.22522	-4.53848	581,834,836,7157,29108	BAX,CASP1,CASP3,TP53,PYCARD	5/76
19_Member	GO Biological Processes	GO:0050729	positive regulation of inflammatory response	-6.01568	-4.34014	834,4049,4671,7132,8717,29108	CASP1,LTA,NAIP,TNFRSF1A,TRADD,PYCARD	6/155
19_Member	Reactome Gene Sets	R-HSA-9692916	SARS-CoV-1 activates/modulates innate immune responses	-5.80315	-4.14744	834,4790,7187,29108	CASP1,NFKB1,TRAF3,PYCARD	4/40
19_Member	Reactome Gene Sets	R-HSA-9692914	SARS-CoV-1-host interactions	-5.7197	-4.0675	598,834,4790,7187,29108	BCL2L1,CASP1,NFKB1,TRAF3,PYCARD	5/96
19_Member	GO Biological Processes	GO:0002221	pattern recognition receptor signaling pathway	-5.48711	-3.87014	834,4671,7187,10392,29108	CASP1,NAIP,TRAF3,NOD1,PYCARD	5/107
19_Member	GO Biological Processes	GO:0032651	regulation of interleukin-1 beta production	-5.3896	-3.78455	834,841,4671,10392,29108	CASP1,CASP8,NAIP,NOD1,PYCARD	5/112
19_Member	Reactome Gene Sets	R-HSA-844456	The NLRP3 inflammasome	-5.30432	-3.71467	834,4790,29108	CASP1,NFKB1,PYCARD	3/16
19_Member	GO Biological Processes	GO:0071222	cellular response to lipopolysaccharide	-5.2288	-3.64517	207,834,3586,4790,7133,29108	AKT1,CASP1,IL10,NFKB1,TNFRSF1B,PYCARD	6/212
19_Member	GO Biological Processes	GO:0002758	innate immune response-activating signaling pathway	-5.10595	-3.53337	834,4671,7187,10392,29108	CASP1,NAIP,TRAF3,NOD1,PYCARD	5/128
19_Member	GO Biological Processes	GO:0071219	cellular response to molecule of bacterial origin	-5.08119	-3.51079	207,834,3586,4790,7133,29108	AKT1,CASP1,IL10,NFKB1,TNFRSF1B,PYCARD	6/225
19_Member	Reactome Gene Sets	R-HSA-9678108	SARS-CoV-1 Infection	-4.887	-3.33433	598,834,4790,7187,29108	BCL2L1,CASP1,NFKB1,TRAF3,PYCARD	5/142
19_Member	GO Biological Processes	GO:0045089	positive regulation of innate immune response	-4.79229	-3.24719	834,4671,7187,8772,10392,29108	CASP1,NAIP,TRAF3,FADD,NOD1,PYCARD	6/253
19_Member	GO Biological Processes	GO:0002218	activation of innate immune response	-4.74422	-3.20387	834,4671,7187,10392,29108	CASP1,NAIP,TRAF3,NOD1,PYCARD	5/152
19_Member	Reactome Gene Sets	R-HSA-9660826	Purinergic signaling in leishmaniasis infection	-4.6441	-3.11178	834,4790,29108	CASP1,NFKB1,PYCARD	3/26
19_Member	Reactome Gene Sets	R-HSA-9664424	Cell recruitment (pro-inflammatory response)	-4.6441	-3.11178	834,4790,29108	CASP1,NFKB1,PYCARD	3/26
19_Member	Reactome Gene Sets	R-HSA-9679506	SARS-CoV Infections	-4.56598	-3.03828	207,598,834,4790,7187,10392,29108	AKT1,BCL2L1,CASP1,NFKB1,TRAF3,NOD1,PYCARD	7/414
19_Member	GO Biological Processes	GO:0002833	positive regulation of response to biotic stimulus	-4.53614	-3.01171	834,4671,7187,8772,10392,29108	CASP1,NAIP,TRAF3,FADD,NOD1,PYCARD	6/281
19_Member	WikiPathways	WP5088	Prostaglandin signaling	-4.32679	-2.82209	834,4790,29108	CASP1,NFKB1,PYCARD	3/33
19_Member	Canonical Pathways	M161	PID IFNG PATHWAY	-4.0735	-2.58945	207,834,1612	AKT1,CASP1,DAPK1	3/40
19_Member	GO Biological Processes	GO:0071470	cellular response to osmotic stress	-4.00963	-2.52795	834,836,29108	CASP1,CASP3,PYCARD	3/42
19_Member	GO Biological Processes	GO:0006690	icosanoid metabolic process	-3.97595	-2.49663	834,4671,7132,29108	CASP1,NAIP,TNFRSF1A,PYCARD	4/115
19_Member	GO Biological Processes	GO:0046456	icosanoid biosynthetic process	-3.78256	-2.31936	834,4671,29108	CASP1,NAIP,PYCARD	3/50
19_Member	Reactome Gene Sets	R-HSA-9658195	Leishmania infection	-3.3861	-1.95819	834,3586,4790,29108	CASP1,IL10,NFKB1,PYCARD	4/164
19_Member	Reactome Gene Sets	R-HSA-9824443	Parasitic Infection Pathways	-3.3861	-1.95819	834,3586,4790,29108	CASP1,IL10,NFKB1,PYCARD	4/164
19_Member	Reactome Gene Sets	R-HSA-9824446	Viral Infection Pathways	-2.93426	-1.53795	207,598,834,4790,7187,10392,29108	AKT1,BCL2L1,CASP1,NFKB1,TRAF3,NOD1,PYCARD	7/767
19_Member	Reactome Gene Sets	R-HSA-5607764	CLEC7A (Dectin-1) signaling	-2.88636	-1.49779	841,4790,29108	CASP8,NFKB1,PYCARD	3/101
19_Member	Reactome Gene Sets	R-HSA-5621481	C-type lectin receptors (CLRs)	-2.46539	-1.11334	841,4790,29108	CASP8,NFKB1,PYCARD	3/142
19_Member	KEGG Pathway	hsa04613	Neutrophil extracellular trap formation	-2.11481	-0.783286	207,834,4790	AKT1,CASP1,NFKB1	3/190
20_Summary	Reactome Gene Sets	R-HSA-168643	Nucleotide-binding domain, leucine rich repeat containing receptor (NLR) signaling pathways	-18.5799	-16.2687	329,330,596,598,834,835,841,842,4790,10392,29108,664,7157,8772,9131,331,332,7161,207	BIRC2,BIRC3,BCL2,BCL2L1,CASP1,CASP2,CASP8,CASP9,NFKB1,NOD1,PYCARD,BNIP3,TP53,FADD,AIFM1,XIAP,BIRC5,TP73,AKT1	19/-
20_Member	Reactome Gene Sets	R-HSA-168643	Nucleotide-binding domain, leucine rich repeat containing receptor (NLR) signaling pathways	-18.5799	-16.2687	329,330,596,598,834,835,841,842,4790,10392,29108	BIRC2,BIRC3,BCL2,BCL2L1,CASP1,CASP2,CASP8,CASP9,NFKB1,NOD1,PYCARD	11/57
20_Member	Reactome Gene Sets	R-HSA-168638	NOD1/2 Signaling Pathway	-11.8774	-9.84267	329,330,834,835,841,842,10392	BIRC2,BIRC3,CASP1,CASP2,CASP8,CASP9,NOD1	7/37
20_Member	GO Biological Processes	GO:0010939	regulation of necrotic cell death	-10.7136	-8.74521	329,330,664,841,7157,8772,9131	BIRC2,BIRC3,BNIP3,CASP8,TP53,FADD,AIFM1	7/53
20_Member	GO Biological Processes	GO:0062098	regulation of programmed necrotic cell death	-9.80714	-7.88995	329,330,841,7157,8772,9131	BIRC2,BIRC3,CASP8,TP53,FADD,AIFM1	6/37
20_Member	GO Biological Processes	GO:0060544	regulation of necroptotic process	-8.0177	-6.21569	329,330,841,8772,9131	BIRC2,BIRC3,CASP8,FADD,AIFM1	5/34
20_Member	GO Biological Processes	GO:0060546	negative regulation of necroptotic process	-6.97389	-5.24128	329,330,841,8772	BIRC2,BIRC3,CASP8,FADD	4/21
20_Member	GO Biological Processes	GO:0062099	negative regulation of programmed necrotic cell death	-6.88743	-5.15692	329,330,841,8772	BIRC2,BIRC3,CASP8,FADD	4/22
20_Member	GO Biological Processes	GO:0060547	negative regulation of necrotic cell death	-6.51081	-4.80174	329,330,841,8772	BIRC2,BIRC3,CASP8,FADD	4/27
20_Member	GO Biological Processes	GO:0070424	regulation of nucleotide-binding oligomerization domain containing signaling pathway	-5.49009	-3.87151	329,330,331	BIRC2,BIRC3,XIAP	3/14
20_Member	GO Biological Processes	GO:0039531	regulation of viral-induced cytoplasmic pattern recognition receptor signaling pathway	-3.61312	-2.16109	329,330,331	BIRC2,BIRC3,XIAP	3/57
20_Member	KEGG Pathway	hsa04390	Hippo signaling pathway	-3.4578	-2.02358	329,330,332,7161	BIRC2,BIRC3,BIRC5,TP73	4/157
20_Member	GO Biological Processes	GO:0031396	regulation of protein ubiquitination	-2.93938	-1.54119	207,329,330,331	AKT1,BIRC2,BIRC3,XIAP	4/216
20_Member	GO Biological Processes	GO:0062207	regulation of pattern recognition receptor signaling pathway	-2.77994	-1.40589	329,330,331	BIRC2,BIRC3,XIAP	3/110
20_Member	GO Biological Processes	GO:1903320	regulation of protein modification by small protein conjugation or removal	-2.66966	-1.30563	207,329,330,331	AKT1,BIRC2,BIRC3,XIAP	4/256
20_Member	GO Biological Processes	GO:0031398	positive regulation of protein ubiquitination	-2.65168	-1.28944	329,330,331	BIRC2,BIRC3,XIAP	3/122
20_Member	GO Biological Processes	GO:1903322	positive regulation of protein modification by small protein conjugation or removal	-2.49146	-1.13722	329,330,331	BIRC2,BIRC3,XIAP	3/139
20_Member	KEGG Pathway	hsa04120	Ubiquitin mediated proteolysis	-2.46539	-1.11334	329,330,331	BIRC2,BIRC3,XIAP	3/142
