# Supplementary material for: Anti-Proliferative and Apoptotic Activities of Rumex crispus
Source: Life (Basel). 2023 Dec 20;14(1):8. doi: 10.3390/life14010008 (PMC10819952; doi:10.3390/life14010008)
Supplement: Supplementary file 1 [file life-14-00008-s001.zip › life-2718887-supplementary/life-2718887-supplementary/Supplementary/supplementary_Table3.xlsx]

## Sheet: Supplementary Table 3
A: Upregulated genes
6 Hours
Symbol	Defined Gene Lists	Fold Change
OR2C1	Olfactory transduction	3.573
TAOK1	MAPK signaling pathway	2.485
EFNA2	Axon guidance	1.447
8 Hours
PTH1R	Neuroactive ligand-receptor interaction	2.193
	Cycling of Ran in nucleocytoplasmic transport, Mechanism of Protein Import into the Nucleus, Sumoylation by RanBP2
	Regulates Transcriptional Repression, RNA transport
RANBP2		1.655
PRCP	Protein digestion and absorption	1.406
12 Hours
SLC16A10	Protein digestion and absorption	2.276
PRLHR	Neuroactive ligand-receptor interaction	2.155
NUDT12	Nicotinate and nicotinamide metabolism, Peroxisome	2.036
	Antigen Processing and Presentation, Antigen processing and
CD74	presentation	1.944
RAP2B	Phospholipase C-epsilon pathway	1.892
OR1D5	Olfactory transduction	1.814
PEX13	Peroxisome	1.662
DLST	Citrate cycle (TCA cycle), Lysine degradation, Metabolic pathways	1.551
	Lissencephaly gene (LIS1) in neuronal migration and development, Huntington's disease, Vasopressin-regulated water reabsorption
DCTN1		1.551
SNF8	Endocytosis	1.512
B: Downregulated genes
6 Hours
Symbol	Defined Gene Lists	Fold Change
FZD9FZD9+
S18:US20:U 183	Basal cell carcinoma, Melanogenesis, Pathways in cancer, Wnt signaling pathway
		0.791
GRIN3A	Neuroactive ligand-receptor interaction	0.788
FOLH1	Vitamin digestion and absorption	0.778
SLC1A5	Protein digestion and absorption	0.766
NPC1L1	Fat digestion and absorption	0.766
POGLUT1	Other types of O-glycan biosynthesis	0.766
	Drug metabolism - cytochrome P450, Glutathione metabolism,
GSTK1	Metabolism of xenobiotics by cytochrome P450, Peroxisome	0.762
NNT	Metabolic pathways, Nicotinate and nicotinamide metabolism	0.762
NR0B1	CARM1 and Regulation of the Estrogen Receptor	0.748
RAD9A	Role of BRCA1, BRCA2 and ATR in Cancer Susceptibility	0.724
	alpha-Linolenic acid metabolism, Arachidonic acid metabolism, Ether lipid metabolism, Fat digestion and absorption, Fc epsilon RI signaling pathway, Glycerophospholipid metabolism, GnRH signaling pathway, Linoleic acid metabolism, Long-term depression, MAPK signaling pathway, Metabolic pathways,
	Pancreatic secretion, Toxoplasmosis, Vascular smooth muscle contraction, VEGF signaling pathway
PLA2G2A		0.722
GNAT1	Phototransduction	0.722
SNAP29	SNARE interactions in vesicular transport	0.722
	Chagas disease (American trypanosomiasis), Hepatitis C, Long- term depression, mRNA surveillance pathway, Oocyte meiosis,
	TGF-beta signaling pathway, Tight junction, Wnt signaling pathway
PPP2R1B		0.722
	MAPKinase Signaling Pathway, MAPK signaling pathway, T cell
MAP3K8	receptor signaling pathway, Toll-like receptor signaling pathway	0.722
NUTF2	Mechanism of Protein Import into the Nucleus	0.7
	beta-Alanine metabolism, Drug metabolism - other enzymes, Metabolic pathways, Pantothenate and CoA biosynthesis,
	Pyrimidine metabolism
DPYD		0.678
ENTPD4	Lysosome, Purine metabolism, Pyrimidine metabolism	0.678
	p53 Signaling Pathway, Base excision repair, Cell cycle, DNA
PCNA	replication, Mismatch repair, Nucleotide excision repair	0.678
	Glycosaminoglycan biosynthesis - chondroitin sulfate / dermatan sulfate, Glycosaminoglycan biosynthesis - heparan sulfate /
	heparin, Metabolic pathways
B3GAT1		0.678
ABCC6	ABC transporters	0.678
	The information-processing pathway at the IFN-beta enhancer, Cytosolic DNA-sensing pathway, Hepatitis C, RIG-I-like receptor
	signaling pathway, Toll-like receptor signaling pathway
IRF7		0.678
	Cytokine Network, Cytokines and Inflammatory Response, Dendritic cells in regulating TH1 and TH2 Development, Erythrocyte Differentiation Pathway, IL 17 Signaling Pathway, IL 3 signaling pathway, Regulation of BAD phosphorylation, Regulation of hematopoiesis by cytokines, The Role of Eosinophils in the Chemokine Network of Allergy, Apoptosis, Asthma, Cytokine- cytokine receptor interaction, Fc ep…
	Hematopoietic cell lineage, Jak-STAT signaling pathway
IL3		0.67
OR52H1	Olfactory transduction	0.637
	Focal adhesion, Leukocyte transendothelial migration, Regulation of actin cytoskeleton, Tight junction
MYL5		0.632
SESN3	p53 signaling pathway	0.632
	Nitric Oxide Signaling Pathway, Synaptic Proteins at the Synaptic
DLG4	Junction, Huntington's disease	0.632
	Amoebiasis, ECM-receptor interaction, Focal adhesion, Pathways
LAMB2	in cancer, Small cell lung cancer, Toxoplasmosis	0.632
	Glycosylphosphatidylinositol(GPI)-anchor biosynthesis, Metabolic
PIGB	pathways	0.632
	Activation of Csk by cAMP-dependent Protein Kinase Inhibits Signaling through the T Cell Receptor, Lck and Fyn tyrosine kinases in initiation of TCR Activation, T Cell Receptor Signaling
	Pathway, Natural killer cell mediated cytotoxicity, Primary immunodeficiency, T cell receptor signaling pathway
ZAP70		0.632
	Alzheimer's disease, Huntington's disease, Metabolic pathways, Oxidative phosphorylation, Parkinson's disease
NDUFS5		0.632
	Control of skeletal myogenesis by HDAC & calcium/calmodulin- dependent kinase (CaMK), Vasopressin-regulated water
	reabsorption
AVP		0.631
RBKS	Pentose phosphate pathway	0.614
	Glycosaminoglycan biosynthesis - heparan sulfate / heparin,
NDST1	Metabolic pathways	0.609
LILRB2	Osteoclast differentiation	0.601
STX2	SNARE interactions in vesicular transport	0.585
RFT1	N-Glycan biosynthesis	0.585
	Basic mechanism of action of PPARa, PPARb(d) and PPARg and effects on gene expression, Control of Gene Expression by Vitamin D Receptor, Degradation of the RAR and RXR by the
	proteasome, FXR and LXR Regulation of Cholesterol Metabolism,
RXRA		0.585
	Map Kinase Inactivation of SMRT Corepressor, Mechanism of Gene Regulation by Peroxisome Proliferators via PPARa(alpha), Nuclear receptors coordinate the activities of chromatin remodeling complexes and coactivators to facilitate initiation of transcription in carcinoma cells, Role of PPAR-gamma Coactivators in Obesity and Thermogenesis, Transcription Regulation by Methyltransferase of CARM1, Visc…
	in cancer, PPAR signaling pathway, Small cell lung cancer, Thyroid cancer
	g-Secretase mediated ErbB4 Signaling Pathway, Presenilin action in Notch and Wnt signaling, Proteolysis and Signaling Pathway of Notch , Alzheimer's disease, Epithelial cell signaling in
	Helicobacter pylori infection, Notch signaling pathway
ADAM17		0.585
	mRNA surveillance pathway, Oocyte meiosis, Wnt signaling
PPP2R5B	pathway	0.585
CUL3	Ubiquitin mediated proteolysis	0.585
PFN3	Regulation of actin cytoskeleton, Shigellosis	0.585
SLC1A3	Malate-aspartate shuttle	0.585
PSMD3	Proteasome	0.536
	Autoimmune thyroid disease, Neuroactive ligand-receptor
TSHR	interaction	0.536
LIN7A	Chaperones modulate interferon Signaling Pathway	0.536
	Bacterial invasion of epithelial cells, Chronic myeloid leukemia, Endocytosis, ErbB signaling pathway, Insulin signaling pathway, Jak-STAT signaling pathway, Pathways in cancer, T cell receptor
	signaling pathway, Ubiquitin mediated proteolysis
CBLB		0.536
PDE6A	Visual Signal Transduction, Phototransduction, Purine metabolism	0.536
	mTOR Signaling Pathway, Insulin signaling pathway, mTOR
TSC1	signaling pathway	0.536
TAS2R20	Taste transduction	0.536
LIPT2	Lipoic acid metabolism, Metabolic pathways	0.531
PARD6B	Endocytosis, Tight junction	0.526
	Electron Transport Reaction in Mitochondria, Alzheimer's disease, Huntington's disease, Metabolic pathways, Oxidative
	phosphorylation, Parkinson's disease
ATP5A1		0.521
TXNRD1	Pyrimidine metabolism, Selenocompound metabolism	0.485
	Amoebiasis, Calcium signaling pathway, Chagas disease
GNA14	(American trypanosomiasis)	0.485
	Cell adhesion molecules (CAMs), Hepatitis C, Leukocyte
CLDN10	transendothelial migration, Tight junction	0.485
PSME3	Antigen processing and presentation, Hepatitis C, Proteasome	0.485
	Alzheimer's disease, Cardiac muscle contraction, Huntington's
	disease, Metabolic pathways, Oxidative phosphorylation, Parkinson's disease
COX6B2		0.485
ATF6B	Protein processing in endoplasmic reticulum	0.485
	Cytokine-cytokine receptor interaction, Jak-STAT signaling
IFNW1	pathway, RIG-I-like receptor signaling pathway	0.485
HNF4G	Maturity onset diabetes of the young	0.485
IL33	Cytosolic DNA-sensing pathway	0.485
ARSA	Lysosome, Sphingolipid metabolism	0.485
RPS11	Ribosome	0.485
	Acute Myocardial Infarction, Extrinsic Prothrombin Activation Pathway, Fibrinolysis Pathway, Intrinsic Prothrombin Activation
	Pathway, Complement and coagulation cascades
FGA		0.485
	ALK in cardiac myocytes, Basal cell carcinoma, Hedgehog
	signaling pathway, Pathways in cancer, TGF-beta signaling pathway
BMP4		0.466
DDX3Y	RIG-I-like receptor signaling pathway	0.455
	The PRC2 Complex Sets Long-term Gene Silencing Through
EED	Modification of Histone Tails	0.444
	Acetylation and Deacetylation of RelA in The Nucleus, Activation of PKC through G protein coupled receptor, AKT Signaling Pathway, ATM Signaling Pathway, Bone Remodelling, Cadmium induces DNA synthesis and proliferation in macrophages, CD40L Signaling Pathway, Ceramide Signaling Pathway, Chaperones modulate interferon Signaling Pathway, Corticosteroids and cardioprotection, CXCR4 Signaling Pathwa…
	Differentiation, MAPKinase Signaling Pathway, Mechanism of Gene Regulation by Peroxisome Proliferato ...
RELA		0.433
HS6ST2	Glycosaminoglycan biosynthesis - heparan sulfate / heparin	0.433
PAFAH1B2	Ether lipid metabolism, Metabolic pathways	0.433
	Nuclear Receptors in Lipid Metabolism and Toxicity, Retinol
CYP26A1	metabolism	0.433
DIAPH2	Regulation of actin cytoskeleton	0.433
	Keratinocyte Differentiation, Adipocytokine signaling pathway, T
PRKCQ	cell receptor signaling pathway, Tight junction, Vascular smooth muscle contraction	0.433
	Alzheimer's disease, Huntington's disease, Metabolic pathways,
ATP5J	Oxidative phosphorylation, Parkinson's disease	0.433
GRIK2	Neuroactive ligand-receptor interaction	0.433
BET1L	SNARE interactions in vesicular transport	0.433
TNFRSF11 B
	Cytokine-cytokine receptor interaction, Osteoclast differentiation	0.433
	Allograft rejection, Antigen processing and presentation, Asthma, Autoimmune thyroid disease, Cell adhesion molecules (CAMs), Graft-versus-host disease, Intestinal immune network for IgA production, Leishmaniasis, Phagosome, Rheumatoid arthritis,
	Staphylococcus aureus infection, Systemic lupus erythematosus, Toxoplasmosis, Type I diabetes mellitus, Viral myocarditis
HLA-DMB		0.431
MTHFR	Metabolic pathways, One carbon pool by folate	0.415
SUV420H2	Lysine degradation	0.415
PVRL3	Adherens junction, Cell adhesion molecules (CAMs)	0.402
PHF5A	Spliceosome	0.399
CD9	Hematopoietic cell lineage	0.383
NAMPT	Nicotinate and nicotinamide metabolism	0.383
NKX2-2	Maturity onset diabetes of the young	0.379
HIST1H3G	Systemic lupus erythematosus	0.379
	Huntington's disease, Prostate cancer, Vasopressin-regulated
CREB5	water reabsorption	0.379
GHSR	Neuroactive ligand-receptor interaction	0.379
AGK	Glycerolipid metabolism, Metabolic pathways	0.379
	Cell cycle, Progesterone-mediated oocyte maturation, Ubiquitin
FZR1	mediated proteolysis	0.379
	Fat digestion and absorption, Glycerolipid metabolism, Metabolic
PNLIP	pathways, Pancreatic secretion, Vitamin digestion and absorption	0.379
	B Lymphocyte Cell Surface Molecules, Complement and
	coagulation cascades, Hematopoietic cell lineage, Leishmaniasis, Malaria
CR1		0.379
CDC40	Spliceosome	0.379
CARD8	NOD-like receptor signaling pathway	0.379
	Acute myeloid leukemia, Adipocytokine signaling pathway, Apoptosis, B cell receptor signaling pathway, Carbohydrate digestion and absorption, Chagas disease (American trypanosomiasis), Chemokine signaling pathway, Chronic myeloid leukemia, Colorectal cancer, Endometrial cancer, ErbB signaling pathway, Fc epsilon RI signaling pathway, Fc gamma R-mediated phagocytosis, Focal adhesion, Glioma, Hepat…
	Progesterone-mediated oocyte maturation, Prostate cancer, Renal cell carcinoma, Small cell lung cancer, T cell receptor signaling
AKT3		0.379
	pathway, Tight junction, Toll-like receptor signaling pathway,
	Toxoplasmosis, VEGF signaling pathway
CRB3	Tight junction	0.379
	Cyclins and Cell Cycle Regulation, Degradation of the RAR and RXR by the proteasome, Estrogen-responsive protein Efp controls cell cycle and breast tumors growth, Sonic Hedgehog (SHH) Receptor Ptc1 Regulates cell cycle, Cell cycle, Nucleotide excision
	repair
CDK7		0.379
IQSEC3	Endocytosis	0.379
VAMP1	SNARE interactions in vesicular transport	0.363
	Ion Channels and Their Functional Role in Vascular Endothelium, Gap junction, Long-term depression, Purine metabolism, Salivary
	secretion, Vascular smooth muscle contraction
GUCY1A3		0.359
	Alzheimer's disease, Cardiac muscle contraction, Huntington's
	disease, Metabolic pathways, Oxidative phosphorylation, Parkinson's disease
COX7C		0.348
OR4A15	Olfactory transduction	0.334
TWIST1	Tumor Suppressor Arf Inhibits Ribosomal Biogenesis	0.333
SRSF2	Spliceosomal Assembly, Spliceosome	0.322
PAQR7	How Progesterone Initiates the Oocyte Maturation	0.322
RENBP	Amino sugar and nucleotide sugar metabolism	0.322
	Chemokine signaling pathway, Cytokine-cytokine receptor
XCL1	interaction	0.322
	Pancreatic secretion, Salivary secretion, Vascular smooth muscle
KCNMA1	contraction	0.322
	Cardiac muscle contraction, Dilated cardiomyopathy, Hypertrophic
TPM2	cardiomyopathy (HCM)	0.322
FOLR2	Endocytosis	0.322
	IL 2 signaling pathway, IL 4 signaling pathway, IL 6 signaling pathway, IL-2 Receptor Beta Chain in T cell Activation, IL22 Soluble Receptor Signaling Pathway , IL-7 Signal Transduction, Stat3 Signaling Pathway, Chemokine signaling pathway, Jak-
	STAT signaling pathway, Primary immunodeficiency
JAK3		0.322
OR10C1	Olfactory transduction	0.322
SETD7	Lysine degradation	0.322
	Cysteine and methionine metabolism, Glycolysis / Gluconeogenesis, Metabolic pathways, Propanoate metabolism,
	Pyruvate metabolism
LDHAL6B		0.322
TAS2R60	Taste transduction	0.322
RELT	Cytokine-cytokine receptor interaction	0.322
PRKCSH	Protein processing in endoplasmic reticulum	0.322
	Cytosolic DNA-sensing pathway, Metabolic pathways, Purine
POLR3H	metabolism, Pyrimidine metabolism, RNA polymerase	0.303
	Erk1/Erk2 Mapk Signaling pathway, Nerve growth factor pathway
	(NGF), Phosphorylation of MEK1 by cdk5/p35 down regulates the MAP kinase pathway, Trka Receptor Signaling Pathway
KLK2		0.3
	Cardiac Protection Against ROS, Gamma-aminobutyric Acid
GABRA5	Receptor Life Cycle, Neuroactive ligand-receptor interaction	0.284
	Metabolic pathways, Nicotinate and nicotinamide metabolism,
NT5C2	Purine metabolism, Pyrimidine metabolism	0.284
SGPP2	Sphingolipid metabolism	0.263
	Acute myeloid leukemia, Bladder cancer, Chronic myeloid leukemia, Colorectal cancer, Endometrial cancer, ErbB signaling pathway, Glioma, Hepatitis C, Insulin signaling pathway, Long- term depression, Long-term potentiation, Melanoma, Natural killer cell mediated cytotoxicity, Non-small cell lung cancer, Pancreatic cancer, Pathways in cancer, Progesterone-mediated oocyte maturation, Prostate cance…
	Renal cell carcinoma, Vascular smooth muscle contraction
ARAF		0.263
PSMA8	Proteasome	0.263
	Calcium signaling pathway, Neuroactive ligand-receptor
HRH1	interaction	0.263
	EPO Signaling Pathway, Erythrocyte Differentiation Pathway, Erythropoietin mediated neuroprotection through NF-kB, Hypoxia- Inducible Factor in the Cardiovascular System, Regulation of hematopoiesis by cytokines, Cytokine-cytokine receptor interaction, Hematopoietic cell lineage, Jak-STAT signaling
	pathway
EPO		0.263
	Metabolic pathways, PPAR signaling pathway, Primary bile acid
CYP27A1	biosynthesis	0.263
	Alzheimer's disease, Huntington's disease, Metabolic pathways,
NDUFS3	Oxidative phosphorylation, Parkinson's disease	0.263
RICTOR	mTOR signaling pathway	0.263
	Alzheimer's disease, Huntington's disease, Metabolic pathways,
ATP5B	Oxidative phosphorylation, Parkinson's disease	0.263
MAFK	Oxidative Stress Induced Gene Expression Via Nrf2	0.263
	Arginine and proline metabolism, beta-Alanine metabolism, Cysteine and methionine metabolism, Glutathione metabolism,
	Metabolic pathways
SMS		0.263
	Nitric Oxide Signaling Pathway, Alzheimer's disease, Amyotrophic lateral sclerosis (ALS), Huntington's disease, Long-term
	potentiation, Neuroactive ligand-receptor interaction, Systemic lupus erythematosus
GRIN2B		0.263
	Cell adhesion molecules (CAMs), Hepatitis C, Leukocyte transendothelial migration, Pathogenic Escherichia coli infection,
	Tight junction
OCLN		0.263
BMP8A	Hedgehog signaling pathway, TGF-beta signaling pathway	0.263
UTS2R	Neuroactive ligand-receptor interaction	0.263
ABCG8	ABC transporters, Bile secretion, Fat digestion and absorption	0.263
GNRH2	GnRH signaling pathway	0.254
	Cell adhesion molecules (CAMs), Hepatitis C, Leukocyte
CLDN4	transendothelial migration, Tight junction	0.252
	Cell to Cell Adhesion Signaling, Integrin Signaling Pathway, uCalpain and friends in Cell spread, Adherens junction, Amoebiasis, Arrhythmogenic right ventricular cardiomyopathy (ARVC), Focal adhesion, Leukocyte transendothelial migration, Regulation of actin cytoskeleton, Systemic lupus erythematosus,
	Tight junction
ACTN3		0.241
H2AFJ	Systemic lupus erythematosus	0.222
AP4E1	Lysosome	0.214
PQBP1	Spliceosome	0.214
	Arrhythmogenic right ventricular cardiomyopathy (ARVC), Cardiac muscle contraction, Dilated cardiomyopathy, Hypertrophic
	cardiomyopathy (HCM), MAPK signaling pathway
CACNG1		0.202
IDH3G	Citrate cycle (TCA cycle), Metabolic pathways	0.202
POMT1	Other types of O-glycan biosynthesis	0.202
	Calcium signaling pathway, Complement and coagulation
	cascades, Neuroactive ligand-receptor interaction, Regulation of actin cytoskeleton
BDKRB1		0.202
SPCS3	Protein export	0.202
RRBP1	Protein processing in endoplasmic reticulum	0.202
UBE2NL	Ubiquitin mediated proteolysis	0.202
GEMIN8	RNA transport	0.202
MSR1	Phagosome	0.202
HERC1	Ubiquitin mediated proteolysis	0.202
	Bile secretion, Calcium signaling pathway, Chemokine signaling pathway, Dilated cardiomyopathy, Gap junction, Gastric acid secretion, GnRH signaling pathway, Melanogenesis, Olfactory transduction, Oocyte meiosis, Pancreatic secretion, Progesterone- mediated oocyte maturation, Purine metabolism, Salivary secretion, Vascular smooth muscle contraction, Vasopressin-
	regulated water reabsorption, Vibrio cholerae infection
ADCY3		0.202
	Insulin signaling pathway, mTOR signaling pathway, RNA
EIF4E1B	transport	0.202
TIMP1	Inhibition of Matrix Metalloproteinases	0.202
TPH1	Metabolic pathways, Tryptophan metabolism	0.202
ORC5	CDK Regulation of DNA Replication, Cell cycle	0.202
	Glycosylphosphatidylinositol(GPI)-anchor biosynthesis, Metabolic
PIGH	pathways	0.202
OR4A16	Olfactory transduction	0.202
HNF4A	Maturity onset diabetes of the young	0.193
	IL12 and Stat4 Dependent Signaling Pathway in Th1
	Development, NO2-dependent IL 12 Pathway in NK cells, Jak- STAT signaling pathway
STAT4		0.193
ORC4	CDK Regulation of DNA Replication, Cell cycle	0.184
	Apoptotic Signaling in Response to DNA Damage, Double Stranded RNA Induced Gene Expression, Eukaryotic protein translation, Regulation of eIF2, Skeletal muscle hypertrophy is regulated via AKT/mTOR pathway, VEGF, Hypoxia, and Angiogenesis, Hepatitis C, Protein processing in endoplasmic
	reticulum, RNA transport
EIF2S1		0.17
TAAR9	Neuroactive ligand-receptor interaction	0.17
CYP19A1	Metabolic pathways, Steroid hormone biosynthesis	0.163
	Phosphoinositides and their downstream targets., Chemokine
GSK3A	signaling pathway	0.152
	Extrinsic Prothrombin Activation Pathway, Intrinsic Prothrombin
F5	Activation Pathway, Complement and coagulation cascades	0.138
CPA2	Pancreatic secretion, Protein digestion and absorption	0.138
SLIT1	Axon guidance	0.138
OR6C75	Olfactory transduction	0.138
LSM5	RNA degradation, Spliceosome	0.138
	Ascorbate and aldarate metabolism, Drug metabolism - cytochrome P450, Drug metabolism - other enzymes, Metabolic pathways, Metabolism of xenobiotics by cytochrome P450, Other types of O-glycan biosynthesis, Pentose and glucuronate interconversions, Porphyrin and chlorophyll metabolism, Retinol metabolism, Starch and sucrose metabolism, Steroid hormone
	biosynthesis
UGT2B15		0.138
	Cycling of Ran in nucleocytoplasmic transport, Mechanism of Protein Import into the Nucleus, Role of Ran in mitotic spindle
	regulation, Sumoylation by RanBP2 Regulates Transcriptional Repression, Ribosome biogenesis in eukaryotes, RNA transport
RAN		0.138
	Cytokine-cytokine receptor interaction, Hematopoietic cell lineage,
CSF3R	Jak-STAT signaling pathway, Pathways in cancer	0.138
	Calcium signaling pathway, Inositol phosphate metabolism,
PLCD3	Metabolic pathways, Phosphatidylinositol signaling system	0.138
GALNT7	Metabolic pathways, Mucin type O-Glycan biosynthesis	0.138
	Glutathione metabolism, Metabolic pathways, p53 signaling
RRM2	pathway, Purine metabolism, Pyrimidine metabolism	0.138
XPC	Nucleotide excision repair	0.138
SEMA3C	Axon guidance	0.138
CHI3L1	Amino sugar and nucleotide sugar metabolism	0.138
	Role of ERBB2 in Signal Transduction and Oncology, Trefoil
	Factors Initiate Mucosal Healing, Adherens junction, Bladder cancer, Calcium signaling pathway, Endometrial cancer, ErbB
ERBB2		0.138
	signaling pathway, Focal adhesion, Non-small cell lung cancer,
	Pancreatic cancer, Pathways in cancer, Prostate cancer
	Glycosaminoglycan biosynthesis - chondroitin sulfate / dermatan
CHST13	sulfate, Sulfur metabolism	0.138
	Chemokine signaling pathway, Cytokine-cytokine receptor
CCL21	interaction	0.138
PPP1R1A	Long-term potentiation	0.138
RAP2B	Phospholipase C-epsilon pathway	0.138
RPTOR	Insulin signaling pathway, mTOR signaling pathway	0.131
NOP56	Ribosome biogenesis in eukaryotes	0.131
U2AF1	Spliceosomal Assembly, Shigellosis, Spliceosome	0.112
	MAPKinase Signaling Pathway, Adipocytokine signaling pathway, Chagas disease (American trypanosomiasis), Colorectal cancer, Epithelial cell signaling in Helicobacter pylori infection, ErbB signaling pathway, Fc epsilon RI signaling pathway, Focal adhesion, GnRH signaling pathway, Hepatitis C, Insulin signaling pathway, MAPK signaling pathway, Neurotrophin signaling pathway, NOD-like receptor sign…
	signaling pathway
MAPK9		0.111
OR4C46	Olfactory transduction	0.111
	Calcium signaling pathway, Pancreatic secretion, Salivary
ATP2B2	secretion	0.091
CNTN1	Cell adhesion molecules (CAMs)	0.07
TIAM2	Chemokine signaling pathway, Regulation of actin cytoskeleton	0.07
CNOT7	RNA degradation	0.07
CHRNA3	Neuroactive ligand-receptor interaction	0.07
PARN	RNA degradation	0.07
	CARM1 and Regulation of the Estrogen Receptor, Pelp1
PELP1	Modulation of Estrogen Receptor Activity	0.07
POLG	Metabolic pathways	0.07
	IL 4 signaling pathway, Selective expression of chemokine receptors during T-cell polarization, Th1/Th2 Differentiation, Cytokine-cytokine receptor interaction, Hematopoietic cell lineage,
	Jak-STAT signaling pathway
IL4R		0.07
OR4C15	Olfactory transduction	0.07
BMS1	Ribosome biogenesis in eukaryotes	0.07
NLRX1	RIG-I-like receptor signaling pathway	0.07
	Arginine and proline metabolism, Glutathione metabolism,
ODC1	Metabolic pathways	0.07
ATXN3	Protein processing in endoplasmic reticulum	0.07
	Adipocytokine signaling pathway, Fatty acid degradation,
ACSL6	Metabolic pathways, Peroxisome, PPAR signaling pathway	0.07
TRAF5	Pathways in cancer, Small cell lung cancer	0.07
GRIK3	Neuroactive ligand-receptor interaction	0.07
	Cardiac muscle contraction, Dilated cardiomyopathy, Hypertrophic
ACTC1	cardiomyopathy (HCM)	0.07
RPL41	Ribosome	0.07
F13A1	Fibrinolysis Pathway, Complement and coagulation cascades	0.07
CPSF4	Polyadenylation of mRNA, mRNA surveillance pathway	0.07
	Arrhythmogenic right ventricular cardiomyopathy (ARVC), Cell
CDH2	adhesion molecules (CAMs)	0.07
	Chemokine signaling pathway, Cytokine-cytokine receptor
CXCL6	interaction, Rheumatoid arthritis	0.07
MRVI1	Vascular smooth muscle contraction	0.069
	ECM-receptor interaction, Focal adhesion, Malaria, Phagosome,
THBS4	TGF-beta signaling pathway	0.067
	Antigen processing and presentation, Cell adhesion molecules
	(CAMs), Hematopoietic cell lineage, Primary immunodeficiency, T cell receptor signaling pathway
CD8B		0.067
	Chemokine signaling pathway, Cytokine-cytokine receptor
CXCR6	interaction	0.067
	Estrogen-responsive protein Efp controls cell cycle and breast tumors growth, Cell cycle, Oocyte meiosis, p53 signaling pathway,
	Progesterone-mediated oocyte maturation
CCNB2		0.064
	SREBP control of lipid synthesis, Protein processing in
MBTPS2	endoplasmic reticulum	0.057
	Inactivation of Gsk3 by AKT causes accumulation of b-catenin in Alveolar Macrophages, Multi-step Regulation of Transcription by Pitx2, Acute myeloid leukemia, Adherens junction, Arrhythmogenic right ventricular cardiomyopathy (ARVC), Basal cell carcinoma, Colorectal cancer, Endometrial cancer, Melanogenesis, Pathways
	in cancer, Prostate cancer, Thyroid cancer, Wnt signaling pathway
LEF1		0.052
DUSP3	MAPK signaling pathway	0.052
B: Downregulated genes
8 Hours
Symbol	Defined Gene Lists	Fold Change
	SREBP control of lipid synthesis, Protein processing in
MBTPS2	endoplasmic reticulum	0.788
	Phosphoinositides and their downstream targets., Chemokine
GSK3A	signaling pathway	0.786
POLG	Metabolic pathways	0.781
THTPA	Metabolic pathways, Thiamine metabolism	0.778
	Amino sugar and nucleotide sugar metabolism, Fructose and
GMPPA	mannose metabolism, Metabolic pathways	0.778
IFIT1B	Hepatitis C	0.766
GABRG1	Neuroactive ligand-receptor interaction	0.766
OR10C1	Olfactory transduction	0.766
	Calcium signaling pathway, Neuroactive ligand-receptor
HTR5A	interaction	0.766
	Ion Channels and Their Functional Role in Vascular
TRPC5	Endothelium	0.766
	Cell cycle, Progesterone-mediated oocyte maturation,
FZR1	Ubiquitin mediated proteolysis	0.764
KCNJ13	Protein digestion and absorption	0.762
	Alzheimer's disease, Calcium signaling pathway, Gap junction, Gastric acid secretion, GnRH signaling pathway, Huntington's disease, Long-term depression, Long-term potentiation, Oocyte meiosis, Pancreatic secretion, Phosphatidylinositol signaling system, Salivary secretion,
	Vascular smooth muscle contraction
ITPR1		0.75
	Regulators of Bone Mineralization, Metabolic pathways, Nicotinate and nicotinamide metabolism, Pantothenate and CoA biosynthesis, Purine metabolism, Riboflavin metabolism,
	Starch and sucrose metabolism
ENPP1		0.747
MPZL1	Cell adhesion molecules (CAMs)	0.741
GRIK2	Neuroactive ligand-receptor interaction	0.737
	Angiotensin II mediated activation of JNK Pathway via Pyk2 dependent signaling, Aspirin Blocks Signaling Pathway Involved in Platelet Activation, BCR Signaling Pathway, Bioactive Peptide Induced Signaling Pathway, Cadmium induces DNA synthesis and proliferation in macrophages, CCR3 signaling in Eosinophils, Ceramide Signaling Pathway, CXCR4 Signaling Pathway, EGF Signaling Pathway, EPO Signaling …
	Collagen Binding in Corneal Epithelia, Erk1/Erk2 Mapk
RAF1		0.724
	Signaling pathway, Fc Epsilon Receptor I Signaling in Mast Cells, fMLP induced chemokine gene expression in HMC-1 cells, Growth Hormone Signaling Pathway, IGF-1 Signaling Pathway, IL 2 signaling pathway, IL 3 signaling pathway, IL 6 signaling pathway, IL-2 Receptor Beta Chain in T cell Activation, Influence of Ras and Rho proteins on G1 to S Transition, Inhibition of Cellular Proliferation by Gle…
	Insulin Signaling Pathway, Integrin Signaling Pathway, Keratinocyte Differentiation,
RET	Endocytosis, Pathways in cancer, Thyroid cancer	0.722
CORO1A	Phagosome	0.72
SLC19A3	Vitamin digestion and absorption	0.714
	g-Secretase mediated ErbB4 Signaling Pathway, Presenilin action in Notch and Wnt signaling, Proteolysis and Signaling Pathway of Notch, Alzheimer's disease, Epithelial cell signaling in Helicobacter pylori infection, Notch signaling
	pathway
ADAM17		0.697
	Focal adhesion, Leukocyte transendothelial migration,
MYL5	Regulation of actin cytoskeleton, Tight junction	0.695
	Erythropoietin mediated neuroprotection through NF-kB, Hypoxia and p53 in the Cardiovascular system, Hypoxia- Inducible Factor in the Cardiovascular System, VEGF, Hypoxia, and Angiogenesis, mTOR signaling pathway,
	Pathways in cancer, Renal cell carcinoma
HIF1A		0.695
GEMIN8	RNA transport	0.686
RPL26	Ribosome	0.686
DIAPH2	Regulation of actin cytoskeleton	0.684
FMO5	Drug metabolism - cytochrome P450	0.678
OR51B2	Olfactory transduction	0.678
ZCCHC7	RNA degradation	0.678
	Acute myeloid leukemia, B cell receptor signaling pathway, Chemokine signaling pathway, Chronic myeloid leukemia, Dorso-ventral axis formation, Endometrial cancer, ErbB signaling pathway, Fc epsilon RI signaling pathway, Focal adhesion, Gap junction, Glioma, GnRH signaling pathway, Hepatitis C, Insulin signaling pathway, Jak-STAT signaling pathway, MAPK signaling pathway, Natural killer cell medi…
	Regulation of actin cytoskeleton, Renal cell carcinoma, T cell receptor signaling pathway
SOS2		0.678
	Alzheimer's disease, Cardiac muscle contraction, Huntington's disease, Metabolic pathways, Oxidative
	phosphorylation, Parkinson's disease
COX7C		0.67
GJD2	Gap junction	0.666
WHSC1L1	Lysine degradation	0.661
	Amoebiasis, ECM-receptor interaction, Focal adhesion,
LAMC2	Pathways in cancer, Small cell lung cancer, Toxoplasmosis	0.634
	Dorso-ventral axis formation, Oocyte meiosis, Progesterone-
CPEB1	mediated oocyte maturation	0.632
	Acetylation and Deacetylation of RelA in The Nucleus, CARM1 and Regulation of the Estrogen Receptor, Cell Cycle: G2/M Checkpoint, Control of Gene Expression by Vitamin D Receptor, Hypoxia and p53 in the Cardiovascular system, Hypoxia-Inducible Factor in the Cardiovascular System, IL-7 Signal Transduction, Mechanism of Gene Regulation by Peroxisome Proliferators via PPARa(alpha), Melanocyte Develo…
	cancer, Prostate cancer, Rena ...
EP300		0.632
CNOT1	RNA degradation	0.628
HIST1H2BI	Systemic lupus erythematosus	0.624
TRMU	Sulfur relay system	0.623
RBM8A	mRNA surveillance pathway, RNA transport, Spliceosome	0.606
ELAC2	RNA transport	0.585
	Glycosaminoglycan biosynthesis - chondroitin sulfate /
CSGALNACT2	dermatan sulfate, Metabolic pathways	0.585
SSR2	Protein processing in endoplasmic reticulum	0.585
RFC2	DNA replication, Mismatch repair, Nucleotide excision repair	0.585
SPCS3	Protein export	0.585
	Acute Myocardial Infarction, Angiotensin-converting enzyme 2 regulates heart function, Intrinsic Prothrombin Activation Pathway, Platelet Amyloid Precursor Protein Pathway, Regulators of Bone Mineralization, Vitamin C in the Brain, Amoebiasis, ECM-receptor interaction, Focal adhesion,
	Pathways in cancer, Protein digestion and absorption, Small cell lung cancer
COL4A4		0.585
SPCS2	Protein export	0.585
RASGRP3	B cell receptor signaling pathway, MAPK signaling pathway	0.57
KCNJ11	Type II diabetes mellitus	0.564
	IL12 and Stat4 Dependent Signaling Pathway in Th1
	Development, NO2-dependent IL 12 Pathway in NK cells, Jak-STAT signaling pathway
STAT4		0.555
	Regulation of p27 Phosphorylation during Cell Cycle
CKS1B	Progression, Pathways in cancer, Small cell lung cancer	0.554
	Inhibition of Matrix Metalloproteinases, GnRH signaling
MMP14	pathway	0.55
	Overview of telomerase RNA component gene hTerc
	Transcriptional Regulation, Antigen processing and presentation
NFYC		0.547
	Alzheimer's disease, Cardiac muscle contraction, Huntington's disease, Metabolic pathways, Oxidative
	phosphorylation, Parkinson's disease
COX6B1		0.544
	Acetylation and Deacetylation of RelA in The Nucleus, Activation of PKC through G protein coupled receptor, AKT Signaling Pathway, ATM Signaling Pathway, Bone Remodelling, Cadmium induces DNA synthesis and proliferation in macrophages, CD40L Signaling Pathway, Ceramide Signaling Pathway, Chaperones modulate interferon Signaling Pathway, Corticosteroids and cardioprotection, CXCR4 Signaling Pathwa…
	Gene Regulation by Peroxisome Proliferato ...
RELA		0.541
RPL39	Ribosome	0.536
SEC11C	Protein export	0.536
	Antigen processing and presentation, Endocytosis, MAPK signaling pathway, Protein processing in endoplasmic
	reticulum, Spliceosome, Toxoplasmosis
HSPA1B		0.536
	Erythropoietin mediated neuroprotection through NF-kB, Nitric Oxide Signaling Pathway, Synaptic Proteins at the Synaptic Junction, Alzheimer's disease, Amyotrophic lateral sclerosis (ALS), Calcium signaling pathway, Huntington's disease, Long-term potentiation, Neuroactive ligand-receptor
	interaction
GRIN1		0.531
NUDT9	Purine metabolism	0.526
VAMP1	SNARE interactions in vesicular transport	0.524
CHAD	ECM-receptor interaction, Focal adhesion	0.524
	Activation of Csk by cAMP-dependent Protein Kinase Inhibits
HLA-DRA	Signaling through the T Cell Receptor, Antigen Dependent B	0.518
	Cell Activation, Antigen Processing and Presentation, B Lymphocyte Cell Surface Molecules, Bystander B Cell Activation, Cytokines and Inflammatory Response, IL 5 Signaling Pathway, Lck and Fyn tyrosine kinases in initiation of TCR Activation, Th1/Th2 Differentiation, The Co- Stimulatory Signal During T-cell Activation, The Role of Eosinophils in the Chemokine Network of Allergy, Allograft rejecti…
	erythematosus, Toxoplasmosis, Type I diabetes mellitus, Viral myocarditis
WDR36	Ribosome biogenesis in eukaryotes	0.51
	Hepatitis C, Jak-STAT signaling pathway, Pathways in
PIAS3	cancer, Small cell lung cancer, Ubiquitin mediated proteolysis	0.509
	Chemokine signaling pathway, Regulation of actin cytoskeleton
TIAM2		0.507
RORA	Circadian rhythm	0.507
	Amoebiasis, ECM-receptor interaction, Focal adhesion,
COL5A3	Protein digestion and absorption	0.505
	Amino sugar and nucleotide sugar metabolism, Butirosin and neomycin biosynthesis, Carbohydrate digestion and absorption, Fructose and mannose metabolism, Galactose metabolism, Glycolysis / Gluconeogenesis, Insulin signaling pathway, Metabolic pathways, Starch and sucrose
	metabolism, Type II diabetes mellitus
HK2		0.5
THOC6	RNA transport	0.491
PSMD6	Proteasome	0.485
CA7	Nitrogen metabolism	0.485
MGAT4A	Metabolic pathways, N-Glycan biosynthesis	0.485
PHKA2	Calcium signaling pathway, Insulin signaling pathway	0.485
	Calcium signaling pathway, ErbB signaling pathway, Gastric acid secretion, Glioma, GnRH signaling pathway, Long-term potentiation, Melanogenesis, Neurotrophin signaling pathway, Olfactory transduction, Oocyte meiosis, Wnt
	signaling pathway
CAMK2A		0.485
SNF8	Endocytosis	0.485
CASP5	NOD-like receptor signaling pathway	0.481
	Blockade of Neurotransmitter Relase by Botulinum Toxin, Salivary secretion, SNARE interactions in vesicular transport,
	Vasopressin-regulated water reabsorption
VAMP2		0.478
	Chemokine signaling pathway, Cytokine-cytokine receptor
CCL16	interaction	0.476
POM121L2	RNA transport	0.474
SLIT1	Axon guidance	0.472
	Erk1/Erk2 Mapk Signaling pathway, Nerve growth factor pathway (NGF), Phosphorylation of MEK1 by cdk5/p35 down regulates the MAP kinase pathway, Trka Receptor Signaling
	Pathway
KLK2		0.472
CD276	Cell adhesion molecules (CAMs)	0.472
	Cytosolic DNA-sensing pathway, RIG-I-like receptor signaling
TMEM173	pathway	0.472
PSMB8	Antigen Processing and Presentation, Proteasome	0.472
OR4D10	Olfactory transduction	0.469
	Cardiac muscle contraction, Dilated cardiomyopathy,
TPM1	Hypertrophic cardiomyopathy (HCM)	0.459
AP2S1	Endocytosis, Huntington's disease	0.455
NTN3	Axon guidance	0.444
	Bile secretion, Calcium signaling pathway, Chemokine signaling pathway, Dilated cardiomyopathy, Gap junction, Gastric acid secretion, GnRH signaling pathway, Melanogenesis, Oocyte meiosis, Pancreatic secretion, Progesterone-mediated oocyte maturation, Purine metabolism, Salivary secretion, Taste transduction, Vascular
	smooth muscle contraction
ADCY4		0.444
CLN5	Lysosome	0.444
	p53 Signaling Pathway, Base excision repair, Cell cycle, DNA
PCNA	replication, Mismatch repair, Nucleotide excision repair	0.441
IDH3G	Citrate cycle (TCA cycle), Metabolic pathways	0.433
UBE2NL	Ubiquitin mediated proteolysis	0.433
ITGAD	Regulation of actin cytoskeleton	0.433
	Basal transcription factors, Ribosome biogenesis in
TAF9	eukaryotes	0.426
	Fat digestion and absorption, Glycerolipid metabolism, Metabolic pathways, Pancreatic secretion, Vitamin digestion
	and absorption
PNLIP		0.426
	Drug metabolism - cytochrome P450, Glutathione metabolism, Metabolism of xenobiotics by cytochrome P450,
	Peroxisome
GSTK1		0.415
PSMC6	Proteasome	0.415
	ABC transporters, Bile secretion, Fat digestion and absorption
ABCG8		0.415
MOCS1	Sulfur relay system	0.406
PRKCSH	Protein processing in endoplasmic reticulum	0.404
	Glycosaminoglycan biosynthesis - chondroitin sulfate / dermatan sulfate, Glycosaminoglycan biosynthesis - heparan
	sulfate / heparin, Metabolic pathways
B3GAT1		0.401
LRP1	Alzheimer's disease, Malaria	0.396
	Lissencephaly gene (LIS1) in neuronal migration and
DNAH8	development	0.389
ALDH18A1	Arginine and proline metabolism, Metabolic pathways	0.383
CASC3	mRNA surveillance pathway, RNA transport	0.383
	Cell Cycle: G2/M Checkpoint, Erk1/Erk2 Mapk Signaling pathway, Growth Hormone Signaling Pathway, How Progesterone Initiates the Oocyte Maturation, MAPKinase Signaling Pathway, Melanocyte Development and Pigmentation Pathway, Multiple antiapoptotic pathways from IGF-1R signaling lead to BAD phosphorylation, Regulation of BAD phosphorylation, Role of Erk5 in Neuronal Survival, Transcription factor …
	pathway, Neurotrophin signaling pathway, Oocyte meiosis, Progesterone-mediated oocyte maturation
RPS6KA1		0.379
	EPO Signaling Pathway, Erythrocyte Differentiation Pathway, Erythropoietin mediated neuroprotection through NF-kB, Hypoxia-Inducible Factor in the Cardiovascular System, Regulation of hematopoiesis by cytokines, Cytokine-cytokine
	receptor interaction, Hematopoietic cell lineage, Jak-STAT signaling pathway
EPO		0.379
EXOC3	Tight junction	0.373
ABCD4	ABC transporters, Peroxisome	0.363
SEMA6A	Axon guidance	0.351
	IL 2 signaling pathway, IL 4 signaling pathway, IL 6 signaling pathway, IL-2 Receptor Beta Chain in T cell Activation, IL22 Soluble Receptor Signaling Pathway , IL-7 Signal Transduction, Stat3 Signaling Pathway, Chemokine signaling
	pathway, Jak-STAT signaling pathway, Primary immunodeficiency
JAK3		0.351
KCNMB1	Vascular smooth muscle contraction	0.35
SHISA5	p53 signaling pathway	0.344
	Cytokine-cytokine receptor interaction, Hematopoietic cell
IL9R	lineage, Jak-STAT signaling pathway	0.334
	Angiotensin-converting enzyme 2 regulates heart function, Bioactive Peptide Induced Signaling Pathway, Role of EGF Receptor Transactivation by GPCRs in Cardiac Hypertrophy, Neuroactive ligand-receptor interaction, Renin-angiotensin
	system
AGTR2		0.331
	Metabolic pathways, PPAR signaling pathway, Primary bile
CYP27A1	acid biosynthesis	0.33
HIST2H2BE	Systemic lupus erythematosus	0.33
	Agrin in Postsynaptic Differentiation, Angiotensin II mediated
	activation of JNK Pathway via Pyk2 dependent signaling, Aspirin Blocks Signaling Pathway Involved in Platelet
MAPK1		0.327
	Activation, Bioactive Peptide Induced Signaling Pathway, Cadmium induces DNA synthesis and proliferation in macrophages, CCR3 signaling in Eosinophils, Ceramide Signaling Pathway, CXCR4 Signaling Pathway, Erk and PI-3 Kinase Are Necessary for Collagen Binding in Corneal Epithelia, Erk1/Erk2 Mapk Signaling pathway, Fc Epsilon Receptor I Signaling in Mast Cells, fMLP induced chemokine gene expressi…
	and Map Kinases, MAPKinase Signaling Pathway, Mechanism of Gene Regulation by Peroxisome Prolifer.
	Electron Transport Reaction in Mitochondria, Alzheimer's disease, Citrate cycle (TCA cycle), Huntington's disease,
	Metabolic pathways, Oxidative phosphorylation, Parkinson's disease
SDHC		0.322
MRVI1	Vascular smooth muscle contraction	0.322
	Metabolic pathways, Primary immunodeficiency, Purine
ADA	metabolism	0.322
ORC4	CDK Regulation of DNA Replication, Cell cycle	0.322
	IL12 and Stat4 Dependent Signaling Pathway in Th1
ETV5	Development	0.314
COL9A3	Protein digestion and absorption	0.312
GNRH2	GnRH signaling pathway	0.31
	Chromatin Remodeling by hSWI/SNF ATP-dependent
NF1	Complexes, MAPK signaling pathway	0.3
	Galactose metabolism, Glycosaminoglycan biosynthesis - keratan sulfate, Glycosphingolipid biosynthesis - lacto and neolacto series, Metabolic pathways, N-Glycan biosynthesis,
	Other types of O-glycan biosynthesis
B4GALT2		0.297
PHKA1	Calcium signaling pathway, Insulin signaling pathway	0.294
AGK	Glycerolipid metabolism, Metabolic pathways	0.293
RENBP	Amino sugar and nucleotide sugar metabolism	0.29
	Calcium signaling pathway, Neuroactive ligand-receptor
HRH1	interaction	0.29
	Mechanism of Gene Regulation by Peroxisome Proliferators via PPARa(alpha), alpha-Linolenic acid metabolism, Biosynthesis of unsaturated fatty acids, Fatty acid degradation, Metabolic pathways, Peroxisome, PPAR
	signaling pathway
ACOX1		0.285
CTSC	Lysosome	0.278
CD9	Hematopoietic cell lineage	0.276
	Cardiac muscle contraction, Dilated cardiomyopathy,
TPM2	Hypertrophic cardiomyopathy (HCM)	0.272
	ATM Signaling Pathway, Cell Cycle: G1/S Check Point , Cell Cycle: G2/M Checkpoint, Cyclins and Cell Cycle Regulation, Effects of calcineurin in Keratinocyte Differentiation, Erythropoietin mediated neuroprotection through NF-kB, Hypoxia and p53 in the Cardiovascular system, Influence of Ras and Rho proteins on G1 to S Transition, p53 Signaling Pathway, Bladder cancer, Cell cycle, Chronic myeloid …
	Prostate cancer
CDKN1A		0.268
	Adhesion and Diapedesis of Granulocytes, Adhesion and Diapedesis of Lymphocytes, Cells and Molecules involved in local acute inflammatory response, Cytokine Network, Cytokines and Inflammatory Response, Erythrocyte Differentiation Pathway, IL-10 Anti-inflammatory Signaling Pathway, NF-kB Signaling Pathway, Signal transduction through IL1R, Stress Induction of HSP Regulation, Apoptosis, Cytokine-c…
	signaling pathway, Osteoclast differentiation, Prion diseases, Rheumatoid arthritis, Type I diabetes mellitus
IL1A		0.263
TAAR9	Neuroactive ligand-receptor interaction	0.263
PHF5A	Spliceosome	0.263
FAAH	Metabolism of Anandamide, an Endogenous Cannabinoid	0.263
OR1D5	Olfactory transduction	0.252
A2M	Complement and coagulation cascades	0.248
SRSF2	Spliceosomal Assembly, Spliceosome	0.245
POMT1	Other types of O-glycan biosynthesis	0.241
SEMA3C	Axon guidance	0.241
NOB1	Ribosome biogenesis in eukaryotes	0.237
	Glycosaminoglycan biosynthesis - chondroitin sulfate /
CHST13	dermatan sulfate, Sulfur metabolism	0.234
OR52K2	Olfactory transduction	0.222
	Agrin in Postsynaptic Differentiation, Role of nicotinic
MUSK	acetylcholine receptors in the regulation of apoptosis	0.222
RORC	Circadian rhythm	0.218
DUSP3	MAPK signaling pathway	0.216
ALG13	Metabolic pathways, N-Glycan biosynthesis	0.214
FRAT1	WNT Signaling Pathway, Wnt signaling pathway	0.206
	Autoimmune thyroid disease, Neuroactive ligand-receptor
TSHR	interaction	0.206
	B Cell Receptor Complex, BCR Signaling Pathway, CTCF:
	First Multivalent Nuclear Factor, B cell receptor signaling pathway, Primary immunodeficiency
CD79A		0.202
	Cytokine-cytokine receptor interaction, Jak-STAT signaling
IL23R	pathway	0.202
PARN	RNA degradation	0.202
	ECM-receptor interaction, Focal adhesion, Malaria, Phagosome, TGF-beta signaling pathway
COMP		0.202
	Gap junction, Pathogenic Escherichia coli infection,
TUBA1C	Phagosome	0.202
OR52E2	Olfactory transduction	0.202
CUL4B	Nucleotide excision repair, Ubiquitin mediated proteolysis	0.202
CTSE	Lysosome	0.2
DDX3Y	RIG-I-like receptor signaling pathway	0.193
CHRNA3	Neuroactive ligand-receptor interaction	0.193
	Calcium signaling pathway, Pancreatic secretion, Salivary
ATP2B3	secretion	0.188
	Cell adhesion molecules (CAMs), Hepatitis C, Leukocyte
CLDN10	transendothelial migration, Tight junction	0.186
	Huntington's disease, Prostate cancer, Vasopressin-
CREB5	regulated water reabsorption	0.177
SESN3	p53 signaling pathway	0.175
	Electron Transport Reaction in Mitochondria, Alzheimer's
ATP5A1	disease, Huntington's disease, Metabolic pathways, Oxidative phosphorylation, Parkinson's disease	0.175
CNOT7	RNA degradation	0.173
FOLR2	Endocytosis	0.17
DSC2	Arrhythmogenic right ventricular cardiomyopathy (ARVC)	0.17
GNG4	Chemokine signaling pathway	0.16
	Cell adhesion molecules (CAMs), Hepatitis C, Leukocyte
CLDN4	transendothelial migration, Tight junction	0.158
	alpha-Linolenic acid metabolism, Arachidonic acid metabolism, Ether lipid metabolism, Fat digestion and absorption, Fc epsilon RI signaling pathway, Glycerophospholipid metabolism, GnRH signaling pathway, Linoleic acid metabolism, Long-term depression, MAPK signaling pathway, Metabolic pathways, Pancreatic secretion,
	Toxoplasmosis, Vascular smooth muscle contraction, VEGF signaling pathway
PLA2G2A		0.156
ATG3	Regulation of autophagy	0.14
	Glutathione metabolism, Metabolic pathways, p53 signaling
RRM2	pathway, Purine metabolism, Pyrimidine metabolism	0.127
PAQR7	How Progesterone Initiates the Oocyte Maturation	0.126
	Y branching of actin filaments, Adherens junction, Fc gamma
WASF3	R-mediated phagocytosis	0.126
PICALM	Endocytotic role of NDK, Phosphins and Dynamin	0.122
OR4A16	Olfactory transduction	0.115
	Alzheimer's disease, Huntington's disease, Metabolic
NDUFS3	pathways, Oxidative phosphorylation, Parkinson's disease	0.104
	Cytokine Network, Cytokines and Inflammatory Response, Dendritic cells in regulating TH1 and TH2 Development, Erythrocyte Differentiation Pathway, IL 17 Signaling Pathway, IL 3 signaling pathway, Regulation of BAD phosphorylation, Regulation of hematopoiesis by cytokines, The Role of Eosinophils in the Chemokine Network of Allergy, Apoptosis, Asthma, Cytokine-cytokine receptor interaction, Fc eps…
	signaling pathway
IL3		0.103
TALDO1	Metabolic pathways, Pentose phosphate pathway	0.1
SUMO4	RNA transport	0.096
	Cadmium induces DNA synthesis and proliferation in macrophages, CTCF: First Multivalent Nuclear Factor, Erk1/Erk2 Mapk Signaling pathway, IL-2 Receptor Beta Chain in T cell Activation, Inhibition of Cellular Proliferation by Gleevec, MAPKinase Signaling Pathway, Mechanism of Gene Regulation by Peroxisome Proliferators via PPARa(alpha), Neuropeptides VIP and PACAP inhibit the apoptosis of activate…
	cancer, Small cell lung cancer, TGF-beta signaling pathway,
MYC		0.093
	Cell adhesion molecules (CAMs), Hepatitis C, Leukocyte
	transendothelial migration, Pathogenic Escherichia coli infection, Tight junction
OCLN		0.091
	Reversal of Insulin Resistance by Leptin, Adipocytokine signaling pathway, Cytokine-cytokine receptor interaction, Jak-STAT signaling pathway, Neuroactive ligand-receptor
	interaction
LEPR		0.084
FOLH1	Vitamin digestion and absorption	0.074
NPY5R	Neuroactive ligand-receptor interaction	0.072
PEX13	Peroxisome	0.061
ACP2	Lysosome, Riboflavin metabolism	0.059
	Cycling of Ran in nucleocytoplasmic transport, Mechanism of
	Protein Import into the Nucleus, Role of Ran in mitotic spindle regulation
RCC1		0.051
	Nitric Oxide Signaling Pathway, Alzheimer's disease, Amyotrophic lateral sclerosis (ALS), Huntington's disease, Long-term potentiation, Neuroactive ligand-receptor
	interaction, Systemic lupus erythematosus
GRIN2B		0.049
	Estrogen-responsive protein Efp controls cell cycle and
	breast tumors growth, Cell cycle, Oocyte meiosis, p53 signaling pathway, Progesterone-mediated oocyte maturation
CCNB2		0.042
	Endocytosis, Epithelial cell signaling in Helicobacter pylori
GIT1	infection, Regulation of actin cytoskeleton	0.041
MEFV	NOD-like receptor signaling pathway	0.041
	Amoebiasis, Calcium signaling pathway, Chagas disease
GNA14	(American trypanosomiasis)	0.035
	Amyotrophic lateral sclerosis (ALS), Long-term depression, Long-term potentiation, Neuroactive ligand-receptor
	interaction
GRIA1		0.031
TNKS	Telomeres, Telomerase, Cellular Aging, and Immortality	0.027
XPC	Nucleotide excision repair	0.019
B: Downregulated genes
12 Hours
Symbol	Defined Gene Lists	Fold Change
	Calcium signaling pathway, Pancreatic secretion, Salivary
ATP2B2	secretion	0.799
PHKA1	Calcium signaling pathway, Insulin signaling pathway	0.798
	Alzheimer's disease, Calcium signaling pathway, Pancreatic secretion
ATP2A1		0.787
JAG2	Notch signaling pathway	0.787
	Calcium signaling pathway, ErbB signaling pathway, Gastric acid secretion, Glioma, GnRH signaling pathway, Long-term potentiation, Melanogenesis, Neurotrophin signaling pathway,
	Olfactory transduction, Oocyte meiosis, Wnt signaling pathway
CAMK2A		0.781
	Cell Cycle: G1/S Check Point , Cyclin E Destruction Pathway, Cyclins and Cell Cycle Regulation, E2F1 Destruction Pathway, IL-2 Receptor Beta Chain in T cell Activation, Influence of Ras and Rho proteins on G1 to S Transition, METS affect on Macrophage Differentiation, p53 Signaling Pathway, Regulation of p27 Phosphorylation during Cell Cycle Progression, Tumor Suppressor Arf Inhibits Ribosomal Bi…
	Prostate cancer, Small cell lung cancer
E2F1		0.781
	Chemokine signaling pathway, Cytokine-cytokine receptor
CXCR6	interaction	0.781
	Neuropeptides VIP and PACAP inhibit the apoptosis of activated
VIPR2	T cells, Neuroactive ligand-receptor interaction	0.781
OR13C3	Olfactory transduction	0.781
CTNS	Lysosome	0.772
OR4C16	Olfactory transduction	0.751
	Amino sugar and nucleotide sugar metabolism, Butirosin and neomycin biosynthesis, Carbohydrate digestion and absorption, Fructose and mannose metabolism, Galactose metabolism, Glycolysis / Gluconeogenesis, Insulin signaling pathway, Metabolic pathways, Starch and sucrose metabolism, Type II
	diabetes mellitus
HK2		0.748
MARS2	Aminoacyl-tRNA biosynthesis, Selenocompound metabolism	0.748
	Calcium signaling pathway, Huntington's disease, Parkinson's disease
SLC25A5		0.748
ZBP1	Cytosolic DNA-sensing pathway	0.748
	Glycerolipid metabolism, Glycerophospholipid metabolism,
AGPAT4	Metabolic pathways	0.748
	Acetylation and Deacetylation of RelA in The Nucleus, Ceramide Signaling Pathway, FAS signaling pathway (CD95), HIV-I Nef: negative effector of Fas and TNF, Induction of apoptosis through DR3 and DR4/5 Death Receptors , NF-kB Signaling Pathway, SODD/TNFR1 Signaling Pathway, TNFR1 Signaling Pathway, Alzheimer's disease, Apoptosis, Chagas disease (American trypanosomiasis), Pathways in cancer, RIG-…
	signaling pathway, Toll-like receptor signaling pathway
FADD		0.735
EPB41L3	Tight junction	0.727
NPFFR1	Neuroactive ligand-receptor interaction	0.725
	Calcium signaling pathway, Neuroactive ligand-receptor
HTR5A	interaction	0.717
	Cyclins and Cell Cycle Regulation, Degradation of the RAR and RXR by the proteasome, Estrogen-responsive protein Efp controls cell cycle and breast tumors growth, Sonic Hedgehog
	(SHH) Receptor Ptc1 Regulates cell cycle, Cell cycle, Nucleotide excision repair
CDK7		0.714
	Inactivation of Gsk3 by AKT causes accumulation of b-catenin in Alveolar Macrophages, Multi-step Regulation of Transcription by Pitx2, Acute myeloid leukemia, Adherens junction, Arrhythmogenic right ventricular cardiomyopathy (ARVC), Basal cell carcinoma, Colorectal cancer, Endometrial cancer, Melanogenesis, Pathways in cancer, Prostate cancer, Thyroid
	cancer, Wnt signaling pathway
LEF1		0.714
	mTOR Signaling Pathway, Insulin signaling pathway, mTOR
TSC1	signaling pathway	0.714
LRP5	Wnt signaling pathway	0.708
GALNT7	Metabolic pathways, Mucin type O-Glycan biosynthesis	0.693
FCAR	Phagosome, Staphylococcus aureus infection	0.693
	Adipocytokine signaling pathway, Fatty acid degradation,
ACSL6	Metabolic pathways, Peroxisome, PPAR signaling pathway	0.679
RELT	Cytokine-cytokine receptor interaction	0.679
	HIV-I Nef: negative effector of Fas and TNF, Keratinocyte Differentiation, Chemokine signaling pathway, Fc epsilon RI signaling pathway, Fc gamma R-mediated phagocytosis, GnRH signaling pathway, Neurotrophin signaling pathway, Tight
	junction, Type II diabetes mellitus, Vascular smooth muscle contraction
PRKCD		0.679
MNX1	Maturity onset diabetes of the young	0.679
PRDM4	Neurotrophin signaling pathway	0.679
OR52H1	Olfactory transduction	0.679
TRAF5	Pathways in cancer, Small cell lung cancer	0.679
NUDT9	Purine metabolism	0.679
CRB3	Tight junction	0.679
SEMA4D	Axon guidance	0.678
FOSL2	Bone Remodelling, Osteoclast differentiation	0.676
OR52D1	Olfactory transduction	0.676
	Acute myeloid leukemia, Adipocytokine signaling pathway, Apoptosis, B cell receptor signaling pathway, Carbohydrate digestion and absorption, Chagas disease (American trypanosomiasis), Chemokine signaling pathway, Chronic myeloid leukemia, Colorectal cancer, Endometrial cancer, ErbB signaling pathway, Fc epsilon RI signaling pathway, Fc gamma R-mediated phagocytosis, Focal adhesion, Glioma, Hepat…
	signaling pathway, Toxoplasmosis, VEGF signaling pathway
AKT3		0.674
	Amino sugar and nucleotide sugar metabolism, Galactose metabolism, Glycolysis / Gluconeogenesis, Metabolic pathways, Pentose phosphate pathway, Purine metabolism, Starch and
	sucrose metabolism
PGM2		0.669
ATXN3	Protein processing in endoplasmic reticulum	0.669
CNOT1	RNA degradation	0.66
PAX3	Regulation of transcriptional activity by PML	0.656
NEFH	Amyotrophic lateral sclerosis (ALS)	0.644
	Apoptotic DNA fragmentation and tissue homeostasis,
HMGB2	Granzyme A mediated Apoptosis Pathway	0.644
	Arrhythmogenic right ventricular cardiomyopathy (ARVC), Dilated cardiomyopathy, ECM-receptor interaction, Focal
	adhesion, Hypertrophic cardiomyopathy (HCM), Regulation of actin cytoskeleton
ITGA10		0.644
	BTG family proteins and cell cycle regulation, MAPK signaling
	pathway, Melanoma, Pathways in cancer, Regulation of actin cytoskeleton
FGF1		0.644
	Calcium signaling pathway, ErbB signaling pathway, Gastric acid secretion, Glioma, GnRH signaling pathway, Long-term potentiation, Melanogenesis, Neurotrophin signaling pathway,
	Olfactory transduction, Oocyte meiosis, Wnt signaling pathway
CAMK2B		0.644
	Calcium signaling pathway, Inositol phosphate metabolism,
PLCD3	Metabolic pathways, Phosphatidylinositol signaling system	0.644
GADD45B	Cell cycle, MAPK signaling pathway, p53 signaling pathway	0.644
	Drug metabolism - other enzymes, Metabolic pathways, Purine
IMPDH2	metabolism	0.644
	HIV Induced T Cell Apoptosis, IL12 and Stat4 Dependent Signaling Pathway in Th1 Development, NO2-dependent IL 12 Pathway in NK cells, Pertussis toxin-insensitive CCR5 Signaling in Macrophage, Selective expression of chemokine receptors during T-cell polarization, Chemokine signaling pathway,
	Cytokine-cytokine receptor interaction, Endocytosis, Toxoplasmosis
CCR5		0.644
	Metabolism of Anandamide, an Endogenous Cannabinoid, Neuroactive ligand-receptor interaction
CNR2		0.644
	Ras-Independent pathway in NK cell-mediated cytotoxicity, T Cell Receptor Signaling Pathway, Fc epsilon RI signaling pathway, Fc gamma R-mediated phagocytosis, Natural killer cell
	mediated cytotoxicity, T cell receptor signaling pathway
LAT		0.644
	Role of nicotinic acetylcholine receptors in the regulation of
CHRNB1	apoptosis, Neuroactive ligand-receptor interaction	0.644
	Amyotrophic lateral sclerosis (ALS), Long-term depression,
GRIA1	Long-term potentiation, Neuroactive ligand-receptor interaction	0.632
TNKS	Telomeres, Telomerase, Cellular Aging, and Immortality	0.615
ITGAD	Regulation of actin cytoskeleton	0.611
CARS	Aminoacyl-tRNA biosynthesis	0.607
	Calcium signaling pathway, Neuroactive ligand-receptor
HTR7	interaction	0.607
NUP43	RNA transport	0.607
TAS2R60	Taste transduction	0.607
CXXC4	Wnt signaling pathway	0.607
ACP2	Lysosome, Riboflavin metabolism	0.589
SLC27A1	PPAR signaling pathway	0.573
RPS29	Ribosome	0.573
	Visual Signal Transduction, Phototransduction, Purine
PDE6A	metabolism	0.573
	Antigen processing and presentation, Endocytosis, MAPK signaling pathway, Protein processing in endoplasmic reticulum,
	Spliceosome, Toxoplasmosis
HSPA1B		0.57
	ATM Signaling Pathway, Cell Cycle: G1/S Check Point , Cell Cycle: G2/M Checkpoint, Cyclins and Cell Cycle Regulation, Effects of calcineurin in Keratinocyte Differentiation, Erythropoietin mediated neuroprotection through NF-kB, Hypoxia and p53 in the Cardiovascular system, Influence of Ras and Rho proteins on G1 to S Transition, p53 Signaling Pathway, Bladder cancer, Cell cycle, Chronic myeloid …
	signaling pathway, Pathways in cancer, Prostate cancer
CDKN1A		0.57
	Bile secretion, Calcium signaling pathway, Chemokine signaling pathway, Dilated cardiomyopathy, Gap junction, Gastric acid
	secretion, GnRH signaling pathway, Melanogenesis, Oocyte meiosis, Pancreatic secretion, Progesterone-mediated oocyte
ADCY2		0.57
	maturation, Purine metabolism, Salivary secretion, Vascular
	smooth muscle contraction
	Eukaryotic protein translation, Internal Ribosome entry pathway, mTOR Signaling Pathway, Regulation of eIF4e and p70 S6
	Kinase, RNA transport
EIF4A2		0.57
OR4A47	Olfactory transduction	0.57
	Calcium signaling pathway, Inositol phosphate metabolism, Metabolic pathways, Phosphatidylinositol signaling system
ITPKA		0.551
	Caspase Cascade in Apoptosis, FAS signaling pathway (CD95),
	HIV-I Nef: negative effector of Fas and TNF, TNFR1 Signaling Pathway
LMNB2		0.54
	Acute Myocardial Infarction, Extrinsic Prothrombin Activation Pathway, Fibrinolysis Pathway, Intrinsic Prothrombin Activation
	Pathway, Complement and coagulation cascades
FGA		0.537
	Acute Myocardial Infarction, Angiotensin-converting enzyme 2 regulates heart function, Intrinsic Prothrombin Activation Pathway, Platelet Amyloid Precursor Protein Pathway, Regulators of Bone Mineralization, Vitamin C in the Brain, Amoebiasis, ECM-receptor interaction, Focal adhesion,
	Pathways in cancer, Protein digestion and absorption, Small cell lung cancer
COL4A4		0.531
	Calcium signaling pathway, Pancreatic secretion, Salivary secretion
ATP2B3		0.531
	IL 2 signaling pathway, IL-2 Receptor Beta Chain in T cell Activation, Cytokine-cytokine receptor interaction, Endocytosis,
	Jak-STAT signaling pathway
IL2RB		0.531
	Inositol phosphate metabolism, Metabolic pathways,
INPP4A	Phosphatidylinositol signaling system	0.531
CLN5	Lysosome	0.531
OR6B1	Olfactory transduction	0.531
	Overview of telomerase RNA component gene hTerc
NFYC	Transcriptional Regulation, Antigen processing and presentation	0.531
ZCCHC7	RNA degradation	0.531
	Agrin in Postsynaptic Differentiation, Angiotensin II mediated activation of JNK Pathway via Pyk2 dependent signaling, Aspirin Blocks Signaling Pathway Involved in Platelet Activation, Bioactive Peptide Induced Signaling Pathway, Cadmium induces DNA synthesis and proliferation in macrophages, CCR3 signaling in Eosinophils, Ceramide Signaling Pathway, CXCR4 Signaling Pathway, Erk and PI-3 Kinase A…
	Integrin Signaling Pathway, Keratinocyte Differentiation, Links
MAPK1		0.53
	between Pyk2 and Map Kinases, MAPKinase Signaling
	Pathway, Mechanism of Gene Regulation by Peroxisome Prolifer.
PHKA2	Calcium signaling pathway, Insulin signaling pathway	0.528
ORC5	CDK Regulation of DNA Replication, Cell cycle	0.528
	Amoebiasis, ECM-receptor interaction, Focal adhesion, Protein
COL5A3	digestion and absorption	0.524
	Lissencephaly gene (LIS1) in neuronal migration and
DNAH8	development	0.524
DUSP16	MAPK signaling pathway	0.524
WHSC1L1	Lysine degradation	0.521
RORA	Circadian rhythm	0.518
CYP19A1	Metabolic pathways, Steroid hormone biosynthesis	0.513
H2AFJ	Systemic lupus erythematosus	0.504
	Hypoxia-Inducible Factor in the Cardiovascular System, VEGF, Hypoxia, and Angiogenesis, Pathways in cancer, Renal cell
	carcinoma, Ubiquitin mediated proteolysis
VHL		0.499
	Regulation of Spermatogenesis by CREM, Neuroactive ligand-
FSHR	receptor interaction	0.498
	Bacterial invasion of epithelial cells, Chronic myeloid leukemia, Endocytosis, ErbB signaling pathway, Insulin signaling pathway,
	Jak-STAT signaling pathway, Pathways in cancer, T cell receptor signaling pathway, Ubiquitin mediated proteolysis
CBLB		0.492
	Citrate cycle (TCA cycle), Lysine degradation, Metabolic
OGDH	pathways, Tryptophan metabolism	0.492
ITCH	Endocytosis, Ubiquitin mediated proteolysis	0.492
MMP14	Inhibition of Matrix Metalloproteinases, GnRH signaling pathway	0.492
PFN3	Regulation of actin cytoskeleton, Shigellosis	0.492
RPS11	Ribosome	0.492
DSC2	Arrhythmogenic right ventricular cardiomyopathy (ARVC)	0.488
OR4C46	Olfactory transduction	0.485
EXOSC2	RNA degradation	0.474
NEUROG3	Maturity onset diabetes of the young	0.461
	Activation of Csk by cAMP-dependent Protein Kinase Inhibits Signaling through the T Cell Receptor, Antigen Dependent B Cell Activation, Antigen Processing and Presentation, B Lymphocyte Cell Surface Molecules, Bystander B Cell Activation, Cytokines and Inflammatory Response, IL 5 Signaling Pathway, Lck and Fyn tyrosine kinases in initiation of TCR Activation, Th1/Th2 Differentiation, The Co-Stimu…
	Chemokine Network of Allergy, Allograft rejection, Antigen processing and presentation, Asthma, Autoimmune thyroid
HLA-DRA		0.451
	disease, Cell adhesion molecules (CAMs), Graft-versus-host disease, Hematopoietic cell lineage, Intestinal immune network for IgA production, Leishmaniasis, Phagosome, Rheumatoid arthritis, Staphylococcus aureus infection, Systemic lupus
	erythematosus, Toxoplasmosis, Type I diabetes mellitus, Viral myocarditis
	Lissencephaly gene (LIS1) in neuronal migration and
	development, Reelin Signaling Pathway, ECM-receptor interaction, Focal adhesion
RELN		0.451
HIST1H2BI	Systemic lupus erythematosus	0.451
	Metabolic pathways, Primary immunodeficiency, Purine
ADA	metabolism	0.446
MTHFR	Metabolic pathways, One carbon pool by folate	0.437
RPL36	Ribosome	0.432
POGLUT1	Other types of O-glycan biosynthesis	0.426
AP3M1	Lysosome	0.421
TAOK1	MAPK signaling pathway	0.416
FRAT2	Wnt signaling pathway	0.416
	Arginine and proline metabolism, beta-Alanine metabolism,
	Cysteine and methionine metabolism, Glutathione metabolism, Metabolic pathways
SMS		0.409
	Chemokine signaling pathway, Cytokine-cytokine receptor
CCL16	interaction	0.409
GPX4	Glutathione metabolism	0.409
ARSA	Lysosome, Sphingolipid metabolism	0.409
	Mechanism of Gene Regulation by Peroxisome Proliferators via PPARa(alpha), alpha-Linolenic acid metabolism, Biosynthesis of
	unsaturated fatty acids, Fatty acid degradation, Metabolic pathways, Peroxisome, PPAR signaling pathway
ACOX1		0.393
CUL3	Ubiquitin mediated proteolysis	0.392
	Arginine and proline metabolism, Glutathione metabolism,
ODC1	Metabolic pathways	0.391
CLEC7A	Phagosome	0.388
	Cysteine and methionine metabolism, Glycolysis / Gluconeogenesis, Metabolic pathways, Propanoate metabolism,
	Pyruvate metabolism
LDHAL6B		0.368
EFNA2	Axon guidance	0.366
NUMBL	Notch signaling pathway	0.366
MAFK	Oxidative Stress Induced Gene Expression Via Nrf2	0.366
	Regulation of p27 Phosphorylation during Cell Cycle
CKS1B	Progression, Pathways in cancer, Small cell lung cancer	0.366
HEY2	Segmentation Clock	0.366
DBF4	Cell cycle	0.354
MCM3	CDK Regulation of DNA Replication, Cell cycle, DNA replication	0.348
TNFRSF11
B	Cytokine-cytokine receptor interaction, Osteoclast differentiation	0.348
TPH1	Metabolic pathways, Tryptophan metabolism	0.344
NLRX1	RIG-I-like receptor signaling pathway	0.326
SERPINB9	Amoebiasis	0.322
	Blockade of Neurotransmitter Relase by Botulinum Toxin,
	Salivary secretion, SNARE interactions in vesicular transport, Vasopressin-regulated water reabsorption
VAMP2		0.322
TIMP1	Inhibition of Matrix Metalloproteinases	0.322
PON1	Metabolic pathways	0.322
	Metabolism of xenobiotics by cytochrome P450, Steroid
AKR1C1	hormone biosynthesis	0.322
	Phospholipids as signalling intermediaries, Neuroactive ligand-
S1PR1	receptor interaction	0.322
SIKE1	RIG-I-like receptor signaling pathway	0.322
SNAP29	SNARE interactions in vesicular transport	0.322
ALDH18A1	Arginine and proline metabolism, Metabolic pathways	0.304
	Alternative Complement Pathway, Classical Complement Pathway, Complement Pathway, Lectin Induced Complement
	Pathway, Amoebiasis, Complement and coagulation cascades, Prion diseases, Systemic lupus erythematosus
C8A		0.276
	Cytokine-cytokine receptor interaction, Hematopoietic cell
CSF3R	lineage, Jak-STAT signaling pathway, Pathways in cancer	0.276
	Downregulated of MTA-3 in ER-negative Breast Tumors,
CTSD	Lysosome	0.276
GCAT	Glycine, serine and threonine metabolism	0.276
NMRK1	Nicotinate and nicotinamide metabolism	0.276
	Cycling of Ran in nucleocytoplasmic transport, Mechanism of Protein Import into the Nucleus, Role of Ran in mitotic spindle regulation, Sumoylation by RanBP2 Regulates Transcriptional
	Repression, Ribosome biogenesis in eukaryotes, RNA transport
RAN		0.272
CARD8	NOD-like receptor signaling pathway	0.268
CDC40	Spliceosome	0.255
	Adhesion Molecules on Lymphocyte, Monocyte and its Surface
CD44	Molecules, Neutrophil and Its Surface Molecules, ECM-receptor interaction, Hematopoietic cell lineage, Shigellosis	0.229
	Apoptotic Signaling in Response to DNA Damage, Double Stranded RNA Induced Gene Expression, Eukaryotic protein translation, Regulation of eIF2, Skeletal muscle hypertrophy is regulated via AKT/mTOR pathway, VEGF, Hypoxia, and
	Angiogenesis, Hepatitis C, Protein processing in endoplasmic reticulum, RNA transport
EIF2S1		0.229
	Cell to Cell Adhesion Signaling, Integrin Signaling Pathway, uCalpain and friends in Cell spread, Adherens junction, Amoebiasis, Arrhythmogenic right ventricular cardiomyopathy (ARVC), Focal adhesion, Leukocyte transendothelial migration,
	Regulation of actin cytoskeleton, Systemic lupus erythematosus, Tight junction
ACTN3		0.229
	Huntington's disease, Metabolic pathways, Purine metabolism,
POLR2F	Pyrimidine metabolism, RNA polymerase	0.229
SETD7	Lysine degradation	0.229
RXFP1	Neuroactive ligand-receptor interaction	0.229
	Pancreatic secretion, Protein digestion and absorption, Renin-
CPA3	angiotensin system	0.229
RBKS	Pentose phosphate pathway	0.213
	Arginine and proline metabolism, Ascorbate and aldarate metabolism, beta-Alanine metabolism, Fatty acid degradation, Glycerolipid metabolism, Glycolysis / Gluconeogenesis, Histidine metabolism, Lysine degradation, Metabolic pathways, Pentose and glucuronate interconversions, Propanoate
	metabolism, Pyruvate metabolism, Tryptophan metabolism, Valine, leucine and isoleucine degradation
ALDH3A2		0.203
TOP3B	Homologous recombination	0.194
	Insulin signaling pathway, mTOR signaling pathway, RNA
EIF4E1B	transport	0.184
	Ascorbate and aldarate metabolism, Drug metabolism - cytochrome P450, Drug metabolism - other enzymes, Metabolic pathways, Metabolism of xenobiotics by cytochrome P450, Other types of O-glycan biosynthesis, Pentose and glucuronate interconversions, Porphyrin and chlorophyll metabolism, Retinol metabolism, Starch and sucrose metabolism, Steroid hormone
	biosynthesis
UGT2B15		0.18
SEMA5B	Axon guidance	0.18
TBPL1	Basal transcription factors, Huntington's disease	0.18
LIPT2	Lipoic acid metabolism, Metabolic pathways	0.18
ULK1	mTOR signaling pathway, Regulation of autophagy	0.18
	SREBP control of lipid synthesis, Protein processing in
MBTPS2	endoplasmic reticulum	0.18
	Basal cell carcinoma, Melanogenesis, Pathways in cancer, Wnt
FZD9	signaling pathway	0.174
	Bile secretion, Calcium signaling pathway, Chemokine signaling pathway, Dilated cardiomyopathy, Gap junction, Gastric acid secretion, GnRH signaling pathway, Melanogenesis, Olfactory transduction, Oocyte meiosis, Pancreatic secretion, Progesterone-mediated oocyte maturation, Purine metabolism, Salivary secretion, Vascular smooth muscle contraction,
	Vasopressin-regulated water reabsorption, Vibrio cholerae infection
ADCY3		0.174
BMS1	Ribosome biogenesis in eukaryotes	0.162
	IL 6 signaling pathway, Role of ERBB2 in Signal Transduction and Oncology, Cytokine-cytokine receptor interaction,
	Hematopoietic cell lineage, Jak-STAT signaling pathway
IL6R		0.158
RASGRP3	B cell receptor signaling pathway, MAPK signaling pathway	0.153
FOLH1	Vitamin digestion and absorption	0.139
	Cardiac muscle contraction, Dilated cardiomyopathy,
TNNI3	Hypertrophic cardiomyopathy (HCM)	0.129
	ECM-receptor interaction, Focal adhesion, Malaria, Phagosome,
COMP	TGF-beta signaling pathway	0.129
	Galactose metabolism, Glycosaminoglycan biosynthesis - keratan sulfate, Glycosphingolipid biosynthesis - lacto and neolacto series, Metabolic pathways, N-Glycan biosynthesis,
	Other types of O-glycan biosynthesis
B4GALT2		0.129
NAMPT	Nicotinate and nicotinamide metabolism	0.129
FGD1	Regulation of actin cytoskeleton	0.129
RPL12	Ribosome	0.129
	Alzheimer's disease, Huntington's disease, Metabolic pathways,
NDUFS5	Oxidative phosphorylation, Parkinson's disease	0.11
	B Lymphocyte Cell Surface Molecules, Complement and
	coagulation cascades, Hematopoietic cell lineage, Leishmaniasis, Malaria
CR1		0.11
CTSO	Lysosome	0.11
	Antigen processing and presentation, Cell adhesion molecules
	(CAMs), Hematopoietic cell lineage, Primary immunodeficiency, T cell receptor signaling pathway
CD8B		0.103
	Huntington's disease, Metabolic pathways, Purine metabolism,
POLR2K	Pyrimidine metabolism, RNA polymerase	0.086
	MAPKinase Signaling Pathway, Adipocytokine signaling pathway, Chagas disease (American trypanosomiasis), Colorectal cancer, Epithelial cell signaling in Helicobacter pylori infection, ErbB signaling pathway, Fc epsilon RI signaling pathway, Focal adhesion, GnRH signaling pathway, Hepatitis C, Insulin signaling pathway, MAPK signaling pathway, Neurotrophin signaling pathway, NOD-like receptor sign…
	Type II diabetes mellitus, Wnt signaling pathway
MAPK9		0.078
	Alzheimer's disease, Huntington's disease, Metabolic pathways,
ATP5B	Oxidative phosphorylation, Parkinson's disease	0.077
	Angiotensin II mediated activation of JNK Pathway via Pyk2 dependent signaling, Aspirin Blocks Signaling Pathway Involved in Platelet Activation, BCR Signaling Pathway, Bioactive Peptide
	Induced Signaling Pathway, Cadmium induces DNA synthesis
RAF1		0.077
	and proliferation in macrophages, CCR3 signaling in Eosinophils, Ceramide Signaling Pathway, CXCR4 Signaling Pathway, EGF Signaling Pathway, EPO Signaling Pathway, Erk and PI-3 Kinase Are Necessary for Collagen Binding in Corneal Epithelia, Erk1/Erk2 Mapk Signaling pathway, Fc Epsilon Receptor I Signaling in Mast Cells, fMLP induced chemokine gene expression in HMC-1 cells, Growth Hormone Signali…
	Insulin Signaling Pathway, Integrin Signaling Pathway, Keratinocyte Differentiation.
PSMB8	Antigen Processing and Presentation, Proteasome	0.077
NPC1L1	Fat digestion and absorption	0.077
	Calcium signaling pathway, Neuroactive ligand-receptor interaction
TACR2		0.074
GJD2	Gap junction	0.073
CHDH	Glycine, serine and threonine metabolism	0.059
GNAT1	Phototransduction	0.038
	Activation of Csk by cAMP-dependent Protein Kinase Inhibits Signaling through the T Cell Receptor, Lck and Fyn tyrosine kinases in initiation of TCR Activation, T Cell Receptor Signaling
	Pathway, Natural killer cell mediated cytotoxicity, Primary immunodeficiency, T cell receptor signaling pathway
ZAP70		0.022
	Angiotensin-converting enzyme 2 regulates heart function, Bioactive Peptide Induced Signaling Pathway, Role of EGF Receptor Transactivation by GPCRs in Cardiac Hypertrophy, Neuroactive ligand-receptor interaction, Renin-angiotensin
	system
AGTR2		0.022
IL33	Cytosolic DNA-sensing pathway	0.022
DEGS2	Metabolic pathways, Sphingolipid metabolism	0.022
	Y branching of actin filaments, Adherens junction, Fc gamma R-
WASF3	mediated phagocytosis	0.022
	Alzheimer's disease, Huntington's disease, Metabolic pathways,
NDUFA11	Oxidative phosphorylation, Parkinson's disease	0.011
