# Supplementary material for: Anti-Proliferative and Apoptotic Activities of Rumex crispus
Source: Life (Basel). 2023 Dec 20;14(1):8. doi: 10.3390/life14010008 (PMC10819952; doi:10.3390/life14010008)
Supplement: Supplementary file 1 [file life-14-00008-s001.zip › life-2718887-supplementary/life-2718887-supplementary/Supplementary/Supplementary_Table4.xlsx]

## Sheet: Annotation
MyList	Gene ID	Type	Tax ID	Homologene Gene ID	Homologene Gene Tax ID	hsa05200 Pathways in cancer	R-HSA-2262752 Cellular responses to stress	R-HSA-1280215 Cytokine Signaling in Immune s	hsa05022 Pathways of neurodegeneration	hsa04151 PI3K-Akt signaling pathway	R-HSA-372790 Signaling by GPCR	R-HSA-5684996 MAPK1/MAPK3 signaling	GO:0071345 cellular response to cytokine	R-HSA-8953854 Metabolism of RNA	hsa04024 cAMP signaling pathway	R-HSA-422475 Axon guidance	GO:0072521 purine-containing compound met	GO:0001775 cell activation	GO:0007610 behavior	GO:0009725 response to hormone	GO:0006954 inflammatory response	GO:0070663 regulation of leukocyte prolif	hsa04659 Th17 cell differentiation	hsa05160 Hepatitis C	R-HSA-112314 Neurotransmitter receptors and	hsa04066 HIF-1 signaling pathway	GO:2001233 regulation of apoptotic signal	WP5322 CKAP4 signaling pathway map	hsa05166 Human T-cell leukemia virus 1	hsa05163 Human cytomegalovirus infectio	GO:0007420 brain development	WP5115 Network map of SARS-CoV-2 sign	GO:0002460 adaptive immune response based	GO:0001934 positive regulation of protein	GO:0044057 regulation of system process	R-HSA-9006934 Signaling by Receptor Tyrosine	hsa04010 MAPK signaling pathway	GO:0010720 positive regulation of cell de	WP4538 Regulatory circuits of the STA	hsa04210 Apoptosis
A2M	2	symbol	H. sapiens	2	H. sapiens	0.0	0.0	0.0	0.0	0.0	0.0	0.0	0.0	0.0	0.0	0.0	0.0	0.0	0.0	1.0	1.0	1.0	0.0	0.0	0.0	0.0	0.0	0.0	0.0	0.0	0.0	0.0	0.0	0.0	0.0	0.0	0.0	0.0	0.0	0.0
ABCC6	368	symbol	H. sapiens	368	H. sapiens	0.0	0.0	0.0	0.0	0.0	0.0	1.0	0.0	0.0	0.0	0.0	1.0	0.0	0.0	0.0	0.0	0.0	0.0	0.0	0.0	0.0	0.0	1.0	0.0	0.0	0.0	0.0	0.0	0.0	0.0	0.0	0.0	0.0	0.0	0.0
ABCD4	5826	symbol	H. sapiens	5826	H. sapiens	0.0	0.0	0.0	0.0	0.0	0.0	1.0	1.0	0.0	0.0	0.0	0.0	0.0	0.0	0.0	0.0	0.0	0.0	0.0	0.0	0.0	0.0	0.0	0.0	0.0	0.0	0.0	0.0	0.0	0.0	0.0	0.0	0.0	0.0	0.0
ABCG8	64241	symbol	H. sapiens	64241	H. sapiens	0.0	0.0	0.0	0.0	0.0	0.0	1.0	0.0	0.0	0.0	0.0	0.0	0.0	0.0	0.0	0.0	0.0	0.0	0.0	0.0	0.0	0.0	0.0	0.0	1.0	0.0	0.0	0.0	0.0	1.0	0.0	0.0	0.0	0.0	0.0
ACOX1	51	symbol	H. sapiens	51	H. sapiens	0.0	0.0	0.0	0.0	0.0	0.0	0.0	0.0	0.0	1.0	0.0	1.0	0.0	0.0	0.0	0.0	0.0	0.0	0.0	0.0	0.0	0.0	0.0	0.0	0.0	0.0	0.0	0.0	0.0	0.0	0.0	0.0	0.0	0.0	1.0
ACP2	53	symbol	H. sapiens	53	H. sapiens	0.0	0.0	0.0	0.0	0.0	0.0	0.0	0.0	0.0	0.0	0.0	0.0	0.0	0.0	0.0	0.0	0.0	0.0	0.0	0.0	0.0	0.0	0.0	0.0	0.0	0.0	0.0	0.0	0.0	0.0	0.0	0.0	0.0	0.0	0.0
ACSL6	23305	symbol	H. sapiens	23305	H. sapiens	0.0	0.0	0.0	0.0	0.0	0.0	0.0	0.0	0.0	0.0	1.0	1.0	1.0	0.0	0.0	0.0	0.0	0.0	0.0	0.0	0.0	0.0	0.0	0.0	1.0	0.0	0.0	0.0	0.0	0.0	0.0	0.0	0.0	0.0	1.0
ACTC1	70	symbol	H. sapiens	70	H. sapiens	1.0	0.0	0.0	0.0	0.0	0.0	0.0	0.0	0.0	1.0	0.0	0.0	0.0	0.0	0.0	0.0	0.0	0.0	0.0	0.0	0.0	0.0	0.0	0.0	1.0	0.0	0.0	0.0	0.0	0.0	0.0	0.0	0.0	0.0	0.0
ACTN3	89	symbol	H. sapiens	89	H. sapiens	0.0	0.0	0.0	0.0	0.0	0.0	0.0	0.0	0.0	0.0	0.0	0.0	0.0	0.0	0.0	0.0	0.0	0.0	0.0	0.0	0.0	0.0	0.0	0.0	0.0	0.0	0.0	0.0	0.0	1.0	0.0	0.0	1.0	0.0	0.0
ADA	100	symbol	H. sapiens	100	H. sapiens	0.0	0.0	0.0	0.0	0.0	0.0	0.0	0.0	0.0	0.0	1.0	1.0	1.0	1.0	0.0	0.0	1.0	0.0	0.0	0.0	0.0	0.0	0.0	0.0	0.0	0.0	0.0	1.0	0.0	1.0	0.0	0.0	1.0	0.0	0.0
ADAM17	6868	symbol	H. sapiens	6868	H. sapiens	0.0	0.0	1.0	1.0	0.0	0.0	1.0	0.0	0.0	0.0	1.0	0.0	1.0	0.0	0.0	1.0	0.0	0.0	0.0	0.0	0.0	0.0	0.0	0.0	1.0	0.0	0.0	1.0	1.0	0.0	1.0	0.0	0.0	0.0	1.0
ADCY2	108	symbol	H. sapiens	108	H. sapiens	1.0	0.0	0.0	0.0	0.0	1.0	1.0	0.0	0.0	1.0	0.0	1.0	0.0	0.0	0.0	0.0	0.0	0.0	1.0	1.0	0.0	0.0	0.0	1.0	1.0	0.0	0.0	0.0	0.0	0.0	0.0	1.0	0.0	0.0	0.0
ADCY3	109	symbol	H. sapiens	109	H. sapiens	1.0	0.0	0.0	0.0	0.0	1.0	1.0	0.0	0.0	1.0	0.0	1.0	0.0	1.0	0.0	0.0	0.0	0.0	1.0	1.0	0.0	0.0	0.0	1.0	1.0	0.0	0.0	0.0	0.0	0.0	0.0	1.0	0.0	0.0	0.0
ADCY4	196883	symbol	H. sapiens	196883	H. sapiens	1.0	0.0	0.0	0.0	0.0	1.0	1.0	0.0	0.0	1.0	0.0	1.0	0.0	0.0	0.0	0.0	0.0	0.0	0.0	1.0	0.0	0.0	0.0	1.0	1.0	0.0	0.0	0.0	0.0	0.0	0.0	1.0	0.0	0.0	0.0
AGK	55750	symbol	H. sapiens	55750	H. sapiens	0.0	0.0	0.0	0.0	0.0	0.0	1.0	0.0	0.0	0.0	1.0	0.0	0.0	0.0	0.0	0.0	0.0	0.0	1.0	0.0	0.0	0.0	0.0	0.0	0.0	0.0	0.0	0.0	0.0	0.0	0.0	0.0	0.0	0.0	0.0
AGPAT4	56895	symbol	H. sapiens	56895	H. sapiens	0.0	0.0	0.0	0.0	0.0	0.0	0.0	0.0	0.0	0.0	0.0	1.0	0.0	0.0	0.0	0.0	0.0	0.0	0.0	0.0	0.0	0.0	0.0	0.0	1.0	0.0	0.0	0.0	0.0	0.0	0.0	0.0	0.0	0.0	0.0
AGTR2	186	symbol	H. sapiens	186	H. sapiens	0.0	0.0	0.0	0.0	0.0	1.0	0.0	0.0	0.0	1.0	0.0	0.0	0.0	1.0	1.0	1.0	0.0	0.0	0.0	0.0	0.0	1.0	0.0	0.0	0.0	1.0	0.0	0.0	0.0	1.0	0.0	0.0	0.0	1.0	0.0
AKR1C1	1645	symbol	H. sapiens	1645	H. sapiens	0.0	0.0	0.0	1.0	0.0	0.0	0.0	0.0	0.0	0.0	0.0	0.0	0.0	0.0	1.0	0.0	0.0	0.0	0.0	0.0	0.0	0.0	0.0	0.0	0.0	0.0	0.0	0.0	0.0	0.0	0.0	0.0	0.0	0.0	0.0
AKT3	10000	symbol	H. sapiens	10000	H. sapiens	1.0	1.0	1.0	1.0	1.0	1.0	1.0	1.0	0.0	1.0	0.0	0.0	0.0	0.0	0.0	0.0	0.0	1.0	1.0	0.0	1.0	0.0	0.0	1.0	1.0	1.0	0.0	0.0	0.0	0.0	1.0	1.0	0.0	0.0	1.0
ALDH18A1	5832	symbol	H. sapiens	5832	H. sapiens	0.0	0.0	0.0	0.0	0.0	0.0	0.0	0.0	0.0	0.0	1.0	0.0	0.0	0.0	0.0	0.0	0.0	0.0	0.0	0.0	0.0	0.0	0.0	0.0	0.0	0.0	0.0	0.0	0.0	0.0	0.0	0.0	0.0	0.0	0.0
ALDH3A2	224	symbol	H. sapiens	224	H. sapiens	0.0	0.0	0.0	0.0	0.0	0.0	0.0	0.0	0.0	0.0	0.0	0.0	0.0	0.0	0.0	0.0	0.0	0.0	0.0	0.0	0.0	0.0	0.0	0.0	0.0	0.0	0.0	0.0	0.0	0.0	0.0	0.0	0.0	0.0	1.0
ALG13	79868	symbol	H. sapiens	79868	H. sapiens	0.0	0.0	0.0	0.0	0.0	0.0	0.0	0.0	0.0	0.0	0.0	1.0	0.0	0.0	0.0	0.0	0.0	0.0	0.0	0.0	0.0	0.0	0.0	0.0	0.0	0.0	0.0	0.0	0.0	0.0	0.0	0.0	0.0	0.0	0.0
AP2S1	1175	symbol	H. sapiens	1175	H. sapiens	0.0	0.0	0.0	1.0	0.0	0.0	1.0	0.0	0.0	0.0	1.0	0.0	0.0	0.0	0.0	0.0	0.0	0.0	0.0	1.0	0.0	0.0	0.0	0.0	0.0	0.0	0.0	0.0	0.0	0.0	1.0	0.0	0.0	0.0	1.0
AP3M1	26985	symbol	H. sapiens	26985	H. sapiens	0.0	0.0	0.0	0.0	0.0	0.0	0.0	0.0	0.0	0.0	0.0	0.0	0.0	0.0	0.0	0.0	0.0	0.0	0.0	0.0	0.0	0.0	0.0	0.0	0.0	0.0	0.0	0.0	0.0	0.0	0.0	0.0	0.0	0.0	0.0
AP4E1	23431	symbol	H. sapiens	23431	H. sapiens	0.0	0.0	0.0	0.0	0.0	0.0	0.0	0.0	0.0	0.0	0.0	0.0	0.0	0.0	0.0	0.0	0.0	0.0	0.0	0.0	0.0	0.0	0.0	0.0	0.0	0.0	0.0	0.0	0.0	0.0	0.0	0.0	0.0	0.0	0.0
ARAF	369	symbol	H. sapiens	369	H. sapiens	1.0	0.0	0.0	1.0	0.0	0.0	1.0	0.0	0.0	0.0	0.0	0.0	0.0	0.0	0.0	0.0	0.0	0.0	1.0	0.0	0.0	0.0	0.0	0.0	1.0	0.0	0.0	0.0	1.0	0.0	0.0	1.0	0.0	0.0	0.0
ARSA	410	symbol	H. sapiens	410	H. sapiens	0.0	0.0	0.0	0.0	0.0	0.0	0.0	0.0	0.0	0.0	0.0	0.0	0.0	0.0	0.0	0.0	0.0	0.0	0.0	0.0	0.0	0.0	0.0	0.0	0.0	0.0	0.0	0.0	0.0	0.0	0.0	0.0	0.0	0.0	0.0
ATF6B	1388	symbol	H. sapiens	1388	H. sapiens	0.0	0.0	0.0	1.0	1.0	0.0	0.0	0.0	0.0	1.0	0.0	0.0	0.0	0.0	0.0	0.0	0.0	0.0	1.0	0.0	0.0	0.0	0.0	1.0	1.0	0.0	0.0	0.0	0.0	0.0	0.0	0.0	0.0	0.0	1.0
ATG3	64422	symbol	H. sapiens	64422	H. sapiens	0.0	0.0	0.0	0.0	0.0	0.0	0.0	0.0	0.0	0.0	0.0	0.0	0.0	0.0	0.0	0.0	0.0	0.0	1.0	0.0	0.0	0.0	0.0	0.0	0.0	0.0	0.0	0.0	0.0	0.0	0.0	0.0	1.0	0.0	1.0
ATP2A1	487	symbol	H. sapiens	487	H. sapiens	0.0	0.0	0.0	1.0	0.0	0.0	1.0	0.0	0.0	1.0	0.0	0.0	0.0	0.0	0.0	0.0	0.0	0.0	0.0	0.0	0.0	0.0	0.0	0.0	1.0	0.0	0.0	0.0	0.0	1.0	0.0	0.0	0.0	0.0	0.0
ATP2B2	491	symbol	H. sapiens	491	H. sapiens	0.0	0.0	0.0	0.0	0.0	0.0	0.0	0.0	0.0	1.0	0.0	0.0	0.0	0.0	0.0	0.0	0.0	0.0	0.0	0.0	0.0	0.0	0.0	0.0	1.0	1.0	0.0	0.0	0.0	1.0	0.0	0.0	0.0	0.0	0.0
ATP2B3	492	symbol	H. sapiens	492	H. sapiens	0.0	0.0	0.0	0.0	0.0	0.0	0.0	0.0	0.0	1.0	0.0	0.0	0.0	0.0	0.0	0.0	0.0	0.0	0.0	0.0	0.0	0.0	0.0	0.0	1.0	0.0	0.0	0.0	0.0	1.0	0.0	0.0	0.0	0.0	0.0
ATP5A1	498	gene_synonym	H. sapiens	498	H. sapiens	0.0	0.0	0.0	1.0	0.0	0.0	0.0	0.0	0.0	0.0	0.0	1.0	0.0	0.0	1.0	0.0	0.0	0.0	0.0	0.0	0.0	0.0	0.0	0.0	1.0	0.0	0.0	0.0	0.0	0.0	0.0	0.0	0.0	0.0	0.0
ATP5B	506	gene_synonym	H. sapiens	506	H. sapiens	0.0	0.0	0.0	1.0	0.0	0.0	0.0	1.0	0.0	0.0	0.0	1.0	0.0	0.0	0.0	0.0	0.0	0.0	0.0	0.0	0.0	0.0	0.0	0.0	1.0	0.0	0.0	0.0	0.0	0.0	0.0	0.0	0.0	0.0	0.0
ATP5J	522	gene_synonym	H. sapiens	522	H. sapiens	0.0	0.0	0.0	1.0	0.0	0.0	0.0	0.0	0.0	0.0	0.0	1.0	0.0	0.0	0.0	0.0	0.0	0.0	0.0	0.0	0.0	0.0	0.0	0.0	1.0	1.0	0.0	0.0	0.0	0.0	0.0	0.0	0.0	0.0	0.0
ATXN3	4287	symbol	H. sapiens	4287	H. sapiens	0.0	0.0	0.0	1.0	0.0	0.0	1.0	0.0	0.0	0.0	0.0	0.0	0.0	1.0	0.0	0.0	0.0	0.0	0.0	1.0	0.0	0.0	0.0	0.0	0.0	0.0	0.0	0.0	0.0	0.0	0.0	0.0	0.0	0.0	0.0
AVP	551	symbol	H. sapiens	551	H. sapiens	0.0	0.0	0.0	0.0	0.0	1.0	1.0	0.0	0.0	0.0	0.0	1.0	0.0	1.0	0.0	0.0	0.0	0.0	0.0	0.0	0.0	1.0	0.0	0.0	1.0	0.0	0.0	0.0	1.0	1.0	0.0	1.0	0.0	0.0	0.0
B3GAT1	27087	symbol	H. sapiens	27087	H. sapiens	0.0	0.0	0.0	0.0	0.0	0.0	0.0	0.0	0.0	0.0	0.0	1.0	0.0	1.0	0.0	0.0	0.0	0.0	0.0	0.0	0.0	0.0	0.0	0.0	0.0	0.0	0.0	0.0	0.0	0.0	0.0	0.0	0.0	0.0	0.0
B4GALT2	8704	symbol	H. sapiens	8704	H. sapiens	0.0	0.0	0.0	0.0	0.0	0.0	0.0	0.0	0.0	0.0	0.0	1.0	0.0	1.0	0.0	0.0	0.0	0.0	0.0	0.0	0.0	0.0	0.0	0.0	0.0	1.0	0.0	0.0	0.0	0.0	0.0	0.0	0.0	0.0	0.0
BDKRB1	623	symbol	H. sapiens	623	H. sapiens	1.0	0.0	0.0	0.0	0.0	1.0	0.0	0.0	0.0	1.0	0.0	0.0	0.0	0.0	0.0	1.0	0.0	0.0	1.0	0.0	0.0	0.0	0.0	0.0	1.0	0.0	0.0	0.0	0.0	0.0	0.0	0.0	0.0	0.0	0.0
BET1L	51272	symbol	H. sapiens	51272	H. sapiens	0.0	0.0	0.0	0.0	0.0	0.0	0.0	0.0	0.0	0.0	0.0	0.0	0.0	0.0	0.0	0.0	0.0	0.0	0.0	0.0	0.0	0.0	0.0	0.0	0.0	0.0	0.0	0.0	0.0	0.0	0.0	0.0	0.0	0.0	0.0
BMP4	652	symbol	H. sapiens	652	H. sapiens	1.0	0.0	0.0	0.0	0.0	0.0	0.0	1.0	0.0	0.0	0.0	0.0	1.0	0.0	1.0	0.0	1.0	0.0	1.0	1.0	0.0	1.0	1.0	0.0	0.0	1.0	0.0	0.0	1.0	0.0	0.0	0.0	1.0	0.0	0.0
BMP8A	353500	symbol	H. sapiens	353500	H. sapiens	0.0	0.0	0.0	0.0	0.0	0.0	0.0	1.0	0.0	0.0	0.0	0.0	0.0	0.0	0.0	0.0	0.0	0.0	0.0	0.0	0.0	0.0	0.0	0.0	1.0	0.0	0.0	0.0	1.0	0.0	0.0	0.0	0.0	0.0	0.0
BMS1	9790	symbol	H. sapiens	9790	H. sapiens	0.0	0.0	0.0	0.0	0.0	0.0	0.0	0.0	1.0	0.0	1.0	0.0	0.0	0.0	0.0	0.0	0.0	0.0	0.0	0.0	0.0	0.0	0.0	0.0	0.0	0.0	0.0	0.0	0.0	0.0	0.0	0.0	0.0	0.0	0.0
C8A	731	symbol	H. sapiens	731	H. sapiens	0.0	0.0	0.0	1.0	0.0	0.0	0.0	0.0	0.0	0.0	1.0	0.0	0.0	0.0	0.0	0.0	0.0	0.0	1.0	0.0	0.0	0.0	0.0	0.0	0.0	0.0	1.0	1.0	0.0	0.0	0.0	0.0	0.0	0.0	0.0
CA7	766	symbol	H. sapiens	766	H. sapiens	0.0	0.0	0.0	0.0	0.0	0.0	0.0	0.0	0.0	0.0	0.0	0.0	0.0	0.0	0.0	0.0	0.0	0.0	0.0	1.0	0.0	0.0	0.0	0.0	0.0	0.0	0.0	0.0	0.0	0.0	0.0	0.0	0.0	0.0	0.0
CACNG1	786	symbol	H. sapiens	786	H. sapiens	0.0	0.0	0.0	0.0	0.0	0.0	0.0	0.0	0.0	1.0	0.0	0.0	0.0	0.0	0.0	0.0	0.0	0.0	0.0	0.0	0.0	0.0	0.0	0.0	1.0	0.0	0.0	0.0	0.0	1.0	0.0	1.0	0.0	0.0	0.0
CAMK2A	815	symbol	H. sapiens	815	H. sapiens	1.0	1.0	1.0	1.0	0.0	1.0	1.0	1.0	0.0	1.0	0.0	0.0	0.0	0.0	1.0	0.0	0.0	0.0	1.0	1.0	1.0	0.0	0.0	0.0	1.0	0.0	0.0	0.0	0.0	0.0	0.0	0.0	0.0	0.0	1.0
CAMK2B	816	symbol	H. sapiens	816	H. sapiens	1.0	1.0	1.0	1.0	0.0	1.0	1.0	0.0	0.0	1.0	0.0	0.0	0.0	0.0	0.0	0.0	0.0	0.0	1.0	1.0	1.0	0.0	0.0	0.0	1.0	0.0	0.0	0.0	0.0	1.0	0.0	0.0	1.0	0.0	1.0
CARD8	22900	symbol	H. sapiens	22900	H. sapiens	0.0	0.0	0.0	0.0	0.0	0.0	1.0	0.0	0.0	0.0	0.0	0.0	0.0	0.0	0.0	1.0	0.0	0.0	0.0	0.0	0.0	0.0	0.0	0.0	0.0	0.0	0.0	0.0	0.0	0.0	0.0	0.0	0.0	0.0	1.0
CARS	833	gene_synonym	H. sapiens	833	H. sapiens	0.0	0.0	0.0	0.0	0.0	0.0	1.0	0.0	0.0	0.0	1.0	0.0	0.0	0.0	0.0	0.0	0.0	0.0	0.0	0.0	0.0	0.0	0.0	0.0	0.0	0.0	0.0	0.0	0.0	0.0	0.0	0.0	0.0	0.0	0.0
CASC3	22794	symbol	H. sapiens	22794	H. sapiens	0.0	0.0	0.0	0.0	0.0	0.0	0.0	0.0	1.0	0.0	1.0	0.0	0.0	0.0	0.0	0.0	0.0	0.0	0.0	0.0	0.0	0.0	0.0	0.0	0.0	0.0	0.0	0.0	0.0	0.0	0.0	0.0	0.0	0.0	0.0
CASP5	838	symbol	H. sapiens	838	H. sapiens	0.0	0.0	0.0	0.0	0.0	0.0	1.0	0.0	0.0	0.0	0.0	0.0	0.0	0.0	0.0	0.0	0.0	0.0	0.0	0.0	0.0	0.0	1.0	0.0	0.0	1.0	1.0	0.0	0.0	0.0	0.0	0.0	0.0	0.0	1.0
CBLB	868	symbol	H. sapiens	868	H. sapiens	0.0	0.0	0.0	0.0	0.0	0.0	1.0	0.0	0.0	0.0	0.0	0.0	1.0	0.0	0.0	0.0	1.0	1.0	1.0	0.0	0.0	0.0	0.0	0.0	0.0	0.0	0.0	0.0	1.0	0.0	0.0	0.0	0.0	1.0	1.0
CCL16	6360	symbol	H. sapiens	6360	H. sapiens	0.0	0.0	0.0	0.0	0.0	1.0	0.0	1.0	0.0	0.0	0.0	0.0	0.0	0.0	0.0	1.0	0.0	0.0	0.0	0.0	0.0	0.0	0.0	0.0	1.0	0.0	0.0	0.0	0.0	0.0	0.0	0.0	0.0	0.0	0.0
CCL21	6366	symbol	H. sapiens	6366	H. sapiens	0.0	0.0	0.0	0.0	0.0	1.0	0.0	1.0	0.0	0.0	0.0	0.0	1.0	0.0	1.0	1.0	1.0	1.0	0.0	0.0	0.0	0.0	0.0	0.0	1.0	0.0	1.0	0.0	1.0	0.0	0.0	0.0	1.0	0.0	0.0
CCNB2	9133	symbol	H. sapiens	9133	H. sapiens	0.0	0.0	0.0	0.0	0.0	0.0	1.0	0.0	0.0	0.0	0.0	0.0	0.0	0.0	0.0	0.0	0.0	0.0	1.0	0.0	0.0	0.0	1.0	1.0	1.0	0.0	1.0	0.0	1.0	0.0	0.0	0.0	0.0	0.0	1.0
CCR5	1234	symbol	H. sapiens	1234	H. sapiens	0.0	0.0	1.0	0.0	0.0	1.0	1.0	1.0	0.0	0.0	0.0	0.0	0.0	0.0	0.0	1.0	0.0	1.0	1.0	0.0	0.0	0.0	0.0	1.0	1.0	0.0	1.0	0.0	0.0	0.0	0.0	1.0	0.0	0.0	1.0
CD276	80381	symbol	H. sapiens	80381	H. sapiens	0.0	0.0	0.0	0.0	0.0	0.0	0.0	0.0	0.0	0.0	0.0	0.0	1.0	0.0	0.0	1.0	1.0	0.0	0.0	0.0	0.0	0.0	0.0	0.0	0.0	0.0	0.0	0.0	0.0	0.0	0.0	0.0	0.0	0.0	0.0
CD44	960	symbol	H. sapiens	960	H. sapiens	1.0	0.0	1.0	0.0	1.0	0.0	0.0	1.0	0.0	0.0	0.0	0.0	1.0	0.0	0.0	1.0	1.0	0.0	1.0	0.0	0.0	1.0	1.0	0.0	0.0	0.0	0.0	1.0	1.0	0.0	0.0	0.0	1.0	0.0	1.0
CD74	972	symbol	H. sapiens	972	H. sapiens	0.0	0.0	0.0	0.0	0.0	0.0	1.0	1.0	0.0	0.0	0.0	0.0	1.0	0.0	0.0	1.0	1.0	0.0	0.0	0.0	0.0	1.0	1.0	0.0	0.0	0.0	0.0	1.0	1.0	0.0	0.0	0.0	1.0	0.0	0.0
CD79A	973	symbol	H. sapiens	973	H. sapiens	0.0	0.0	0.0	0.0	0.0	0.0	1.0	0.0	0.0	0.0	0.0	0.0	1.0	0.0	0.0	0.0	0.0	0.0	1.0	0.0	0.0	0.0	0.0	0.0	0.0	0.0	0.0	1.0	0.0	0.0	0.0	0.0	0.0	0.0	1.0
CD8B	926	symbol	H. sapiens	926	H. sapiens	0.0	0.0	0.0	0.0	0.0	0.0	1.0	0.0	0.0	0.0	0.0	0.0	1.0	0.0	0.0	0.0	0.0	1.0	0.0	0.0	0.0	0.0	0.0	0.0	0.0	0.0	1.0	1.0	0.0	0.0	0.0	0.0	0.0	0.0	0.0
CD9	928	symbol	H. sapiens	928	H. sapiens	0.0	0.0	0.0	0.0	0.0	0.0	0.0	0.0	0.0	0.0	0.0	0.0	1.0	0.0	0.0	0.0	1.0	0.0	0.0	0.0	0.0	0.0	0.0	0.0	0.0	0.0	0.0	1.0	0.0	0.0	0.0	0.0	0.0	0.0	0.0
CDC40	51362	symbol	H. sapiens	51362	H. sapiens	0.0	0.0	0.0	0.0	0.0	0.0	0.0	0.0	1.0	0.0	0.0	0.0	0.0	0.0	0.0	0.0	0.0	0.0	0.0	0.0	0.0	0.0	0.0	0.0	0.0	0.0	0.0	0.0	0.0	0.0	0.0	0.0	0.0	0.0	0.0
CDH2	1000	symbol	H. sapiens	1000	H. sapiens	1.0	0.0	0.0	0.0	0.0	0.0	0.0	0.0	0.0	0.0	0.0	0.0	0.0	0.0	0.0	0.0	0.0	0.0	0.0	1.0	0.0	0.0	0.0	0.0	0.0	1.0	0.0	0.0	0.0	0.0	0.0	0.0	1.0	0.0	1.0
CDK7	1022	symbol	H. sapiens	1022	H. sapiens	1.0	0.0	0.0	0.0	0.0	0.0	1.0	0.0	1.0	0.0	0.0	0.0	0.0	0.0	0.0	0.0	0.0	0.0	0.0	0.0	0.0	0.0	0.0	0.0	0.0	0.0	0.0	0.0	1.0	0.0	0.0	0.0	0.0	0.0	0.0
CDKN1A	1026	symbol	H. sapiens	1026	H. sapiens	1.0	1.0	1.0	0.0	1.0	0.0	1.0	1.0	0.0	0.0	0.0	0.0	1.0	0.0	0.0	0.0	1.0	1.0	1.0	0.0	1.0	0.0	0.0	1.0	1.0	0.0	0.0	0.0	1.0	0.0	0.0	0.0	0.0	0.0	1.0
CHAD	1101	symbol	H. sapiens	1101	H. sapiens	0.0	0.0	0.0	0.0	1.0	0.0	0.0	0.0	0.0	0.0	0.0	0.0	0.0	0.0	0.0	0.0	0.0	0.0	0.0	0.0	0.0	0.0	0.0	0.0	0.0	0.0	0.0	0.0	0.0	0.0	0.0	0.0	0.0	0.0	0.0
CHDH	55349	symbol	H. sapiens	55349	H. sapiens	0.0	0.0	0.0	0.0	0.0	0.0	0.0	0.0	0.0	0.0	1.0	0.0	0.0	0.0	0.0	0.0	0.0	0.0	0.0	0.0	0.0	0.0	0.0	0.0	0.0	0.0	0.0	0.0	0.0	0.0	0.0	0.0	0.0	0.0	0.0
CHI3L1	1116	symbol	H. sapiens	1116	H. sapiens	0.0	0.0	0.0	0.0	0.0	0.0	0.0	1.0	0.0	0.0	0.0	0.0	0.0	0.0	0.0	1.0	0.0	0.0	0.0	0.0	0.0	0.0	0.0	0.0	0.0	0.0	0.0	0.0	1.0	0.0	0.0	0.0	0.0	0.0	0.0
CHRNA3	1136	symbol	H. sapiens	1136	H. sapiens	0.0	0.0	0.0	0.0	0.0	1.0	0.0	0.0	0.0	0.0	0.0	0.0	0.0	1.0	1.0	0.0	0.0	0.0	0.0	1.0	0.0	0.0	0.0	0.0	1.0	0.0	0.0	0.0	1.0	1.0	0.0	0.0	1.0	0.0	0.0
CHRNB1	1140	symbol	H. sapiens	1140	H. sapiens	0.0	0.0	0.0	0.0	0.0	1.0	0.0	0.0	0.0	0.0	0.0	0.0	0.0	1.0	0.0	0.0	0.0	0.0	0.0	1.0	0.0	0.0	0.0	0.0	0.0	0.0	0.0	0.0	0.0	1.0	0.0	0.0	0.0	0.0	0.0
CHST13	166012	symbol	H. sapiens	166012	H. sapiens	0.0	0.0	0.0	0.0	0.0	0.0	0.0	0.0	0.0	0.0	0.0	1.0	0.0	0.0	0.0	0.0	0.0	0.0	0.0	0.0	0.0	0.0	0.0	0.0	0.0	0.0	0.0	0.0	0.0	0.0	0.0	0.0	0.0	0.0	0.0
CKS1B	1163	symbol	H. sapiens	1163	H. sapiens	1.0	0.0	0.0	0.0	0.0	0.0	1.0	0.0	0.0	0.0	0.0	0.0	1.0	0.0	0.0	0.0	0.0	0.0	0.0	0.0	0.0	0.0	0.0	0.0	0.0	0.0	0.0	0.0	0.0	0.0	0.0	0.0	0.0	0.0	0.0
CLDN10	9071	symbol	H. sapiens	9071	H. sapiens	0.0	0.0	0.0	0.0	0.0	0.0	0.0	0.0	0.0	0.0	0.0	0.0	0.0	0.0	0.0	0.0	0.0	0.0	1.0	0.0	0.0	0.0	0.0	0.0	0.0	0.0	0.0	0.0	0.0	0.0	0.0	0.0	0.0	0.0	0.0
CLDN4	1364	symbol	H. sapiens	1364	H. sapiens	0.0	0.0	0.0	0.0	0.0	0.0	0.0	0.0	0.0	0.0	0.0	0.0	0.0	0.0	1.0	0.0	0.0	0.0	1.0	0.0	0.0	0.0	0.0	0.0	0.0	0.0	0.0	0.0	0.0	0.0	0.0	0.0	1.0	0.0	1.0
CLEC7A	64581	symbol	H. sapiens	64581	H. sapiens	0.0	0.0	0.0	0.0	0.0	0.0	1.0	0.0	0.0	0.0	0.0	0.0	1.0	0.0	0.0	1.0	1.0	0.0	0.0	0.0	0.0	0.0	0.0	0.0	0.0	0.0	0.0	0.0	0.0	0.0	0.0	0.0	1.0	0.0	1.0
CLN5	1203	symbol	H. sapiens	1203	H. sapiens	0.0	0.0	0.0	0.0	0.0	0.0	0.0	0.0	0.0	0.0	1.0	0.0	0.0	0.0	0.0	0.0	0.0	0.0	0.0	0.0	0.0	0.0	0.0	0.0	0.0	1.0	0.0	0.0	0.0	0.0	0.0	0.0	0.0	0.0	0.0
CNOT1	23019	symbol	H. sapiens	23019	H. sapiens	0.0	0.0	0.0	0.0	0.0	0.0	0.0	0.0	1.0	0.0	0.0	0.0	0.0	0.0	0.0	0.0	0.0	0.0	0.0	0.0	0.0	0.0	0.0	0.0	0.0	0.0	0.0	0.0	0.0	0.0	0.0	0.0	0.0	0.0	0.0
CNOT7	29883	symbol	H. sapiens	29883	H. sapiens	0.0	0.0	0.0	0.0	0.0	0.0	0.0	0.0	1.0	0.0	0.0	0.0	0.0	0.0	0.0	0.0	0.0	0.0	0.0	0.0	0.0	0.0	0.0	0.0	0.0	0.0	0.0	0.0	1.0	0.0	0.0	0.0	0.0	0.0	0.0
CNR2	1269	symbol	H. sapiens	1269	H. sapiens	0.0	0.0	0.0	0.0	0.0	1.0	0.0	0.0	0.0	0.0	0.0	0.0	0.0	0.0	0.0	1.0	1.0	0.0	0.0	1.0	0.0	0.0	0.0	0.0	0.0	0.0	0.0	0.0	0.0	0.0	0.0	0.0	0.0	0.0	0.0
CNTN1	1272	symbol	H. sapiens	1272	H. sapiens	0.0	0.0	0.0	0.0	0.0	0.0	1.0	0.0	0.0	0.0	1.0	0.0	0.0	1.0	0.0	0.0	0.0	0.0	0.0	0.0	0.0	0.0	0.0	0.0	0.0	1.0	0.0	0.0	1.0	0.0	0.0	0.0	1.0	0.0	0.0
COL4A4	1286	symbol	H. sapiens	1286	H. sapiens	1.0	0.0	0.0	0.0	1.0	0.0	0.0	0.0	0.0	0.0	1.0	0.0	0.0	0.0	0.0	0.0	0.0	0.0	0.0	0.0	0.0	0.0	0.0	0.0	1.0	0.0	0.0	0.0	0.0	0.0	1.0	0.0	0.0	0.0	1.0
COL5A3	50509	symbol	H. sapiens	50509	H. sapiens	0.0	0.0	0.0	0.0	1.0	0.0	0.0	0.0	0.0	0.0	1.0	0.0	0.0	0.0	0.0	0.0	0.0	0.0	0.0	0.0	0.0	0.0	0.0	0.0	0.0	0.0	0.0	0.0	0.0	0.0	1.0	0.0	0.0	0.0	0.0
COL9A3	1299	symbol	H. sapiens	1299	H. sapiens	0.0	0.0	0.0	0.0	1.0	0.0	0.0	0.0	0.0	0.0	1.0	0.0	0.0	0.0	0.0	0.0	0.0	0.0	0.0	0.0	0.0	0.0	0.0	0.0	0.0	0.0	0.0	0.0	0.0	0.0	1.0	0.0	0.0	0.0	0.0
COMP	1311	symbol	H. sapiens	1311	H. sapiens	0.0	0.0	0.0	0.0	1.0	0.0	0.0	0.0	0.0	0.0	0.0	0.0	1.0	0.0	0.0	0.0	0.0	0.0	0.0	0.0	0.0	0.0	1.0	0.0	0.0	0.0	0.0	0.0	0.0	1.0	0.0	0.0	0.0	0.0	0.0
CORO1A	11151	symbol	H. sapiens	11151	H. sapiens	0.0	0.0	0.0	0.0	0.0	0.0	0.0	1.0	0.0	0.0	0.0	0.0	1.0	0.0	0.0	0.0	1.0	0.0	0.0	0.0	0.0	0.0	1.0	0.0	0.0	0.0	0.0	1.0	0.0	0.0	0.0	0.0	1.0	0.0	0.0
COX6B1	1340	symbol	H. sapiens	1340	H. sapiens	0.0	1.0	0.0	1.0	0.0	0.0	1.0	0.0	0.0	0.0	0.0	1.0	0.0	0.0	0.0	0.0	0.0	0.0	0.0	0.0	0.0	0.0	0.0	0.0	1.0	1.0	0.0	0.0	0.0	0.0	0.0	0.0	0.0	0.0	0.0
COX6B2	125965	symbol	H. sapiens	125965	H. sapiens	0.0	0.0	0.0	1.0	0.0	0.0	0.0	0.0	0.0	0.0	0.0	1.0	0.0	0.0	0.0	0.0	0.0	0.0	0.0	0.0	0.0	0.0	0.0	0.0	1.0	0.0	0.0	0.0	0.0	0.0	0.0	0.0	0.0	0.0	0.0
COX7C	1350	symbol	H. sapiens	1350	H. sapiens	0.0	1.0	0.0	1.0	0.0	0.0	1.0	0.0	0.0	0.0	0.0	1.0	0.0	0.0	0.0	0.0	0.0	0.0	0.0	0.0	0.0	0.0	0.0	0.0	1.0	0.0	0.0	0.0	0.0	0.0	0.0	0.0	0.0	0.0	0.0
CPA2	1358	symbol	H. sapiens	1358	H. sapiens	0.0	0.0	0.0	0.0	0.0	0.0	0.0	0.0	0.0	0.0	0.0	0.0	0.0	0.0	0.0	0.0	0.0	0.0	0.0	0.0	0.0	0.0	0.0	0.0	1.0	0.0	0.0	0.0	0.0	0.0	0.0	0.0	0.0	0.0	0.0
CPA3	1359	symbol	H. sapiens	1359	H. sapiens	0.0	0.0	0.0	0.0	0.0	0.0	0.0	0.0	0.0	0.0	1.0	0.0	0.0	0.0	0.0	0.0	0.0	0.0	0.0	0.0	0.0	0.0	0.0	0.0	1.0	0.0	0.0	0.0	0.0	0.0	0.0	0.0	0.0	0.0	0.0
CPEB1	64506	symbol	H. sapiens	64506	H. sapiens	0.0	0.0	0.0	0.0	0.0	0.0	0.0	0.0	0.0	0.0	1.0	0.0	0.0	0.0	1.0	0.0	0.0	0.0	0.0	0.0	0.0	0.0	0.0	0.0	1.0	0.0	0.0	0.0	0.0	0.0	0.0	0.0	0.0	0.0	0.0
CPSF4	10898	symbol	H. sapiens	10898	H. sapiens	0.0	0.0	0.0	0.0	0.0	0.0	0.0	0.0	1.0	0.0	1.0	0.0	0.0	0.0	0.0	0.0	0.0	0.0	0.0	0.0	0.0	0.0	0.0	0.0	0.0	0.0	0.0	0.0	0.0	0.0	0.0	0.0	0.0	0.0	0.0
CR1	1378	symbol	H. sapiens	1378	H. sapiens	0.0	0.0	0.0	0.0	0.0	0.0	1.0	0.0	0.0	0.0	0.0	0.0	0.0	0.0	0.0	0.0	1.0	0.0	0.0	0.0	0.0	0.0	0.0	0.0	0.0	0.0	0.0	1.0	0.0	0.0	0.0	0.0	1.0	0.0	0.0
CRB3	92359	symbol	H. sapiens	92359	H. sapiens	0.0	0.0	0.0	0.0	1.0	0.0	0.0	0.0	0.0	0.0	0.0	0.0	0.0	0.0	0.0	0.0	0.0	0.0	0.0	0.0	0.0	0.0	0.0	0.0	0.0	0.0	0.0	0.0	0.0	0.0	0.0	0.0	0.0	0.0	0.0
CREB5	9586	symbol	H. sapiens	9586	H. sapiens	0.0	0.0	0.0	1.0	1.0	0.0	0.0	0.0	0.0	1.0	0.0	0.0	0.0	0.0	0.0	0.0	0.0	0.0	1.0	0.0	0.0	0.0	0.0	1.0	1.0	0.0	0.0	0.0	0.0	0.0	0.0	0.0	0.0	0.0	1.0
CSF3R	1441	symbol	H. sapiens	1441	H. sapiens	1.0	0.0	1.0	0.0	1.0	0.0	0.0	1.0	0.0	0.0	0.0	0.0	0.0	0.0	0.0	0.0	1.0	0.0	0.0	0.0	0.0	0.0	0.0	0.0	0.0	0.0	0.0	1.0	0.0	0.0	0.0	0.0	0.0	1.0	0.0
CSGALNACT2	55454	symbol	H. sapiens	55454	H. sapiens	0.0	0.0	0.0	0.0	0.0	0.0	0.0	0.0	0.0	0.0	0.0	1.0	0.0	0.0	0.0	0.0	0.0	0.0	0.0	0.0	0.0	0.0	0.0	0.0	0.0	0.0	0.0	0.0	0.0	0.0	0.0	0.0	0.0	0.0	0.0
CTNS	1497	symbol	H. sapiens	1497	H. sapiens	0.0	0.0	0.0	0.0	0.0	0.0	0.0	0.0	0.0	0.0	0.0	1.0	0.0	1.0	0.0	0.0	0.0	0.0	0.0	1.0	0.0	0.0	0.0	0.0	0.0	1.0	0.0	0.0	0.0	0.0	0.0	0.0	0.0	0.0	0.0
CTSC	1075	symbol	H. sapiens	1075	H. sapiens	0.0	0.0	0.0	0.0	0.0	0.0	1.0	0.0	0.0	0.0	0.0	0.0	0.0	0.0	0.0	0.0	1.0	0.0	0.0	0.0	0.0	1.0	0.0	0.0	0.0	0.0	0.0	1.0	0.0	1.0	0.0	0.0	1.0	0.0	1.0
CTSD	1509	symbol	H. sapiens	1509	H. sapiens	0.0	0.0	0.0	1.0	0.0	0.0	1.0	0.0	0.0	0.0	0.0	0.0	0.0	0.0	0.0	0.0	0.0	0.0	0.0	0.0	0.0	0.0	0.0	0.0	1.0	0.0	1.0	0.0	0.0	0.0	1.0	0.0	0.0	0.0	1.0
CTSE	1510	symbol	H. sapiens	1510	H. sapiens	0.0	0.0	0.0	0.0	0.0	0.0	1.0	0.0	0.0	0.0	0.0	0.0	0.0	0.0	0.0	0.0	0.0	0.0	0.0	0.0	0.0	0.0	0.0	0.0	0.0	0.0	0.0	0.0	0.0	0.0	0.0	0.0	0.0	0.0	0.0
CTSO	1519	symbol	H. sapiens	1519	H. sapiens	0.0	0.0	0.0	0.0	0.0	0.0	1.0	0.0	0.0	0.0	0.0	0.0	0.0	0.0	0.0	0.0	0.0	0.0	0.0	0.0	0.0	0.0	0.0	0.0	0.0	0.0	0.0	0.0	0.0	0.0	0.0	0.0	0.0	0.0	1.0
CUL3	8452	symbol	H. sapiens	8452	H. sapiens	0.0	1.0	0.0	0.0	0.0	0.0	1.0	0.0	0.0	0.0	0.0	0.0	0.0	0.0	0.0	1.0	0.0	0.0	0.0	1.0	0.0	0.0	0.0	0.0	0.0	0.0	0.0	0.0	0.0	0.0	0.0	0.0	0.0	0.0	0.0
CUL4B	8450	symbol	H. sapiens	8450	H. sapiens	0.0	0.0	0.0	0.0	0.0	0.0	1.0	0.0	0.0	0.0	0.0	0.0	0.0	0.0	0.0	0.0	0.0	0.0	0.0	0.0	0.0	0.0	0.0	0.0	0.0	0.0	0.0	0.0	0.0	0.0	0.0	0.0	0.0	0.0	1.0
CXCL6	6372	symbol	H. sapiens	6372	H. sapiens	0.0	0.0	0.0	0.0	0.0	1.0	0.0	1.0	0.0	0.0	0.0	0.0	1.0	0.0	0.0	1.0	1.0	0.0	0.0	0.0	0.0	0.0	0.0	0.0	1.0	0.0	1.0	0.0	0.0	0.0	0.0	0.0	0.0	0.0	1.0
CXCR6	10663	symbol	H. sapiens	10663	H. sapiens	0.0	0.0	0.0	0.0	0.0	1.0	0.0	1.0	0.0	0.0	0.0	0.0	0.0	0.0	0.0	1.0	0.0	0.0	0.0	0.0	0.0	0.0	0.0	0.0	1.0	0.0	0.0	0.0	0.0	0.0	0.0	0.0	0.0	0.0	0.0
CXXC4	80319	symbol	H. sapiens	80319	H. sapiens	1.0	0.0	0.0	0.0	0.0	0.0	0.0	0.0	0.0	0.0	0.0	0.0	0.0	0.0	0.0	0.0	0.0	0.0	0.0	1.0	0.0	0.0	0.0	0.0	0.0	0.0	0.0	0.0	0.0	0.0	0.0	0.0	0.0	0.0	0.0
CYP19A1	1588	symbol	H. sapiens	1588	H. sapiens	0.0	0.0	0.0	0.0	0.0	0.0	0.0	0.0	0.0	0.0	0.0	1.0	0.0	0.0	0.0	0.0	0.0	0.0	1.0	0.0	0.0	0.0	0.0	0.0	1.0	0.0	0.0	0.0	0.0	1.0	0.0	0.0	0.0	0.0	0.0
CYP26A1	1592	symbol	H. sapiens	1592	H. sapiens	0.0	0.0	0.0	0.0	0.0	0.0	0.0	0.0	0.0	0.0	0.0	0.0	0.0	0.0	0.0	0.0	0.0	0.0	0.0	0.0	0.0	0.0	0.0	0.0	0.0	0.0	0.0	0.0	0.0	0.0	0.0	0.0	0.0	0.0	0.0
CYP27A1	1593	symbol	H. sapiens	1593	H. sapiens	0.0	0.0	0.0	0.0	0.0	0.0	0.0	0.0	0.0	0.0	0.0	0.0	0.0	0.0	0.0	0.0	0.0	0.0	0.0	0.0	0.0	0.0	0.0	0.0	0.0	0.0	0.0	0.0	0.0	0.0	0.0	0.0	0.0	0.0	0.0
DBF4	10926	symbol	H. sapiens	10926	H. sapiens	0.0	0.0	0.0	0.0	0.0	0.0	1.0	0.0	0.0	0.0	0.0	0.0	0.0	0.0	0.0	0.0	0.0	0.0	0.0	0.0	0.0	0.0	0.0	0.0	0.0	0.0	0.0	0.0	0.0	0.0	0.0	0.0	0.0	0.0	0.0
DCTN1	1639	symbol	H. sapiens	1639	H. sapiens	0.0	1.0	0.0	1.0	0.0	0.0	1.0	0.0	0.0	0.0	0.0	0.0	0.0	1.0	0.0	0.0	0.0	0.0	0.0	0.0	0.0	0.0	0.0	0.0	0.0	0.0	0.0	0.0	0.0	0.0	0.0	0.0	1.0	0.0	1.0
DDX3Y	8653	symbol	H. sapiens	8653	H. sapiens	0.0	0.0	0.0	0.0	0.0	0.0	0.0	0.0	0.0	0.0	0.0	0.0	0.0	0.0	0.0	0.0	0.0	0.0	0.0	0.0	0.0	0.0	0.0	0.0	0.0	0.0	0.0	0.0	0.0	0.0	0.0	0.0	0.0	0.0	0.0
DEGS2	123099	symbol	H. sapiens	123099	H. sapiens	0.0	0.0	0.0	0.0	0.0	0.0	0.0	0.0	0.0	0.0	1.0	0.0	0.0	0.0	0.0	0.0	0.0	0.0	0.0	0.0	0.0	0.0	0.0	0.0	0.0	0.0	0.0	0.0	0.0	0.0	0.0	0.0	0.0	0.0	1.0
DIAPH2	1730	symbol	H. sapiens	1730	H. sapiens	0.0	0.0	0.0	0.0	0.0	0.0	0.0	0.0	0.0	0.0	0.0	0.0	0.0	0.0	0.0	0.0	0.0	0.0	1.0	0.0	0.0	0.0	0.0	0.0	0.0	0.0	0.0	0.0	0.0	0.0	0.0	0.0	0.0	0.0	0.0
DLG4	1742	symbol	H. sapiens	1742	H. sapiens	0.0	0.0	0.0	1.0	0.0	0.0	1.0	0.0	0.0	0.0	1.0	0.0	0.0	1.0	0.0	0.0	0.0	0.0	0.0	1.0	0.0	0.0	0.0	0.0	0.0	1.0	0.0	0.0	1.0	1.0	1.0	0.0	1.0	0.0	0.0
DLST	1743	symbol	H. sapiens	1743	H. sapiens	0.0	0.0	0.0	0.0	0.0	0.0	0.0	0.0	0.0	0.0	1.0	1.0	0.0	0.0	0.0	0.0	0.0	0.0	0.0	0.0	0.0	0.0	0.0	0.0	0.0	0.0	0.0	0.0	0.0	0.0	0.0	0.0	0.0	0.0	0.0
DNAH8	1769	symbol	H. sapiens	1769	H. sapiens	0.0	0.0	0.0	1.0	0.0	0.0	0.0	0.0	0.0	0.0	0.0	0.0	0.0	0.0	0.0	0.0	0.0	0.0	0.0	0.0	0.0	0.0	0.0	0.0	0.0	0.0	0.0	0.0	0.0	0.0	0.0	0.0	0.0	0.0	0.0
DPYD	1806	symbol	H. sapiens	1806	H. sapiens	0.0	0.0	0.0	0.0	0.0	0.0	0.0	0.0	0.0	0.0	0.0	1.0	0.0	0.0	0.0	0.0	0.0	0.0	0.0	0.0	0.0	0.0	0.0	0.0	0.0	0.0	0.0	0.0	0.0	0.0	0.0	0.0	0.0	0.0	0.0
DSC2	1824	symbol	H. sapiens	1824	H. sapiens	0.0	0.0	0.0	0.0	0.0	0.0	0.0	0.0	0.0	0.0	0.0	0.0	0.0	0.0	0.0	0.0	0.0	0.0	0.0	1.0	0.0	0.0	0.0	0.0	0.0	0.0	0.0	0.0	0.0	1.0	0.0	0.0	0.0	0.0	0.0
DUSP16	80824	symbol	H. sapiens	80824	H. sapiens	0.0	0.0	0.0	0.0	0.0	0.0	1.0	0.0	0.0	0.0	0.0	0.0	0.0	0.0	0.0	0.0	0.0	0.0	1.0	0.0	0.0	0.0	0.0	0.0	0.0	0.0	0.0	0.0	1.0	0.0	0.0	1.0	0.0	0.0	0.0
DUSP3	1845	symbol	H. sapiens	1845	H. sapiens	0.0	0.0	1.0	0.0	0.0	0.0	0.0	0.0	0.0	0.0	0.0	0.0	0.0	0.0	0.0	0.0	1.0	0.0	0.0	0.0	0.0	0.0	1.0	0.0	0.0	0.0	0.0	0.0	1.0	0.0	1.0	1.0	0.0	0.0	0.0
E2F1	1869	symbol	H. sapiens	1869	H. sapiens	1.0	1.0	0.0	0.0	1.0	0.0	1.0	0.0	0.0	0.0	0.0	0.0	0.0	0.0	0.0	0.0	0.0	0.0	1.0	0.0	0.0	0.0	1.0	1.0	1.0	1.0	0.0	0.0	0.0	0.0	0.0	0.0	1.0	1.0	0.0
EED	8726	symbol	H. sapiens	8726	H. sapiens	1.0	1.0	0.0	0.0	0.0	0.0	1.0	0.0	0.0	0.0	0.0	0.0	0.0	0.0	0.0	0.0	0.0	0.0	0.0	0.0	0.0	0.0	0.0	0.0	0.0	0.0	0.0	0.0	0.0	0.0	0.0	0.0	0.0	0.0	0.0
EFNA2	1943	symbol	H. sapiens	1943	H. sapiens	1.0	0.0	0.0	0.0	1.0	0.0	0.0	0.0	0.0	0.0	1.0	0.0	1.0	0.0	0.0	0.0	0.0	0.0	1.0	0.0	0.0	0.0	0.0	0.0	0.0	1.0	0.0	0.0	0.0	0.0	0.0	1.0	0.0	0.0	0.0
EIF2S1	1965	symbol	H. sapiens	1965	H. sapiens	0.0	1.0	0.0	1.0	0.0	0.0	1.0	0.0	0.0	0.0	1.0	0.0	0.0	0.0	0.0	0.0	0.0	0.0	1.0	0.0	0.0	0.0	0.0	0.0	0.0	0.0	0.0	0.0	0.0	0.0	0.0	0.0	0.0	0.0	1.0
EIF4A2	1974	symbol	H. sapiens	1974	H. sapiens	0.0	0.0	1.0	0.0	0.0	0.0	0.0	1.0	1.0	0.0	1.0	0.0	0.0	0.0	0.0	0.0	0.0	0.0	0.0	0.0	0.0	0.0	0.0	0.0	0.0	0.0	1.0	0.0	0.0	0.0	0.0	0.0	0.0	0.0	1.0
EIF4E1B	253314	symbol	H. sapiens	253314	H. sapiens	0.0	0.0	0.0	0.0	1.0	0.0	0.0	0.0	0.0	0.0	1.0	0.0	0.0	0.0	0.0	0.0	0.0	0.0	1.0	0.0	1.0	0.0	0.0	0.0	1.0	0.0	0.0	0.0	0.0	0.0	0.0	0.0	0.0	0.0	0.0
ELAC2	60528	symbol	H. sapiens	60528	H. sapiens	0.0	0.0	0.0	0.0	0.0	0.0	0.0	0.0	1.0	0.0	1.0	0.0	0.0	0.0	0.0	0.0	0.0	0.0	0.0	0.0	0.0	0.0	0.0	0.0	0.0	0.0	0.0	0.0	0.0	0.0	0.0	0.0	0.0	0.0	0.0
ENPP1	5167	symbol	H. sapiens	5167	H. sapiens	0.0	0.0	0.0	0.0	0.0	0.0	0.0	0.0	0.0	0.0	0.0	1.0	0.0	0.0	1.0	0.0	0.0	0.0	0.0	0.0	0.0	0.0	0.0	0.0	0.0	0.0	0.0	0.0	0.0	0.0	0.0	0.0	0.0	0.0	0.0
ENTPD4	9583	symbol	H. sapiens	9583	H. sapiens	0.0	0.0	0.0	0.0	0.0	0.0	0.0	0.0	0.0	0.0	0.0	1.0	0.0	0.0	0.0	0.0	0.0	0.0	0.0	0.0	0.0	0.0	0.0	0.0	0.0	0.0	0.0	0.0	0.0	0.0	0.0	0.0	0.0	0.0	0.0
EP300	2033	symbol	H. sapiens	2033	H. sapiens	1.0	1.0	0.0	1.0	1.0	0.0	1.0	1.0	0.0	1.0	0.0	0.0	1.0	1.0	1.0	0.0	0.0	0.0	1.0	0.0	1.0	0.0	0.0	1.0	1.0	0.0	0.0	0.0	0.0	0.0	1.0	0.0	1.0	0.0	0.0
EPB41L3	23136	symbol	H. sapiens	23136	H. sapiens	0.0	0.0	0.0	0.0	0.0	0.0	0.0	0.0	0.0	0.0	0.0	0.0	0.0	0.0	0.0	0.0	0.0	0.0	0.0	1.0	0.0	0.0	0.0	0.0	0.0	0.0	0.0	0.0	0.0	0.0	0.0	0.0	1.0	0.0	0.0
EPO	2056	symbol	H. sapiens	2056	H. sapiens	1.0	1.0	0.0	0.0	1.0	0.0	1.0	1.0	0.0	0.0	0.0	0.0	1.0	0.0	1.0	1.0	1.0	0.0	0.0	0.0	1.0	1.0	0.0	0.0	0.0	0.0	0.0	1.0	1.0	0.0	0.0	0.0	1.0	0.0	1.0
ERBB2	2064	symbol	H. sapiens	2064	H. sapiens	1.0	0.0	0.0	0.0	1.0	0.0	1.0	0.0	0.0	1.0	1.0	0.0	1.0	0.0	0.0	0.0	1.0	0.0	1.0	0.0	1.0	0.0	1.0	0.0	1.0	0.0	0.0	0.0	1.0	0.0	1.0	1.0	0.0	0.0	1.0
ETV5	2119	symbol	H. sapiens	2119	H. sapiens	0.0	0.0	0.0	0.0	0.0	0.0	0.0	0.0	0.0	0.0	0.0	0.0	0.0	0.0	0.0	0.0	0.0	0.0	1.0	0.0	0.0	0.0	0.0	0.0	0.0	0.0	0.0	0.0	0.0	0.0	0.0	0.0	0.0	0.0	1.0
EXOC3	11336	symbol	H. sapiens	11336	H. sapiens	0.0	0.0	0.0	0.0	0.0	0.0	0.0	0.0	0.0	0.0	0.0	0.0	0.0	0.0	0.0	0.0	0.0	0.0	0.0	0.0	0.0	0.0	0.0	0.0	0.0	0.0	0.0	0.0	0.0	0.0	0.0	0.0	0.0	0.0	0.0
EXOSC2	23404	symbol	H. sapiens	23404	H. sapiens	0.0	1.0	0.0	0.0	0.0	0.0	1.0	0.0	1.0	0.0	1.0	0.0	0.0	0.0	0.0	0.0	0.0	0.0	0.0	0.0	0.0	0.0	0.0	0.0	0.0	0.0	0.0	0.0	0.0	0.0	0.0	0.0	0.0	0.0	0.0
F13A1	2162	symbol	H. sapiens	2162	H. sapiens	0.0	0.0	1.0	0.0	0.0	0.0	0.0	0.0	0.0	0.0	1.0	0.0	0.0	0.0	0.0	0.0	0.0	0.0	0.0	0.0	0.0	0.0	0.0	0.0	0.0	0.0	0.0	0.0	0.0	0.0	0.0	0.0	0.0	0.0	0.0
F5	2153	symbol	H. sapiens	2153	H. sapiens	0.0	0.0	0.0	0.0	0.0	0.0	0.0	0.0	0.0	0.0	0.0	0.0	0.0	0.0	0.0	0.0	0.0	0.0	0.0	0.0	0.0	0.0	0.0	0.0	0.0	0.0	0.0	0.0	0.0	0.0	0.0	0.0	0.0	0.0	0.0
FAAH	2166	symbol	H. sapiens	2166	H. sapiens	0.0	0.0	0.0	0.0	0.0	0.0	0.0	0.0	0.0	0.0	0.0	0.0	0.0	0.0	0.0	0.0	0.0	0.0	0.0	0.0	0.0	0.0	0.0	0.0	1.0	0.0	0.0	0.0	0.0	1.0	0.0	0.0	0.0	0.0	0.0
FADD	8772	symbol	H. sapiens	8772	H. sapiens	1.0	0.0	0.0	1.0	1.0	0.0	1.0	0.0	0.0	0.0	0.0	0.0	1.0	1.0	0.0	1.0	1.0	0.0	1.0	0.0	0.0	1.0	0.0	0.0	1.0	0.0	0.0	0.0	0.0	0.0	0.0	0.0	1.0	0.0	1.0
FCAR	2204	symbol	H. sapiens	2204	H. sapiens	0.0	0.0	0.0	0.0	0.0	0.0	0.0	0.0	0.0	0.0	0.0	0.0	0.0	0.0	0.0	0.0	0.0	0.0	0.0	0.0	0.0	0.0	0.0	0.0	0.0	0.0	0.0	0.0	0.0	0.0	0.0	0.0	0.0	0.0	0.0
FGA	2243	symbol	H. sapiens	2243	H. sapiens	0.0	0.0	0.0	0.0	1.0	0.0	1.0	0.0	0.0	0.0	1.0	0.0	1.0	0.0	0.0	0.0	1.0	0.0	1.0	0.0	0.0	1.0	0.0	0.0	1.0	0.0	1.0	1.0	0.0	1.0	0.0	0.0	0.0	0.0	1.0
FGD1	2245	symbol	H. sapiens	2245	H. sapiens	0.0	0.0	0.0	0.0	0.0	1.0	0.0	0.0	0.0	0.0	0.0	0.0	0.0	0.0	0.0	0.0	0.0	0.0	1.0	0.0	0.0	0.0	0.0	0.0	0.0	0.0	0.0	0.0	0.0	0.0	0.0	0.0	1.0	0.0	0.0
FGF1	2246	symbol	H. sapiens	2246	H. sapiens	1.0	0.0	0.0	0.0	1.0	0.0	1.0	0.0	0.0	1.0	0.0	0.0	1.0	0.0	0.0	0.0	0.0	0.0	1.0	0.0	0.0	0.0	1.0	0.0	0.0	0.0	0.0	0.0	1.0	0.0	1.0	1.0	0.0	0.0	0.0
FMO5	2330	symbol	H. sapiens	2330	H. sapiens	0.0	0.0	0.0	0.0	0.0	0.0	0.0	0.0	0.0	0.0	0.0	1.0	0.0	0.0	0.0	0.0	0.0	0.0	0.0	0.0	0.0	0.0	0.0	0.0	0.0	0.0	0.0	0.0	0.0	0.0	0.0	0.0	0.0	0.0	0.0
FOLH1	2346	symbol	H. sapiens	2346	H. sapiens	0.0	0.0	0.0	0.0	0.0	0.0	0.0	0.0	0.0	0.0	1.0	0.0	0.0	0.0	0.0	0.0	0.0	0.0	0.0	0.0	0.0	0.0	0.0	0.0	0.0	0.0	0.0	0.0	0.0	0.0	0.0	0.0	0.0	0.0	0.0
FOLR2	2350	symbol	H. sapiens	2350	H. sapiens	0.0	0.0	0.0	0.0	0.0	0.0	0.0	0.0	0.0	0.0	0.0	0.0	0.0	0.0	1.0	1.0	0.0	0.0	0.0	0.0	0.0	0.0	0.0	0.0	0.0	0.0	0.0	0.0	0.0	0.0	0.0	0.0	0.0	0.0	0.0
FOSL2	2355	symbol	H. sapiens	2355	H. sapiens	0.0	0.0	0.0	0.0	0.0	0.0	0.0	0.0	0.0	0.0	0.0	0.0	0.0	0.0	0.0	0.0	0.0	0.0	0.0	0.0	0.0	0.0	0.0	0.0	0.0	0.0	0.0	0.0	0.0	0.0	0.0	0.0	0.0	0.0	1.0
FRAT1	10023	symbol	H. sapiens	10023	H. sapiens	1.0	0.0	0.0	1.0	0.0	0.0	1.0	0.0	0.0	0.0	0.0	0.0	0.0	0.0	0.0	0.0	0.0	0.0	1.0	1.0	0.0	0.0	0.0	0.0	0.0	0.0	0.0	0.0	0.0	0.0	0.0	0.0	0.0	0.0	0.0
FRAT2	23401	symbol	H. sapiens	23401	H. sapiens	1.0	0.0	0.0	1.0	0.0	0.0	1.0	0.0	0.0	0.0	0.0	0.0	0.0	0.0	0.0	0.0	0.0	0.0	1.0	1.0	0.0	0.0	0.0	0.0	0.0	0.0	0.0	0.0	0.0	0.0	0.0	0.0	0.0	0.0	0.0
FSHR	2492	symbol	H. sapiens	2492	H. sapiens	0.0	0.0	0.0	0.0	0.0	1.0	0.0	0.0	0.0	1.0	0.0	0.0	0.0	0.0	1.0	0.0	0.0	0.0	1.0	0.0	0.0	0.0	0.0	0.0	1.0	0.0	0.0	0.0	0.0	0.0	0.0	0.0	0.0	0.0	0.0
FZD9	8326	symbol	H. sapiens	8326	H. sapiens	1.0	0.0	0.0	1.0	1.0	1.0	0.0	0.0	0.0	0.0	0.0	0.0	1.0	1.0	0.0	0.0	0.0	0.0	1.0	1.0	0.0	1.0	0.0	0.0	1.0	0.0	0.0	0.0	0.0	0.0	0.0	0.0	0.0	0.0	0.0
FZD9FZD9						nan	nan	nan	nan	nan	nan	nan	nan	nan	nan	nan	nan	nan	nan	nan	nan	nan	nan	nan	nan	nan	nan	nan	nan	nan	nan	nan	nan	nan	nan	nan	nan	nan	nan	nan
FZR1	51343	symbol	H. sapiens	51343	H. sapiens	0.0	1.0	0.0	0.0	0.0	0.0	1.0	0.0	0.0	0.0	0.0	0.0	0.0	0.0	0.0	0.0	0.0	0.0	0.0	0.0	0.0	0.0	0.0	0.0	1.0	0.0	0.0	0.0	1.0	0.0	0.0	0.0	0.0	0.0	0.0
GABRA5	2558	symbol	H. sapiens	2558	H. sapiens	0.0	0.0	0.0	0.0	0.0	1.0	0.0	0.0	0.0	0.0	0.0	0.0	0.0	1.0	0.0	0.0	0.0	0.0	0.0	1.0	0.0	0.0	0.0	0.0	1.0	1.0	0.0	0.0	0.0	0.0	0.0	0.0	0.0	0.0	0.0
GABRG1	2565	symbol	H. sapiens	2565	H. sapiens	0.0	0.0	0.0	0.0	0.0	1.0	0.0	0.0	0.0	0.0	0.0	0.0	0.0	0.0	0.0	0.0	0.0	0.0	0.0	1.0	0.0	0.0	0.0	0.0	1.0	0.0	0.0	0.0	0.0	0.0	0.0	0.0	0.0	0.0	0.0
GADD45B	4616	symbol	H. sapiens	4616	H. sapiens	1.0	0.0	0.0	0.0	0.0	0.0	0.0	0.0	0.0	0.0	0.0	0.0	0.0	0.0	0.0	0.0	0.0	1.0	1.0	0.0	0.0	0.0	0.0	0.0	0.0	0.0	0.0	0.0	1.0	0.0	0.0	1.0	0.0	0.0	1.0
GALNT7	51809	symbol	H. sapiens	51809	H. sapiens	0.0	0.0	0.0	0.0	0.0	0.0	0.0	0.0	0.0	0.0	0.0	1.0	0.0	0.0	0.0	0.0	0.0	0.0	0.0	0.0	0.0	0.0	0.0	0.0	0.0	0.0	0.0	0.0	0.0	0.0	0.0	0.0	0.0	0.0	0.0
GCAT	23464	symbol	H. sapiens	23464	H. sapiens	0.0	0.0	0.0	0.0	0.0	0.0	0.0	0.0	0.0	0.0	1.0	0.0	0.0	0.0	0.0	0.0	0.0	0.0	0.0	0.0	0.0	0.0	0.0	0.0	0.0	0.0	0.0	0.0	0.0	0.0	0.0	0.0	0.0	0.0	0.0
GEMIN8	54960	symbol	H. sapiens	54960	H. sapiens	0.0	0.0	0.0	0.0	0.0	0.0	0.0	0.0	1.0	0.0	0.0	0.0	0.0	0.0	0.0	0.0	0.0	0.0	0.0	0.0	0.0	0.0	0.0	0.0	0.0	0.0	0.0	0.0	0.0	0.0	0.0	0.0	0.0	0.0	0.0
GHSR	2693	symbol	H. sapiens	2693	H. sapiens	0.0	0.0	0.0	0.0	0.0	1.0	0.0	0.0	0.0	1.0	0.0	0.0	0.0	1.0	1.0	0.0	0.0	0.0	0.0	1.0	0.0	0.0	0.0	0.0	1.0	0.0	0.0	0.0	0.0	1.0	0.0	0.0	1.0	0.0	0.0
GIT1	28964	symbol	H. sapiens	28964	H. sapiens	0.0	0.0	0.0	0.0	0.0	0.0	0.0	0.0	0.0	0.0	1.0	0.0	0.0	1.0	0.0	0.0	0.0	0.0	1.0	1.0	0.0	0.0	0.0	0.0	0.0	1.0	0.0	0.0	0.0	0.0	0.0	0.0	0.0	0.0	0.0
GJD2	57369	symbol	H. sapiens	57369	H. sapiens	0.0	0.0	0.0	0.0	0.0	0.0	0.0	0.0	0.0	0.0	0.0	0.0	0.0	0.0	0.0	0.0	0.0	0.0	0.0	1.0	0.0	0.0	0.0	0.0	1.0	0.0	0.0	0.0	0.0	0.0	0.0	0.0	0.0	0.0	0.0
GMPPA	29926	symbol	H. sapiens	29926	H. sapiens	0.0	0.0	0.0	0.0	0.0	0.0	0.0	0.0	0.0	0.0	0.0	0.0	0.0	0.0	0.0	0.0	0.0	0.0	0.0	0.0	0.0	0.0	0.0	0.0	0.0	0.0	0.0	0.0	0.0	0.0	0.0	0.0	0.0	0.0	0.0
GNA14	9630	symbol	H. sapiens	9630	H. sapiens	0.0	0.0	0.0	0.0	0.0	1.0	0.0	0.0	0.0	1.0	0.0	0.0	0.0	0.0	1.0	0.0	0.0	0.0	0.0	1.0	0.0	0.0	0.0	0.0	1.0	0.0	0.0	0.0	0.0	0.0	0.0	0.0	0.0	0.0	1.0
GNAT1	2779	symbol	H. sapiens	2779	H. sapiens	0.0	0.0	0.0	0.0	0.0	1.0	0.0	0.0	0.0	0.0	0.0	0.0	1.0	0.0	0.0	0.0	0.0	0.0	0.0	0.0	0.0	0.0	0.0	0.0	1.0	0.0	0.0	0.0	0.0	0.0	0.0	0.0	0.0	0.0	0.0
GNG4	2786	symbol	H. sapiens	2786	H. sapiens	1.0	0.0	0.0	0.0	1.0	1.0	1.0	0.0	0.0	0.0	0.0	0.0	0.0	0.0	0.0	0.0	0.0	0.0	1.0	1.0	0.0	0.0	0.0	0.0	1.0	0.0	0.0	0.0	0.0	0.0	0.0	1.0	0.0	0.0	1.0
GNRH2	2797	symbol	H. sapiens	2797	H. sapiens	0.0	0.0	0.0	0.0	0.0	1.0	0.0	0.0	0.0	0.0	0.0	0.0	0.0	0.0	0.0	0.0	0.0	0.0	1.0	0.0	0.0	0.0	0.0	0.0	1.0	0.0	0.0	0.0	0.0	0.0	0.0	0.0	0.0	0.0	0.0
GPX4	2879	symbol	H. sapiens	2879	H. sapiens	0.0	0.0	0.0	0.0	0.0	0.0	0.0	0.0	0.0	0.0	0.0	0.0	0.0	0.0	0.0	0.0	0.0	0.0	0.0	0.0	0.0	0.0	0.0	0.0	0.0	0.0	0.0	0.0	0.0	0.0	0.0	0.0	0.0	0.0	1.0
GRIA1	2890	symbol	H. sapiens	2890	H. sapiens	0.0	0.0	0.0	1.0	0.0	1.0	0.0	0.0	0.0	1.0	0.0	0.0	0.0	1.0	1.0	0.0	0.0	0.0	1.0	1.0	0.0	0.0	0.0	0.0	1.0	0.0	0.0	0.0	0.0	0.0	0.0	0.0	0.0	0.0	1.0
GRIK2	2898	symbol	H. sapiens	2898	H. sapiens	0.0	0.0	0.0	0.0	0.0	1.0	0.0	0.0	0.0	0.0	0.0	0.0	0.0	1.0	0.0	0.0	0.0	0.0	0.0	1.0	0.0	0.0	0.0	0.0	0.0	0.0	0.0	0.0	0.0	0.0	0.0	0.0	0.0	0.0	0.0
GRIK3	2899	symbol	H. sapiens	2899	H. sapiens	0.0	0.0	0.0	0.0	0.0	1.0	0.0	0.0	0.0	0.0	0.0	0.0	0.0	0.0	0.0	0.0	0.0	0.0	0.0	1.0	0.0	0.0	0.0	0.0	1.0	0.0	0.0	0.0	0.0	0.0	0.0	0.0	0.0	0.0	0.0
GRIN1	2902	symbol	H. sapiens	2902	H. sapiens	0.0	0.0	0.0	1.0	0.0	1.0	1.0	0.0	0.0	1.0	1.0	0.0	0.0	1.0	0.0	0.0	0.0	0.0	1.0	1.0	0.0	0.0	0.0	0.0	1.0	1.0	0.0	0.0	0.0	1.0	0.0	1.0	0.0	0.0	1.0
GRIN2B	2904	symbol	H. sapiens	2904	H. sapiens	0.0	0.0	0.0	1.0	0.0	1.0	1.0	0.0	0.0	1.0	1.0	0.0	0.0	1.0	0.0	0.0	0.0	0.0	1.0	1.0	0.0	0.0	0.0	0.0	1.0	1.0	0.0	0.0	0.0	1.0	1.0	1.0	1.0	0.0	1.0
GRIN3A	116443	symbol	H. sapiens	116443	H. sapiens	0.0	0.0	0.0	1.0	0.0	1.0	0.0	0.0	0.0	1.0	0.0	0.0	0.0	0.0	0.0	0.0	0.0	0.0	0.0	1.0	0.0	0.0	0.0	0.0	0.0	0.0	0.0	0.0	0.0	0.0	0.0	0.0	0.0	0.0	0.0
GSK3A	2931	symbol	H. sapiens	2931	H. sapiens	0.0	1.0	0.0	1.0	0.0	0.0	1.0	1.0	0.0	0.0	0.0	1.0	0.0	0.0	1.0	0.0	0.0	0.0	1.0	1.0	0.0	0.0	0.0	0.0	1.0	0.0	0.0	0.0	1.0	1.0	0.0	0.0	1.0	0.0	1.0
GSTK1	373156	symbol	H. sapiens	373156	H. sapiens	0.0	0.0	0.0	0.0	0.0	0.0	0.0	0.0	0.0	0.0	0.0	0.0	0.0	0.0	0.0	0.0	0.0	0.0	0.0	0.0	0.0	0.0	0.0	0.0	0.0	0.0	0.0	0.0	0.0	0.0	0.0	0.0	0.0	0.0	0.0
GUCY1A3	2982	gene_synonym	H. sapiens	2982	H. sapiens	0.0	0.0	0.0	0.0	0.0	0.0	0.0	0.0	0.0	0.0	0.0	1.0	0.0	0.0	0.0	0.0	0.0	0.0	1.0	1.0	0.0	0.0	0.0	0.0	1.0	0.0	0.0	0.0	0.0	1.0	0.0	0.0	0.0	0.0	0.0
H2AFJ	55766	gene_synonym	H. sapiens	55766	H. sapiens	0.0	1.0	0.0	0.0	0.0	0.0	1.0	0.0	0.0	0.0	0.0	0.0	0.0	0.0	0.0	0.0	0.0	0.0	0.0	0.0	0.0	0.0	0.0	0.0	0.0	0.0	0.0	0.0	0.0	0.0	0.0	0.0	0.0	0.0	0.0
HERC1	8925	symbol	H. sapiens	8925	H. sapiens	0.0	0.0	0.0	0.0	0.0	0.0	1.0	0.0	0.0	0.0	0.0	0.0	0.0	0.0	0.0	0.0	0.0	0.0	0.0	0.0	0.0	0.0	0.0	0.0	0.0	1.0	0.0	0.0	0.0	0.0	0.0	0.0	0.0	0.0	0.0
HEY2	23493	symbol	H. sapiens	23493	H. sapiens	1.0	0.0	0.0	0.0	1.0	0.0	1.0	0.0	0.0	0.0	0.0	0.0	1.0	0.0	0.0	0.0	0.0	0.0	1.0	0.0	0.0	0.0	0.0	0.0	0.0	0.0	0.0	0.0	0.0	1.0	0.0	0.0	1.0	0.0	0.0
HIF1A	3091	symbol	H. sapiens	3091	H. sapiens	1.0	1.0	1.0	1.0	1.0	0.0	1.0	1.0	0.0	0.0	0.0	0.0	1.0	1.0	0.0	1.0	1.0	1.0	1.0	0.0	1.0	1.0	0.0	0.0	0.0	1.0	1.0	0.0	0.0	0.0	1.0	0.0	1.0	0.0	1.0
HIST1H2BI	3017	gene_synonym	H. sapiens	3017	H. sapiens	0.0	1.0	0.0	0.0	0.0	0.0	1.0	0.0	0.0	0.0	0.0	0.0	0.0	0.0	0.0	0.0	0.0	0.0	0.0	0.0	0.0	0.0	0.0	1.0	0.0	0.0	0.0	0.0	0.0	0.0	0.0	0.0	0.0	0.0	0.0
HIST1H3G	8355	gene_synonym	H. sapiens	8355	H. sapiens	0.0	1.0	1.0	0.0	0.0	0.0	1.0	0.0	0.0	0.0	0.0	0.0	0.0	0.0	0.0	0.0	0.0	0.0	0.0	0.0	0.0	0.0	0.0	0.0	0.0	0.0	0.0	0.0	0.0	0.0	0.0	0.0	0.0	0.0	1.0
HIST2H2BE	8349	gene_synonym	H. sapiens	8349	H. sapiens	0.0	1.0	0.0	0.0	0.0	0.0	1.0	0.0	0.0	0.0	0.0	0.0	0.0	0.0	0.0	0.0	0.0	0.0	0.0	0.0	0.0	0.0	0.0	1.0	0.0	0.0	0.0	0.0	0.0	0.0	0.0	0.0	0.0	0.0	0.0
HK2	3099	symbol	H. sapiens	3099	H. sapiens	0.0	0.0	0.0	0.0	0.0	0.0	0.0	1.0	0.0	0.0	0.0	0.0	0.0	0.0	0.0	0.0	0.0	0.0	0.0	0.0	1.0	0.0	0.0	0.0	0.0	0.0	0.0	0.0	0.0	0.0	0.0	0.0	0.0	0.0	1.0
HLA-DMB	3109	symbol	H. sapiens	3109	H. sapiens	0.0	0.0	0.0	0.0	0.0	0.0	1.0	0.0	0.0	0.0	0.0	0.0	0.0	0.0	0.0	0.0	1.0	1.0	0.0	0.0	0.0	0.0	0.0	1.0	0.0	0.0	0.0	1.0	0.0	0.0	0.0	0.0	0.0	0.0	0.0
HLA-DRA	3122	symbol	H. sapiens	3122	H. sapiens	0.0	0.0	1.0	0.0	0.0	0.0	1.0	0.0	0.0	0.0	0.0	0.0	0.0	1.0	0.0	0.0	1.0	1.0	0.0	0.0	0.0	0.0	0.0	1.0	0.0	0.0	1.0	1.0	0.0	0.0	0.0	0.0	1.0	0.0	0.0
HMGB2	3148	symbol	H. sapiens	3148	H. sapiens	0.0	0.0	0.0	0.0	0.0	0.0	1.0	0.0	0.0	0.0	0.0	0.0	0.0	0.0	1.0	1.0	1.0	0.0	0.0	0.0	0.0	1.0	0.0	0.0	0.0	0.0	0.0	0.0	0.0	0.0	0.0	0.0	1.0	0.0	0.0
HNF4A	3172	symbol	H. sapiens	3172	H. sapiens	0.0	0.0	0.0	0.0	0.0	0.0	0.0	0.0	0.0	0.0	0.0	0.0	0.0	0.0	0.0	0.0	0.0	0.0	0.0	0.0	0.0	0.0	0.0	0.0	0.0	0.0	0.0	0.0	0.0	0.0	0.0	0.0	0.0	0.0	0.0
HNF4G	3174	symbol	H. sapiens	3174	H. sapiens	0.0	0.0	0.0	0.0	0.0	0.0	0.0	0.0	0.0	0.0	0.0	0.0	0.0	0.0	0.0	0.0	0.0	0.0	0.0	0.0	0.0	0.0	0.0	0.0	0.0	0.0	0.0	0.0	0.0	0.0	0.0	0.0	0.0	0.0	0.0
HRH1	3269	symbol	H. sapiens	3269	H. sapiens	0.0	0.0	0.0	0.0	0.0	1.0	0.0	0.0	0.0	1.0	0.0	0.0	0.0	1.0	1.0	1.0	0.0	0.0	0.0	1.0	0.0	0.0	0.0	0.0	1.0	0.0	0.0	0.0	0.0	1.0	0.0	0.0	0.0	0.0	0.0
HS6ST2	90161	symbol	H. sapiens	90161	H. sapiens	0.0	0.0	0.0	0.0	0.0	0.0	0.0	0.0	0.0	0.0	0.0	1.0	0.0	0.0	0.0	0.0	0.0	0.0	0.0	0.0	0.0	0.0	0.0	0.0	0.0	0.0	0.0	0.0	0.0	0.0	0.0	0.0	0.0	0.0	0.0
HSPA1B	3304	symbol	H. sapiens	3304	H. sapiens	0.0	1.0	0.0	1.0	0.0	0.0	1.0	0.0	1.0	0.0	1.0	1.0	0.0	0.0	1.0	1.0	1.0	0.0	0.0	0.0	0.0	1.0	0.0	0.0	1.0	0.0	0.0	0.0	0.0	0.0	0.0	1.0	0.0	0.0	1.0
HTR5A	3361	symbol	H. sapiens	3361	H. sapiens	0.0	0.0	0.0	0.0	0.0	1.0	0.0	0.0	0.0	1.0	0.0	0.0	0.0	0.0	1.0	0.0	0.0	0.0	1.0	1.0	0.0	0.0	0.0	0.0	1.0	1.0	0.0	0.0	0.0	0.0	0.0	0.0	0.0	0.0	0.0
HTR7	3363	symbol	H. sapiens	3363	H. sapiens	0.0	0.0	0.0	0.0	0.0	1.0	0.0	0.0	0.0	1.0	0.0	0.0	0.0	0.0	1.0	0.0	0.0	0.0	1.0	1.0	0.0	0.0	0.0	0.0	1.0	0.0	0.0	0.0	0.0	1.0	0.0	1.0	0.0	0.0	0.0
IDH3G	3421	symbol	H. sapiens	3421	H. sapiens	0.0	0.0	0.0	0.0	0.0	0.0	0.0	0.0	0.0	0.0	0.0	1.0	0.0	0.0	0.0	0.0	0.0	0.0	0.0	0.0	0.0	0.0	0.0	0.0	0.0	0.0	0.0	0.0	0.0	0.0	0.0	0.0	0.0	0.0	0.0
IFIT1B	439996	symbol	H. sapiens	439996	H. sapiens	0.0	0.0	0.0	0.0	0.0	0.0	0.0	0.0	0.0	0.0	0.0	0.0	0.0	0.0	0.0	0.0	0.0	0.0	1.0	0.0	0.0	0.0	0.0	0.0	0.0	0.0	0.0	0.0	0.0	0.0	0.0	0.0	0.0	0.0	0.0
IFNW1	3467	symbol	H. sapiens	3467	H. sapiens	0.0	0.0	0.0	0.0	0.0	0.0	0.0	1.0	0.0	0.0	0.0	0.0	1.0	0.0	0.0	0.0	0.0	0.0	0.0	0.0	0.0	0.0	0.0	0.0	0.0	0.0	0.0	1.0	1.0	0.0	0.0	0.0	0.0	0.0	0.0
IL1A	3552	symbol	H. sapiens	3552	H. sapiens	0.0	1.0	1.0	1.0	0.0	0.0	1.0	1.0	0.0	0.0	0.0	0.0	0.0	0.0	0.0	1.0	1.0	1.0	1.0	1.0	0.0	1.0	0.0	0.0	1.0	0.0	1.0	1.0	0.0	1.0	0.0	1.0	0.0	0.0	1.0
IL23R	149233	symbol	H. sapiens	149233	H. sapiens	1.0	0.0	1.0	0.0	0.0	0.0	0.0	1.0	0.0	0.0	0.0	0.0	0.0	0.0	0.0	1.0	1.0	1.0	0.0	0.0	0.0	0.0	0.0	0.0	0.0	0.0	0.0	0.0	1.0	0.0	0.0	0.0	1.0	0.0	0.0
IL2RB	3560	symbol	H. sapiens	3560	H. sapiens	1.0	0.0	1.0	0.0	1.0	0.0	1.0	1.0	0.0	0.0	0.0	0.0	1.0	0.0	0.0	0.0	0.0	1.0	0.0	0.0	0.0	0.0	0.0	1.0	0.0	0.0	0.0	1.0	0.0	0.0	0.0	0.0	0.0	1.0	1.0
IL3	3562	symbol	H. sapiens	3562	H. sapiens	1.0	0.0	1.0	0.0	1.0	0.0	1.0	1.0	0.0	0.0	0.0	0.0	1.0	0.0	0.0	0.0	0.0	0.0	1.0	0.0	0.0	0.0	0.0	0.0	0.0	0.0	0.0	1.0	1.0	0.0	0.0	0.0	0.0	1.0	1.0
IL33	90865	symbol	H. sapiens	90865	H. sapiens	0.0	0.0	1.0	0.0	0.0	0.0	1.0	1.0	0.0	0.0	0.0	0.0	1.0	0.0	0.0	1.0	1.0	0.0	0.0	0.0	0.0	0.0	0.0	0.0	0.0	0.0	1.0	1.0	0.0	1.0	0.0	0.0	1.0	0.0	0.0
IL4R	3566	symbol	H. sapiens	3566	H. sapiens	1.0	0.0	1.0	0.0	1.0	0.0	0.0	1.0	0.0	0.0	0.0	0.0	1.0	0.0	1.0	1.0	1.0	1.0	1.0	1.0	0.0	0.0	0.0	0.0	0.0	0.0	0.0	1.0	0.0	0.0	0.0	0.0	1.0	0.0	0.0
IL6R	3570	symbol	H. sapiens	3570	H. sapiens	1.0	0.0	1.0	1.0	1.0	0.0	1.0	1.0	0.0	0.0	1.0	0.0	1.0	0.0	0.0	1.0	0.0	1.0	1.0	1.0	1.0	0.0	1.0	0.0	1.0	0.0	0.0	1.0	1.0	0.0	0.0	0.0	0.0	1.0	0.0
IL9R	3581	symbol	H. sapiens	3581	H. sapiens	0.0	0.0	1.0	0.0	0.0	0.0	0.0	1.0	0.0	0.0	0.0	0.0	0.0	0.0	0.0	0.0	0.0	0.0	0.0	0.0	0.0	0.0	0.0	0.0	0.0	0.0	0.0	1.0	0.0	0.0	0.0	0.0	0.0	1.0	0.0
IMPDH2	3615	symbol	H. sapiens	3615	H. sapiens	0.0	0.0	0.0	0.0	0.0	0.0	0.0	1.0	0.0	0.0	0.0	1.0	1.0	0.0	0.0	0.0	0.0	0.0	0.0	0.0	0.0	0.0	0.0	0.0	0.0	0.0	0.0	0.0	0.0	0.0	0.0	0.0	0.0	0.0	0.0
INPP4A	3631	symbol	H. sapiens	3631	H. sapiens	0.0	0.0	0.0	0.0	0.0	0.0	0.0	0.0	0.0	0.0	0.0	1.0	0.0	0.0	0.0	0.0	0.0	0.0	0.0	0.0	0.0	0.0	0.0	0.0	0.0	0.0	0.0	0.0	0.0	0.0	0.0	0.0	0.0	0.0	0.0
IQSEC3	440073	symbol	H. sapiens	440073	H. sapiens	0.0	0.0	0.0	0.0	0.0	0.0	0.0	0.0	0.0	0.0	0.0	0.0	0.0	0.0	0.0	0.0	0.0	0.0	0.0	0.0	0.0	0.0	0.0	0.0	0.0	0.0	0.0	0.0	0.0	0.0	0.0	0.0	0.0	0.0	0.0
IRF7	3665	symbol	H. sapiens	3665	H. sapiens	0.0	0.0	1.0	0.0	0.0	0.0	0.0	1.0	0.0	0.0	0.0	0.0	0.0	0.0	0.0	1.0	1.0	0.0	1.0	0.0	0.0	0.0	0.0	1.0	0.0	0.0	0.0	1.0	0.0	0.0	0.0	0.0	0.0	0.0	1.0
ITCH	83737	symbol	H. sapiens	83737	H. sapiens	0.0	0.0	0.0	1.0	0.0	0.0	1.0	0.0	0.0	0.0	0.0	0.0	1.0	0.0	0.0	1.0	1.0	0.0	1.0	0.0	0.0	0.0	0.0	0.0	0.0	0.0	1.0	0.0	0.0	0.0	1.0	0.0	0.0	0.0	1.0
ITGA10	8515	symbol	H. sapiens	8515	H. sapiens	0.0	0.0	0.0	0.0	1.0	0.0	0.0	0.0	0.0	0.0	1.0	0.0	0.0	0.0	0.0	0.0	0.0	0.0	1.0	0.0	0.0	0.0	0.0	0.0	0.0	0.0	0.0	0.0	0.0	0.0	0.0	0.0	0.0	0.0	0.0
ITGAD	3681	symbol	H. sapiens	3681	H. sapiens	0.0	0.0	0.0	0.0	1.0	0.0	0.0	0.0	0.0	0.0	0.0	0.0	0.0	0.0	0.0	0.0	0.0	0.0	1.0	0.0	0.0	0.0	0.0	0.0	0.0	0.0	0.0	0.0	0.0	0.0	0.0	0.0	0.0	0.0	0.0
ITPKA	3706	symbol	H. sapiens	3706	H. sapiens	0.0	0.0	0.0	0.0	0.0	0.0	0.0	0.0	0.0	1.0	0.0	1.0	0.0	0.0	0.0	0.0	0.0	0.0	0.0	1.0	0.0	0.0	0.0	0.0	0.0	0.0	0.0	0.0	0.0	0.0	0.0	0.0	1.0	0.0	0.0
ITPR1	3708	symbol	H. sapiens	3708	H. sapiens	0.0	0.0	0.0	1.0	0.0	1.0	1.0	0.0	0.0	1.0	0.0	0.0	0.0	0.0	1.0	0.0	0.0	1.0	1.0	1.0	0.0	0.0	0.0	0.0	1.0	0.0	0.0	0.0	0.0	0.0	1.0	0.0	0.0	0.0	1.0
JAG2	3714	symbol	H. sapiens	3714	H. sapiens	1.0	0.0	0.0	0.0	0.0	0.0	1.0	0.0	0.0	0.0	0.0	0.0	1.0	0.0	0.0	0.0	0.0	1.0	1.0	0.0	0.0	0.0	0.0	0.0	1.0	0.0	0.0	0.0	0.0	0.0	0.0	0.0	0.0	0.0	0.0
JAK3	3718	symbol	H. sapiens	3718	H. sapiens	1.0	0.0	1.0	0.0	1.0	0.0	1.0	1.0	0.0	0.0	0.0	0.0	1.0	0.0	1.0	0.0	1.0	1.0	1.0	0.0	0.0	0.0	0.0	1.0	1.0	0.0	0.0	1.0	0.0	0.0	1.0	0.0	0.0	1.0	1.0
KCNJ11	3767	symbol	H. sapiens	3767	H. sapiens	0.0	0.0	0.0	0.0	0.0	0.0	1.0	0.0	0.0	0.0	0.0	0.0	0.0	0.0	0.0	0.0	0.0	0.0	1.0	1.0	0.0	0.0	0.0	0.0	1.0	0.0	0.0	0.0	0.0	0.0	0.0	0.0	0.0	0.0	0.0
KCNJ13	3769	symbol	H. sapiens	3769	H. sapiens	0.0	0.0	0.0	0.0	0.0	0.0	0.0	0.0	0.0	0.0	0.0	0.0	0.0	0.0	0.0	0.0	0.0	0.0	0.0	0.0	0.0	0.0	0.0	0.0	0.0	0.0	0.0	0.0	0.0	0.0	0.0	0.0	0.0	0.0	0.0
KCNMA1	3778	symbol	H. sapiens	3778	H. sapiens	0.0	0.0	0.0	0.0	0.0	0.0	0.0	0.0	0.0	0.0	0.0	0.0	0.0	0.0	0.0	0.0	0.0	0.0	0.0	1.0	0.0	0.0	0.0	0.0	1.0	0.0	0.0	0.0	0.0	1.0	0.0	0.0	0.0	0.0	0.0
KCNMB1	3779	symbol	H. sapiens	3779	H. sapiens	0.0	0.0	0.0	0.0	0.0	0.0	0.0	0.0	0.0	0.0	0.0	0.0	0.0	0.0	0.0	0.0	0.0	0.0	0.0	1.0	0.0	0.0	0.0	0.0	1.0	0.0	0.0	0.0	0.0	0.0	0.0	0.0	0.0	0.0	0.0
KLK2	3817	symbol	H. sapiens	3817	H. sapiens	0.0	0.0	0.0	0.0	0.0	0.0	0.0	0.0	0.0	0.0	0.0	0.0	0.0	0.0	0.0	0.0	0.0	0.0	0.0	0.0	0.0	0.0	0.0	0.0	0.0	0.0	0.0	0.0	0.0	0.0	0.0	0.0	0.0	0.0	0.0
LAMB2	3913	symbol	H. sapiens	3913	H. sapiens	1.0	0.0	0.0	0.0	1.0	0.0	0.0	0.0	0.0	0.0	0.0	0.0	0.0	0.0	0.0	0.0	1.0	0.0	0.0	0.0	0.0	0.0	0.0	0.0	0.0	0.0	0.0	0.0	0.0	0.0	1.0	0.0	0.0	0.0	0.0
LAMC2	3918	symbol	H. sapiens	3918	H. sapiens	1.0	0.0	0.0	0.0	1.0	0.0	0.0	0.0	0.0	0.0	0.0	0.0	0.0	0.0	0.0	0.0	0.0	0.0	0.0	0.0	0.0	0.0	0.0	0.0	0.0	0.0	0.0	0.0	0.0	0.0	1.0	0.0	0.0	0.0	0.0
LAT	27040	symbol	H. sapiens	27040	H. sapiens	0.0	0.0	0.0	0.0	0.0	0.0	1.0	0.0	0.0	0.0	0.0	0.0	1.0	0.0	0.0	1.0	1.0	1.0	1.0	0.0	0.0	0.0	0.0	0.0	0.0	0.0	0.0	1.0	1.0	0.0	0.0	1.0	0.0	0.0	0.0
LDHAL6B	92483	symbol	H. sapiens	92483	H. sapiens	0.0	0.0	0.0	0.0	0.0	0.0	0.0	0.0	0.0	0.0	0.0	1.0	0.0	0.0	0.0	0.0	0.0	0.0	0.0	0.0	1.0	0.0	0.0	0.0	0.0	0.0	0.0	0.0	0.0	0.0	0.0	0.0	0.0	0.0	0.0
LEF1	51176	symbol	H. sapiens	51176	H. sapiens	1.0	0.0	0.0	0.0	0.0	0.0	1.0	1.0	0.0	0.0	0.0	0.0	1.0	0.0	0.0	0.0	1.0	0.0	1.0	1.0	0.0	0.0	1.0	0.0	1.0	1.0	0.0	1.0	0.0	0.0	0.0	0.0	1.0	0.0	1.0
LEPR	3953	symbol	H. sapiens	3953	H. sapiens	0.0	0.0	0.0	1.0	0.0	1.0	0.0	1.0	0.0	0.0	0.0	1.0	1.0	0.0	1.0	0.0	0.0	0.0	1.0	0.0	0.0	0.0	0.0	0.0	0.0	0.0	0.0	0.0	1.0	0.0	0.0	0.0	0.0	0.0	1.0
LILRB2	10288	symbol	H. sapiens	10288	H. sapiens	0.0	0.0	0.0	0.0	0.0	0.0	1.0	1.0	0.0	0.0	0.0	0.0	0.0	1.0	0.0	1.0	1.0	0.0	1.0	1.0	0.0	0.0	0.0	0.0	0.0	0.0	0.0	1.0	0.0	0.0	0.0	0.0	1.0	0.0	1.0
LIN7A	8825	symbol	H. sapiens	8825	H. sapiens	0.0	0.0	0.0	0.0	0.0	0.0	0.0	0.0	0.0	0.0	0.0	0.0	0.0	0.0	0.0	0.0	0.0	0.0	0.0	1.0	0.0	0.0	0.0	0.0	0.0	0.0	0.0	0.0	0.0	0.0	0.0	0.0	0.0	0.0	0.0
LIPT2	387787	symbol	H. sapiens	387787	H. sapiens	0.0	0.0	0.0	0.0	0.0	0.0	0.0	0.0	0.0	0.0	1.0	0.0	0.0	0.0	0.0	0.0	0.0	0.0	0.0	0.0	0.0	0.0	0.0	0.0	0.0	0.0	0.0	0.0	0.0	0.0	0.0	0.0	0.0	0.0	0.0
LMNB2	84823	symbol	H. sapiens	84823	H. sapiens	0.0	0.0	0.0	0.0	0.0	0.0	0.0	0.0	0.0	0.0	0.0	0.0	0.0	0.0	0.0	0.0	0.0	0.0	0.0	0.0	0.0	0.0	0.0	0.0	0.0	0.0	0.0	0.0	0.0	0.0	0.0	0.0	0.0	0.0	1.0
LRP1	4035	symbol	H. sapiens	4035	H. sapiens	0.0	0.0	0.0	1.0	0.0	0.0	0.0	0.0	0.0	0.0	0.0	0.0	1.0	0.0	1.0	1.0	0.0	0.0	0.0	0.0	0.0	0.0	0.0	0.0	0.0	0.0	0.0	1.0	0.0	0.0	0.0	0.0	0.0	0.0	1.0
LRP5	4041	symbol	H. sapiens	4041	H. sapiens	1.0	0.0	0.0	1.0	0.0	0.0	1.0	0.0	0.0	0.0	0.0	0.0	1.0	0.0	0.0	0.0	0.0	0.0	1.0	1.0	0.0	0.0	0.0	0.0	1.0	0.0	0.0	0.0	1.0	0.0	0.0	0.0	0.0	0.0	0.0
LSM5	23658	symbol	H. sapiens	23658	H. sapiens	0.0	0.0	0.0	0.0	0.0	0.0	0.0	0.0	1.0	0.0	0.0	0.0	0.0	0.0	0.0	0.0	0.0	0.0	0.0	0.0	0.0	0.0	0.0	0.0	0.0	0.0	0.0	0.0	0.0	0.0	0.0	0.0	0.0	0.0	0.0
MAFK	7975	symbol	H. sapiens	7975	H. sapiens	0.0	1.0	0.0	0.0	0.0	0.0	1.0	0.0	0.0	0.0	0.0	0.0	0.0	0.0	0.0	0.0	0.0	0.0	0.0	0.0	0.0	0.0	0.0	0.0	0.0	0.0	0.0	0.0	0.0	0.0	0.0	0.0	0.0	0.0	0.0
MAP3K8	1326	symbol	H. sapiens	1326	H. sapiens	0.0	0.0	1.0	0.0	0.0	0.0	1.0	0.0	0.0	0.0	0.0	0.0	0.0	0.0	0.0	0.0	1.0	1.0	1.0	0.0	0.0	0.0	0.0	0.0	0.0	0.0	0.0	0.0	0.0	0.0	0.0	1.0	0.0	0.0	1.0
MAPK1	5594	symbol	H. sapiens	5594	H. sapiens	1.0	1.0	1.0	1.0	1.0	1.0	1.0	1.0	0.0	1.0	1.0	1.0	1.0	1.0	1.0	0.0	1.0	1.0	1.0	1.0	1.0	0.0	1.0	1.0	1.0	0.0	0.0	0.0	1.0	0.0	1.0	1.0	0.0	1.0	1.0
MAPK9	5601	symbol	H. sapiens	5601	H. sapiens	1.0	1.0	1.0	1.0	1.0	0.0	1.0	0.0	0.0	1.0	1.0	0.0	0.0	0.0	0.0	1.0	0.0	1.0	1.0	1.0	0.0	1.0	0.0	1.0	1.0	0.0	0.0	0.0	0.0	0.0	0.0	1.0	0.0	1.0	1.0
MARS2	92935	symbol	H. sapiens	92935	H. sapiens	0.0	0.0	0.0	0.0	0.0	0.0	0.0	0.0	0.0	0.0	1.0	0.0	0.0	0.0	0.0	0.0	0.0	0.0	0.0	0.0	0.0	0.0	0.0	0.0	0.0	0.0	0.0	0.0	0.0	0.0	0.0	0.0	0.0	0.0	0.0
MBTPS2	51360	symbol	H. sapiens	51360	H. sapiens	0.0	1.0	0.0	0.0	0.0	0.0	0.0	0.0	0.0	0.0	0.0	0.0	0.0	0.0	0.0	0.0	0.0	0.0	0.0	0.0	0.0	0.0	0.0	0.0	0.0	0.0	0.0	0.0	0.0	0.0	0.0	0.0	0.0	0.0	0.0
MCM3	4172	symbol	H. sapiens	4172	H. sapiens	0.0	0.0	0.0	0.0	0.0	0.0	1.0	0.0	0.0	0.0	0.0	0.0	0.0	0.0	0.0	0.0	0.0	0.0	0.0	0.0	0.0	0.0	0.0	0.0	0.0	0.0	0.0	0.0	0.0	0.0	0.0	0.0	0.0	0.0	0.0
MEFV	4210	symbol	H. sapiens	4210	H. sapiens	0.0	0.0	0.0	0.0	0.0	0.0	0.0	0.0	0.0	0.0	0.0	0.0	0.0	0.0	0.0	1.0	0.0	1.0	0.0	0.0	0.0	0.0	0.0	0.0	1.0	0.0	0.0	0.0	0.0	0.0	0.0	0.0	0.0	0.0	1.0
MGAT4A	11320	symbol	H. sapiens	11320	H. sapiens	0.0	0.0	0.0	0.0	0.0	0.0	0.0	0.0	0.0	0.0	0.0	1.0	0.0	0.0	0.0	0.0	0.0	0.0	0.0	0.0	0.0	0.0	0.0	0.0	0.0	0.0	0.0	0.0	0.0	0.0	0.0	0.0	0.0	0.0	0.0
MMP14	4323	symbol	H. sapiens	4323	H. sapiens	1.0	0.0	0.0	0.0	0.0	0.0	0.0	0.0	0.0	0.0	0.0	0.0	1.0	0.0	1.0	0.0	1.0	0.0	1.0	0.0	0.0	0.0	1.0	0.0	1.0	0.0	0.0	0.0	0.0	0.0	0.0	0.0	1.0	0.0	1.0
MNX1	3110	symbol	H. sapiens	3110	H. sapiens	0.0	0.0	0.0	0.0	0.0	0.0	0.0	0.0	0.0	0.0	0.0	0.0	0.0	0.0	0.0	0.0	0.0	0.0	0.0	0.0	0.0	0.0	0.0	0.0	0.0	0.0	0.0	0.0	0.0	0.0	0.0	0.0	0.0	0.0	0.0
MOCS1	4337	symbol	H. sapiens	4337	H. sapiens	0.0	0.0	0.0	0.0	0.0	0.0	0.0	0.0	0.0	0.0	0.0	1.0	0.0	0.0	0.0	0.0	0.0	0.0	0.0	0.0	0.0	0.0	0.0	0.0	0.0	0.0	0.0	0.0	0.0	0.0	0.0	0.0	0.0	0.0	0.0
MPZL1	9019	symbol	H. sapiens	9019	H. sapiens	0.0	0.0	0.0	0.0	0.0	0.0	0.0	0.0	0.0	0.0	0.0	0.0	0.0	0.0	0.0	0.0	0.0	0.0	0.0	0.0	0.0	0.0	0.0	0.0	0.0	0.0	0.0	0.0	0.0	0.0	0.0	0.0	0.0	0.0	0.0
MRVI1	10335	gene_synonym	H. sapiens	10335	H. sapiens	0.0	0.0	0.0	0.0	0.0	0.0	0.0	0.0	0.0	0.0	0.0	0.0	0.0	0.0	0.0	0.0	0.0	0.0	0.0	0.0	0.0	0.0	0.0	0.0	1.0	0.0	0.0	0.0	0.0	0.0	0.0	0.0	0.0	0.0	0.0
MSR1	4481	symbol	H. sapiens	4481	H. sapiens	0.0	0.0	0.0	0.0	0.0	0.0	0.0	0.0	0.0	0.0	0.0	0.0	0.0	0.0	0.0	0.0	0.0	0.0	0.0	0.0	0.0	0.0	0.0	0.0	0.0	0.0	0.0	0.0	0.0	0.0	0.0	0.0	0.0	0.0	1.0
MTHFR	4524	symbol	H. sapiens	4524	H. sapiens	0.0	0.0	0.0	0.0	0.0	0.0	0.0	0.0	0.0	0.0	0.0	0.0	0.0	0.0	0.0	0.0	0.0	0.0	0.0	0.0	0.0	0.0	0.0	0.0	0.0	0.0	0.0	0.0	0.0	0.0	0.0	0.0	0.0	0.0	0.0
MUSK	4593	symbol	H. sapiens	4593	H. sapiens	0.0	0.0	0.0	0.0	0.0	0.0	0.0	0.0	0.0	0.0	0.0	0.0	0.0	1.0	0.0	0.0	0.0	0.0	0.0	0.0	0.0	0.0	0.0	0.0	0.0	0.0	0.0	0.0	1.0	0.0	0.0	0.0	1.0	0.0	0.0
MYC	4609	symbol	H. sapiens	4609	H. sapiens	1.0	1.0	1.0	0.0	1.0	0.0	1.0	1.0	0.0	0.0	0.0	0.0	0.0	0.0	0.0	0.0	1.0	0.0	1.0	0.0	1.0	1.0	1.0	1.0	1.0	0.0	0.0	0.0	1.0	0.0	1.0	1.0	0.0	1.0	1.0
MYL5	4636	symbol	H. sapiens	4636	H. sapiens	0.0	0.0	0.0	0.0	1.0	0.0	0.0	0.0	0.0	0.0	0.0	0.0	0.0	0.0	0.0	0.0	0.0	0.0	1.0	0.0	0.0	0.0	0.0	0.0	0.0	0.0	0.0	0.0	0.0	1.0	0.0	0.0	0.0	0.0	1.0
NAMPT	10135	symbol	H. sapiens	10135	H. sapiens	0.0	0.0	0.0	0.0	0.0	0.0	0.0	0.0	0.0	0.0	0.0	1.0	0.0	0.0	0.0	0.0	0.0	0.0	0.0	0.0	0.0	0.0	0.0	0.0	0.0	0.0	0.0	0.0	0.0	0.0	0.0	0.0	0.0	0.0	1.0
NDST1	3340	symbol	H. sapiens	3340	H. sapiens	0.0	0.0	0.0	0.0	0.0	0.0	0.0	0.0	0.0	0.0	0.0	1.0	1.0	0.0	0.0	1.0	0.0	0.0	0.0	0.0	0.0	0.0	1.0	0.0	0.0	1.0	0.0	0.0	0.0	0.0	0.0	0.0	0.0	0.0	0.0
NDUFA11	126328	symbol	H. sapiens	126328	H. sapiens	0.0	0.0	0.0	1.0	0.0	0.0	0.0	0.0	0.0	0.0	0.0	1.0	0.0	0.0	0.0	0.0	0.0	0.0	0.0	0.0	0.0	0.0	0.0	0.0	1.0	0.0	0.0	0.0	0.0	0.0	0.0	0.0	0.0	0.0	0.0
NDUFS3	4722	symbol	H. sapiens	4722	H. sapiens	0.0	0.0	0.0	1.0	0.0	0.0	0.0	0.0	0.0	0.0	0.0	1.0	0.0	0.0	0.0	0.0	0.0	0.0	0.0	0.0	0.0	1.0	0.0	0.0	1.0	1.0	0.0	0.0	0.0	0.0	0.0	0.0	0.0	0.0	0.0
NDUFS5	4725	symbol	H. sapiens	4725	H. sapiens	0.0	0.0	0.0	1.0	0.0	0.0	0.0	0.0	0.0	0.0	0.0	1.0	0.0	0.0	0.0	0.0	0.0	0.0	0.0	0.0	0.0	0.0	0.0	0.0	1.0	0.0	0.0	0.0	0.0	0.0	0.0	0.0	0.0	0.0	0.0
NEFH	4744	symbol	H. sapiens	4744	H. sapiens	0.0	0.0	0.0	1.0	0.0	0.0	0.0	1.0	0.0	0.0	0.0	0.0	0.0	0.0	0.0	0.0	0.0	0.0	1.0	1.0	0.0	0.0	0.0	0.0	0.0	0.0	0.0	0.0	0.0	0.0	0.0	0.0	0.0	0.0	0.0
NEUROG3	50674	symbol	H. sapiens	50674	H. sapiens	0.0	0.0	0.0	0.0	0.0	0.0	0.0	0.0	0.0	0.0	0.0	0.0	0.0	0.0	0.0	0.0	0.0	0.0	0.0	0.0	0.0	0.0	0.0	0.0	0.0	1.0	0.0	0.0	0.0	0.0	0.0	0.0	1.0	0.0	0.0
NF1	4763	symbol	H. sapiens	4763	H. sapiens	0.0	0.0	0.0	0.0	0.0	0.0	1.0	0.0	0.0	0.0	0.0	0.0	1.0	1.0	0.0	0.0	1.0	0.0	1.0	1.0	0.0	1.0	0.0	0.0	0.0	1.0	0.0	0.0	1.0	0.0	0.0	1.0	1.0	0.0	0.0
NFYC	4802	symbol	H. sapiens	4802	H. sapiens	0.0	1.0	0.0	0.0	0.0	0.0	0.0	0.0	0.0	0.0	0.0	0.0	0.0	0.0	0.0	0.0	0.0	0.0	0.0	0.0	0.0	0.0	0.0	0.0	0.0	0.0	0.0	0.0	0.0	0.0	0.0	0.0	0.0	0.0	0.0
NKX2-2	4821	symbol	H. sapiens	4821	H. sapiens	0.0	0.0	0.0	0.0	0.0	0.0	0.0	0.0	0.0	0.0	0.0	0.0	0.0	0.0	1.0	0.0	0.0	0.0	0.0	0.0	0.0	0.0	0.0	0.0	0.0	1.0	0.0	0.0	0.0	0.0	0.0	0.0	1.0	0.0	0.0
NLRX1	79671	symbol	H. sapiens	79671	H. sapiens	0.0	0.0	1.0	0.0	0.0	0.0	1.0	0.0	0.0	0.0	0.0	0.0	0.0	0.0	0.0	0.0	1.0	0.0	0.0	0.0	0.0	0.0	0.0	0.0	0.0	0.0	0.0	0.0	0.0	0.0	0.0	0.0	0.0	0.0	1.0
NMRK1	54981	symbol	H. sapiens	54981	H. sapiens	0.0	0.0	0.0	0.0	0.0	0.0	0.0	0.0	0.0	0.0	0.0	1.0	0.0	0.0	0.0	0.0	0.0	0.0	0.0	0.0	0.0	0.0	0.0	0.0	0.0	0.0	0.0	0.0	0.0	0.0	0.0	0.0	0.0	0.0	0.0
NNT	23530	symbol	H. sapiens	23530	H. sapiens	0.0	0.0	0.0	0.0	0.0	0.0	0.0	0.0	0.0	0.0	0.0	1.0	0.0	0.0	0.0	0.0	0.0	0.0	0.0	0.0	0.0	0.0	0.0	0.0	0.0	0.0	0.0	0.0	0.0	0.0	0.0	0.0	0.0	0.0	0.0
NOB1	28987	symbol	H. sapiens	28987	H. sapiens	0.0	0.0	0.0	0.0	0.0	0.0	0.0	0.0	1.0	0.0	1.0	0.0	0.0	0.0	0.0	0.0	0.0	0.0	0.0	0.0	0.0	0.0	0.0	0.0	0.0	0.0	0.0	0.0	0.0	0.0	0.0	0.0	0.0	0.0	0.0
NOP56	10528	symbol	H. sapiens	10528	H. sapiens	0.0	0.0	0.0	1.0	0.0	0.0	0.0	0.0	1.0	0.0	1.0	0.0	0.0	0.0	0.0	0.0	0.0	0.0	0.0	0.0	0.0	0.0	0.0	0.0	0.0	0.0	0.0	0.0	0.0	0.0	0.0	0.0	0.0	0.0	0.0
NPC1L1	29881	symbol	H. sapiens	29881	H. sapiens	0.0	0.0	0.0	0.0	0.0	0.0	0.0	0.0	0.0	0.0	0.0	0.0	0.0	0.0	0.0	0.0	0.0	0.0	0.0	0.0	0.0	0.0	0.0	0.0	0.0	0.0	0.0	0.0	0.0	0.0	0.0	0.0	0.0	0.0	0.0
NPFFR1	64106	symbol	H. sapiens	64106	H. sapiens	0.0	0.0	0.0	0.0	0.0	1.0	0.0	0.0	0.0	0.0	0.0	0.0	0.0	0.0	1.0	0.0	0.0	0.0	0.0	0.0	0.0	0.0	0.0	0.0	0.0	0.0	0.0	0.0	0.0	0.0	0.0	0.0	0.0	0.0	0.0
NPY5R	4889	symbol	H. sapiens	4889	H. sapiens	0.0	0.0	0.0	0.0	0.0	1.0	0.0	0.0	0.0	0.0	0.0	0.0	0.0	1.0	0.0	0.0	0.0	0.0	0.0	1.0	0.0	0.0	0.0	0.0	0.0	0.0	0.0	0.0	0.0	0.0	0.0	0.0	0.0	0.0	0.0
NR0B1	190	symbol	H. sapiens	190	H. sapiens	0.0	0.0	0.0	0.0	0.0	0.0	0.0	0.0	0.0	0.0	0.0	0.0	0.0	0.0	0.0	0.0	0.0	0.0	0.0	0.0	0.0	0.0	0.0	0.0	1.0	1.0	0.0	0.0	0.0	0.0	0.0	0.0	0.0	0.0	0.0
NT5C2	22978	symbol	H. sapiens	22978	H. sapiens	0.0	0.0	0.0	0.0	0.0	0.0	0.0	0.0	0.0	0.0	1.0	1.0	0.0	0.0	0.0	0.0	0.0	0.0	0.0	0.0	0.0	0.0	0.0	0.0	0.0	0.0	0.0	0.0	0.0	0.0	0.0	0.0	0.0	0.0	0.0
NTN3	4917	symbol	H. sapiens	4917	H. sapiens	0.0	0.0	0.0	0.0	1.0	0.0	0.0	0.0	0.0	0.0	0.0	0.0	0.0	0.0	0.0	0.0	0.0	0.0	1.0	0.0	0.0	0.0	0.0	0.0	0.0	0.0	0.0	0.0	0.0	0.0	0.0	0.0	0.0	0.0	0.0
NUDT12	83594	symbol	H. sapiens	83594	H. sapiens	0.0	0.0	0.0	0.0	0.0	0.0	0.0	0.0	0.0	0.0	0.0	1.0	0.0	0.0	0.0	0.0	0.0	0.0	0.0	0.0	0.0	0.0	0.0	0.0	0.0	0.0	0.0	0.0	0.0	0.0	0.0	0.0	0.0	0.0	0.0
NUDT9	53343	symbol	H. sapiens	53343	H. sapiens	0.0	0.0	0.0	0.0	0.0	0.0	0.0	0.0	0.0	0.0	0.0	1.0	0.0	0.0	0.0	0.0	0.0	0.0	0.0	0.0	0.0	0.0	0.0	0.0	0.0	0.0	0.0	0.0	0.0	0.0	0.0	0.0	0.0	0.0	0.0
NUMBL	9253	symbol	H. sapiens	9253	H. sapiens	0.0	0.0	0.0	0.0	0.0	0.0	0.0	1.0	0.0	0.0	0.0	0.0	1.0	0.0	0.0	0.0	0.0	0.0	0.0	0.0	0.0	0.0	0.0	0.0	0.0	1.0	0.0	0.0	0.0	0.0	0.0	0.0	1.0	0.0	0.0
NUP43	348995	symbol	H. sapiens	348995	H. sapiens	0.0	1.0	1.0	1.0	0.0	0.0	1.0	0.0	1.0	0.0	1.0	0.0	0.0	0.0	0.0	0.0	0.0	0.0	0.0	0.0	0.0	0.0	0.0	0.0	0.0	0.0	0.0	0.0	0.0	0.0	0.0	0.0	0.0	0.0	0.0
NUTF2	10204	symbol	H. sapiens	10204	H. sapiens	0.0	0.0	0.0	0.0	0.0	0.0	0.0	0.0	0.0	0.0	0.0	0.0	0.0	0.0	0.0	0.0	0.0	0.0	0.0	0.0	0.0	0.0	0.0	0.0	0.0	0.0	0.0	0.0	0.0	0.0	0.0	0.0	0.0	0.0	0.0
OCLN	100506658	symbol	H. sapiens	100506658	H. sapiens	0.0	0.0	0.0	0.0	0.0	0.0	1.0	0.0	0.0	0.0	0.0	0.0	0.0	0.0	0.0	0.0	0.0	0.0	1.0	0.0	0.0	0.0	1.0	0.0	0.0	0.0	0.0	0.0	0.0	0.0	0.0	0.0	1.0	0.0	1.0
ODC1	4953	symbol	H. sapiens	4953	H. sapiens	0.0	0.0	0.0	0.0	0.0	0.0	1.0	0.0	0.0	0.0	1.0	0.0	1.0	0.0	0.0	0.0	0.0	0.0	0.0	0.0	0.0	0.0	0.0	0.0	0.0	0.0	0.0	0.0	0.0	0.0	0.0	0.0	0.0	0.0	0.0
OGDH	4967	symbol	H. sapiens	4967	H. sapiens	0.0	0.0	0.0	0.0	0.0	0.0	0.0	0.0	0.0	0.0	1.0	1.0	0.0	0.0	0.0	0.0	0.0	0.0	0.0	0.0	0.0	0.0	0.0	0.0	0.0	1.0	0.0	0.0	0.0	0.0	0.0	0.0	0.0	0.0	0.0
OR10C1	442194	symbol	H. sapiens	442194	H. sapiens	0.0	0.0	0.0	0.0	0.0	0.0	0.0	0.0	0.0	0.0	0.0	0.0	0.0	0.0	0.0	0.0	0.0	0.0	0.0	0.0	0.0	0.0	0.0	0.0	0.0	0.0	0.0	0.0	0.0	0.0	0.0	0.0	0.0	0.0	0.0
OR13C3	138803	symbol	H. sapiens	138803	H. sapiens	0.0	0.0	0.0	0.0	0.0	0.0	0.0	0.0	0.0	0.0	0.0	0.0	0.0	0.0	0.0	0.0	0.0	0.0	0.0	0.0	0.0	0.0	0.0	0.0	0.0	0.0	0.0	0.0	0.0	0.0	0.0	0.0	0.0	0.0	0.0
OR1D5	8386	symbol	H. sapiens	8386	H. sapiens	0.0	0.0	0.0	0.0	0.0	1.0	0.0	0.0	0.0	0.0	0.0	0.0	0.0	0.0	0.0	0.0	0.0	0.0	0.0	0.0	0.0	0.0	0.0	0.0	0.0	0.0	0.0	0.0	0.0	0.0	0.0	0.0	0.0	0.0	0.0
OR2C1	4993	symbol	H. sapiens	4993	H. sapiens	0.0	0.0	0.0	0.0	0.0	1.0	0.0	0.0	0.0	0.0	0.0	0.0	0.0	0.0	0.0	0.0	0.0	0.0	0.0	0.0	0.0	0.0	0.0	0.0	0.0	0.0	0.0	0.0	0.0	0.0	0.0	0.0	0.0	0.0	0.0
OR4A15	81328	symbol	H. sapiens	81328	H. sapiens	0.0	0.0	0.0	0.0	0.0	0.0	0.0	0.0	0.0	0.0	0.0	0.0	0.0	0.0	0.0	0.0	0.0	0.0	0.0	0.0	0.0	0.0	0.0	0.0	0.0	0.0	0.0	0.0	0.0	0.0	0.0	0.0	0.0	0.0	0.0
OR4A16	81327	symbol	H. sapiens	81327	H. sapiens	0.0	0.0	0.0	0.0	0.0	0.0	0.0	0.0	0.0	0.0	0.0	0.0	0.0	0.0	0.0	0.0	0.0	0.0	0.0	0.0	0.0	0.0	0.0	0.0	0.0	0.0	0.0	0.0	0.0	0.0	0.0	0.0	0.0	0.0	0.0
OR4A47	403253	symbol	H. sapiens	403253	H. sapiens	0.0	0.0	0.0	0.0	0.0	0.0	0.0	0.0	0.0	0.0	0.0	0.0	0.0	0.0	0.0	0.0	0.0	0.0	0.0	0.0	0.0	0.0	0.0	0.0	0.0	0.0	0.0	0.0	0.0	0.0	0.0	0.0	0.0	0.0	0.0
OR4C15	81309	symbol	H. sapiens	81309	H. sapiens	0.0	0.0	0.0	0.0	0.0	0.0	0.0	0.0	0.0	0.0	0.0	0.0	0.0	0.0	0.0	0.0	0.0	0.0	0.0	0.0	0.0	0.0	0.0	0.0	0.0	0.0	0.0	0.0	0.0	0.0	0.0	0.0	0.0	0.0	0.0
OR4C16	219428	symbol	H. sapiens	219428	H. sapiens	0.0	0.0	0.0	0.0	0.0	0.0	0.0	0.0	0.0	0.0	0.0	0.0	0.0	0.0	0.0	0.0	0.0	0.0	0.0	0.0	0.0	0.0	0.0	0.0	0.0	0.0	0.0	0.0	0.0	0.0	0.0	0.0	0.0	0.0	0.0
OR4C46	119749	symbol	H. sapiens	119749	H. sapiens	0.0	0.0	0.0	0.0	0.0	0.0	0.0	0.0	0.0	0.0	0.0	0.0	0.0	0.0	0.0	0.0	0.0	0.0	0.0	0.0	0.0	0.0	0.0	0.0	0.0	0.0	0.0	0.0	0.0	0.0	0.0	0.0	0.0	0.0	0.0
OR4D10	390197	symbol	H. sapiens	390197	H. sapiens	0.0	0.0	0.0	0.0	0.0	0.0	0.0	0.0	0.0	0.0	0.0	0.0	0.0	0.0	0.0	0.0	0.0	0.0	0.0	0.0	0.0	0.0	0.0	0.0	0.0	0.0	0.0	0.0	0.0	0.0	0.0	0.0	0.0	0.0	0.0
OR51B2	79345	symbol	H. sapiens	79345	H. sapiens	0.0	0.0	0.0	0.0	0.0	0.0	0.0	0.0	0.0	0.0	0.0	0.0	0.0	0.0	0.0	0.0	0.0	0.0	0.0	0.0	0.0	0.0	0.0	0.0	0.0	0.0	0.0	0.0	0.0	0.0	0.0	0.0	0.0	0.0	0.0
OR52D1	390066	symbol	H. sapiens	390066	H. sapiens	0.0	0.0	0.0	0.0	0.0	0.0	0.0	0.0	0.0	0.0	0.0	0.0	0.0	0.0	0.0	0.0	0.0	0.0	0.0	0.0	0.0	0.0	0.0	0.0	0.0	0.0	0.0	0.0	0.0	0.0	0.0	0.0	0.0	0.0	0.0
OR52E2	119678	symbol	H. sapiens	119678	H. sapiens	0.0	0.0	0.0	0.0	0.0	0.0	0.0	0.0	0.0	0.0	0.0	0.0	0.0	0.0	0.0	0.0	0.0	0.0	0.0	0.0	0.0	0.0	0.0	0.0	0.0	0.0	0.0	0.0	0.0	0.0	0.0	0.0	0.0	0.0	0.0
OR52H1	390067	symbol	H. sapiens	390067	H. sapiens	0.0	0.0	0.0	0.0	0.0	0.0	0.0	0.0	0.0	0.0	0.0	0.0	0.0	0.0	0.0	0.0	0.0	0.0	0.0	0.0	0.0	0.0	0.0	0.0	0.0	0.0	0.0	0.0	0.0	0.0	0.0	0.0	0.0	0.0	0.0
OR52K2	119774	symbol	H. sapiens	119774	H. sapiens	0.0	0.0	0.0	0.0	0.0	0.0	0.0	0.0	0.0	0.0	0.0	0.0	0.0	0.0	0.0	0.0	0.0	0.0	0.0	0.0	0.0	0.0	0.0	0.0	0.0	0.0	0.0	0.0	0.0	0.0	0.0	0.0	0.0	0.0	0.0
OR6B1	135946	symbol	H. sapiens	135946	H. sapiens	0.0	0.0	0.0	0.0	0.0	1.0	0.0	0.0	0.0	0.0	0.0	0.0	0.0	0.0	0.0	0.0	0.0	0.0	0.0	0.0	0.0	0.0	0.0	0.0	0.0	0.0	0.0	0.0	0.0	0.0	0.0	0.0	0.0	0.0	0.0
OR6C75	390323	symbol	H. sapiens	390323	H. sapiens	0.0	0.0	0.0	0.0	0.0	0.0	0.0	0.0	0.0	0.0	0.0	0.0	0.0	0.0	0.0	0.0	0.0	0.0	0.0	0.0	0.0	0.0	0.0	0.0	0.0	0.0	0.0	0.0	0.0	0.0	0.0	0.0	0.0	0.0	0.0
ORC4	5000	symbol	H. sapiens	5000	H. sapiens	0.0	0.0	0.0	0.0	0.0	0.0	1.0	0.0	0.0	0.0	0.0	0.0	0.0	0.0	0.0	0.0	0.0	0.0	0.0	0.0	0.0	0.0	0.0	0.0	0.0	0.0	0.0	0.0	0.0	0.0	0.0	0.0	0.0	0.0	0.0
ORC5	5001	symbol	H. sapiens	5001	H. sapiens	0.0	0.0	0.0	0.0	0.0	0.0	1.0	0.0	0.0	0.0	0.0	0.0	0.0	0.0	0.0	0.0	0.0	0.0	0.0	0.0	0.0	0.0	0.0	0.0	0.0	0.0	0.0	0.0	0.0	0.0	0.0	0.0	0.0	0.0	0.0
PAFAH1B2	5049	symbol	H. sapiens	5049	H. sapiens	0.0	0.0	0.0	0.0	0.0	0.0	0.0	0.0	0.0	0.0	0.0	0.0	0.0	0.0	0.0	0.0	0.0	0.0	0.0	0.0	0.0	0.0	0.0	0.0	0.0	1.0	0.0	0.0	0.0	0.0	0.0	0.0	0.0	0.0	0.0
PAQR7	164091	symbol	H. sapiens	164091	H. sapiens	0.0	0.0	0.0	0.0	0.0	0.0	0.0	0.0	0.0	0.0	0.0	0.0	0.0	0.0	1.0	0.0	0.0	0.0	0.0	0.0	0.0	0.0	0.0	0.0	1.0	0.0	0.0	0.0	0.0	0.0	0.0	0.0	0.0	0.0	0.0
PARD6B	84612	symbol	H. sapiens	84612	H. sapiens	0.0	0.0	0.0	0.0	1.0	0.0	0.0	0.0	0.0	0.0	0.0	0.0	0.0	0.0	0.0	0.0	0.0	0.0	0.0	0.0	0.0	0.0	0.0	0.0	0.0	0.0	0.0	0.0	0.0	0.0	0.0	1.0	0.0	0.0	0.0
PARN	5073	symbol	H. sapiens	5073	H. sapiens	0.0	1.0	0.0	0.0	0.0	0.0	1.0	0.0	1.0	0.0	0.0	0.0	0.0	0.0	0.0	0.0	0.0	0.0	0.0	0.0	0.0	0.0	0.0	0.0	0.0	0.0	0.0	0.0	1.0	0.0	0.0	0.0	0.0	0.0	0.0
PAX3	5077	symbol	H. sapiens	5077	H. sapiens	0.0	0.0	0.0	0.0	0.0	0.0	0.0	0.0	0.0	0.0	0.0	0.0	0.0	0.0	0.0	0.0	0.0	0.0	1.0	0.0	0.0	0.0	0.0	0.0	0.0	0.0	0.0	0.0	0.0	0.0	0.0	0.0	0.0	0.0	0.0
PCNA	5111	symbol	H. sapiens	5111	H. sapiens	0.0	0.0	0.0	0.0	0.0	0.0	1.0	0.0	0.0	0.0	0.0	0.0	0.0	0.0	1.0	0.0	0.0	0.0	1.0	0.0	0.0	0.0	0.0	0.0	0.0	0.0	0.0	0.0	1.0	0.0	0.0	0.0	0.0	0.0	1.0
PDE6A	5145	symbol	H. sapiens	5145	H. sapiens	0.0	0.0	0.0	0.0	0.0	0.0	1.0	0.0	0.0	0.0	0.0	0.0	0.0	0.0	0.0	0.0	0.0	0.0	0.0	0.0	0.0	0.0	0.0	0.0	1.0	0.0	0.0	0.0	0.0	0.0	0.0	0.0	0.0	0.0	0.0
PELP1	27043	symbol	H. sapiens	27043	H. sapiens	0.0	0.0	0.0	0.0	0.0	0.0	0.0	0.0	1.0	0.0	1.0	0.0	0.0	0.0	1.0	0.0	0.0	0.0	0.0	0.0	0.0	0.0	0.0	0.0	0.0	0.0	0.0	0.0	0.0	0.0	0.0	0.0	0.0	0.0	0.0
PEX13	5194	symbol	H. sapiens	5194	H. sapiens	0.0	0.0	0.0	0.0	0.0	0.0	0.0	0.0	0.0	0.0	0.0	0.0	0.0	1.0	0.0	0.0	0.0	0.0	0.0	0.0	0.0	0.0	0.0	0.0	0.0	1.0	0.0	0.0	0.0	0.0	0.0	0.0	0.0	0.0	1.0
PFN3	345456	symbol	H. sapiens	345456	H. sapiens	0.0	0.0	0.0	1.0	0.0	0.0	0.0	0.0	0.0	0.0	0.0	0.0	0.0	0.0	0.0	0.0	0.0	0.0	1.0	0.0	0.0	0.0	0.0	0.0	0.0	0.0	0.0	0.0	0.0	0.0	0.0	1.0	0.0	0.0	1.0
PGM2	55276	symbol	H. sapiens	55276	H. sapiens	0.0	0.0	0.0	0.0	0.0	0.0	0.0	0.0	0.0	0.0	0.0	1.0	0.0	0.0	0.0	0.0	0.0	0.0	0.0	0.0	0.0	0.0	0.0	0.0	0.0	0.0	0.0	0.0	0.0	0.0	0.0	0.0	0.0	0.0	0.0
PHF5A	84844	symbol	H. sapiens	84844	H. sapiens	0.0	0.0	0.0	0.0	0.0	0.0	0.0	0.0	1.0	0.0	0.0	0.0	0.0	0.0	0.0	0.0	0.0	0.0	0.0	0.0	0.0	0.0	0.0	0.0	0.0	0.0	0.0	0.0	0.0	0.0	0.0	0.0	0.0	0.0	0.0
PHKA1	5255	symbol	H. sapiens	5255	H. sapiens	0.0	0.0	0.0	0.0	0.0	0.0	0.0	0.0	0.0	1.0	0.0	1.0	0.0	0.0	0.0	0.0	0.0	0.0	0.0	0.0	0.0	0.0	0.0	0.0	0.0	0.0	0.0	0.0	0.0	0.0	0.0	0.0	0.0	0.0	0.0
PHKA2	5256	symbol	H. sapiens	5256	H. sapiens	0.0	0.0	0.0	0.0	0.0	0.0	0.0	0.0	0.0	1.0	0.0	1.0	0.0	0.0	0.0	0.0	0.0	0.0	0.0	0.0	0.0	0.0	0.0	0.0	0.0	0.0	0.0	0.0	0.0	0.0	0.0	0.0	0.0	0.0	0.0
PIAS3	10401	symbol	H. sapiens	10401	H. sapiens	0.0	0.0	0.0	0.0	0.0	0.0	0.0	1.0	0.0	0.0	0.0	0.0	0.0	0.0	1.0	0.0	1.0	0.0	1.0	1.0	0.0	0.0	0.0	0.0	0.0	0.0	0.0	0.0	0.0	0.0	0.0	0.0	0.0	1.0	1.0
PICALM	8301	symbol	H. sapiens	8301	H. sapiens	0.0	0.0	0.0	0.0	0.0	0.0	0.0	0.0	0.0	0.0	0.0	0.0	1.0	1.0	0.0	0.0	0.0	0.0	0.0	0.0	0.0	0.0	0.0	0.0	0.0	0.0	0.0	0.0	0.0	0.0	0.0	0.0	0.0	0.0	0.0
PIGB	9488	symbol	H. sapiens	9488	H. sapiens	0.0	0.0	0.0	0.0	0.0	0.0	0.0	0.0	0.0	0.0	0.0	1.0	0.0	0.0	0.0	0.0	0.0	0.0	0.0	0.0	0.0	0.0	0.0	0.0	0.0	0.0	0.0	0.0	0.0	0.0	0.0	0.0	0.0	0.0	0.0
PIGH	5283	symbol	H. sapiens	5283	H. sapiens	0.0	0.0	0.0	0.0	0.0	0.0	0.0	0.0	0.0	0.0	0.0	1.0	0.0	0.0	0.0	0.0	0.0	0.0	0.0	0.0	0.0	0.0	0.0	0.0	0.0	0.0	0.0	0.0	0.0	0.0	0.0	0.0	0.0	0.0	0.0
PLA2G2A	5320	symbol	H. sapiens	5320	H. sapiens	0.0	0.0	0.0	0.0	0.0	0.0	0.0	0.0	0.0	0.0	0.0	0.0	0.0	0.0	0.0	1.0	1.0	0.0	0.0	0.0	0.0	0.0	0.0	0.0	1.0	0.0	0.0	0.0	0.0	0.0	0.0	1.0	0.0	0.0	0.0
PLCD3	113026	symbol	H. sapiens	113026	H. sapiens	0.0	0.0	0.0	0.0	0.0	0.0	0.0	0.0	0.0	1.0	0.0	0.0	0.0	0.0	0.0	0.0	0.0	0.0	0.0	0.0	0.0	0.0	0.0	0.0	0.0	0.0	0.0	0.0	0.0	0.0	0.0	0.0	0.0	0.0	1.0
PNLIP	5406	symbol	H. sapiens	5406	H. sapiens	0.0	0.0	0.0	0.0	0.0	0.0	0.0	0.0	0.0	0.0	0.0	0.0	0.0	0.0	0.0	0.0	0.0	0.0	0.0	0.0	0.0	0.0	0.0	0.0	1.0	0.0	0.0	0.0	0.0	0.0	0.0	0.0	0.0	0.0	0.0
POGLUT1	56983	symbol	H. sapiens	56983	H. sapiens	0.0	0.0	0.0	0.0	0.0	0.0	1.0	0.0	0.0	0.0	0.0	1.0	0.0	0.0	0.0	0.0	0.0	0.0	0.0	0.0	0.0	0.0	0.0	0.0	0.0	0.0	0.0	0.0	0.0	0.0	0.0	0.0	0.0	0.0	0.0
POLG	5428	symbol	H. sapiens	5428	H. sapiens	0.0	0.0	0.0	0.0	0.0	0.0	0.0	0.0	0.0	0.0	0.0	0.0	0.0	0.0	0.0	0.0	0.0	0.0	0.0	0.0	0.0	0.0	0.0	0.0	0.0	0.0	0.0	0.0	0.0	0.0	0.0	0.0	0.0	0.0	0.0
POLR2F	5435	symbol	H. sapiens	5435	H. sapiens	0.0	0.0	0.0	1.0	0.0	0.0	1.0	0.0	1.0	0.0	1.0	0.0	0.0	0.0	0.0	0.0	0.0	0.0	0.0	0.0	0.0	0.0	0.0	0.0	0.0	0.0	0.0	0.0	0.0	0.0	1.0	0.0	0.0	0.0	0.0
POLR2K	5440	symbol	H. sapiens	5440	H. sapiens	0.0	0.0	0.0	1.0	0.0	0.0	1.0	0.0	1.0	0.0	1.0	0.0	0.0	0.0	0.0	0.0	0.0	0.0	0.0	0.0	0.0	0.0	0.0	0.0	0.0	0.0	0.0	0.0	0.0	0.0	1.0	0.0	0.0	0.0	0.0
POLR3H	171568	symbol	H. sapiens	171568	H. sapiens	0.0	0.0	0.0	0.0	0.0	0.0	0.0	0.0	0.0	0.0	0.0	0.0	0.0	0.0	0.0	0.0	0.0	0.0	0.0	0.0	0.0	0.0	0.0	0.0	0.0	0.0	0.0	0.0	0.0	0.0	0.0	0.0	0.0	0.0	0.0
POM121L2	94026	symbol	H. sapiens	94026	H. sapiens	0.0	0.0	0.0	1.0	0.0	0.0	0.0	0.0	0.0	0.0	0.0	0.0	0.0	0.0	0.0	0.0	0.0	0.0	0.0	0.0	0.0	0.0	0.0	0.0	0.0	0.0	0.0	0.0	0.0	0.0	0.0	0.0	0.0	0.0	0.0
POMT1	10585	symbol	H. sapiens	10585	H. sapiens	0.0	0.0	0.0	0.0	0.0	0.0	0.0	0.0	0.0	0.0	0.0	1.0	0.0	0.0	0.0	0.0	0.0	0.0	0.0	0.0	0.0	0.0	0.0	0.0	0.0	0.0	0.0	0.0	0.0	0.0	0.0	0.0	0.0	0.0	0.0
PON1	5444	symbol	H. sapiens	5444	H. sapiens	0.0	0.0	0.0	0.0	0.0	0.0	0.0	0.0	0.0	0.0	0.0	0.0	0.0	0.0	0.0	0.0	0.0	0.0	0.0	0.0	0.0	0.0	0.0	0.0	0.0	0.0	0.0	0.0	0.0	0.0	0.0	0.0	0.0	0.0	0.0
PPP1R1A	5502	symbol	H. sapiens	5502	H. sapiens	0.0	0.0	0.0	0.0	0.0	0.0	0.0	0.0	0.0	1.0	0.0	1.0	0.0	0.0	0.0	0.0	0.0	0.0	1.0	0.0	0.0	0.0	0.0	0.0	0.0	0.0	0.0	0.0	0.0	0.0	0.0	0.0	0.0	0.0	0.0
PPP2R1B	5519	symbol	H. sapiens	5519	H. sapiens	0.0	0.0	1.0	0.0	1.0	1.0	1.0	0.0	0.0	1.0	0.0	0.0	0.0	0.0	0.0	0.0	0.0	0.0	1.0	0.0	0.0	1.0	0.0	0.0	1.0	0.0	0.0	0.0	0.0	0.0	1.0	0.0	0.0	0.0	1.0
PPP2R5B	5526	symbol	H. sapiens	5526	H. sapiens	0.0	1.0	0.0	0.0	1.0	0.0	1.0	0.0	0.0	1.0	0.0	0.0	0.0	0.0	0.0	0.0	0.0	0.0	1.0	0.0	0.0	0.0	1.0	0.0	1.0	0.0	0.0	0.0	1.0	0.0	0.0	0.0	1.0	0.0	1.0
PQBP1	10084	symbol	H. sapiens	10084	H. sapiens	0.0	0.0	0.0	0.0	0.0	0.0	0.0	0.0	1.0	0.0	0.0	0.0	0.0	0.0	1.0	1.0	0.0	0.0	0.0	0.0	0.0	0.0	0.0	0.0	0.0	0.0	0.0	0.0	0.0	0.0	0.0	0.0	1.0	0.0	0.0
PRCP	5547	symbol	H. sapiens	5547	H. sapiens	0.0	0.0	0.0	0.0	0.0	0.0	0.0	0.0	0.0	0.0	0.0	0.0	0.0	0.0	0.0	1.0	0.0	0.0	0.0	0.0	0.0	0.0	0.0	0.0	0.0	0.0	0.0	0.0	0.0	0.0	0.0	0.0	0.0	0.0	0.0
PRDM4	11108	symbol	H. sapiens	11108	H. sapiens	0.0	0.0	0.0	0.0	0.0	0.0	0.0	0.0	0.0	0.0	0.0	0.0	0.0	0.0	0.0	0.0	0.0	0.0	0.0	0.0	0.0	0.0	0.0	0.0	0.0	0.0	0.0	0.0	0.0	0.0	0.0	0.0	0.0	0.0	1.0
PRKCD	5580	symbol	H. sapiens	5580	H. sapiens	0.0	1.0	1.0	1.0	0.0	1.0	1.0	0.0	1.0	0.0	0.0	0.0	1.0	0.0	1.0	0.0	1.0	1.0	1.0	0.0	0.0	1.0	0.0	0.0	1.0	0.0	0.0	1.0	1.0	0.0	1.0	1.0	1.0	0.0	1.0
PRKCQ	5588	symbol	H. sapiens	5588	H. sapiens	0.0	0.0	0.0	0.0	0.0	1.0	1.0	0.0	0.0	0.0	1.0	0.0	1.0	0.0	0.0	1.0	1.0	1.0	1.0	0.0	0.0	0.0	0.0	0.0	1.0	0.0	1.0	0.0	1.0	0.0	0.0	0.0	0.0	0.0	1.0
PRKCSH	5589	symbol	H. sapiens	5589	H. sapiens	0.0	0.0	0.0	0.0	0.0	0.0	0.0	0.0	0.0	0.0	0.0	0.0	0.0	0.0	0.0	0.0	0.0	0.0	0.0	0.0	0.0	0.0	0.0	0.0	0.0	0.0	0.0	0.0	0.0	0.0	0.0	0.0	0.0	0.0	0.0
PRLHR	2834	symbol	H. sapiens	2834	H. sapiens	0.0	0.0	0.0	0.0	0.0	1.0	0.0	0.0	0.0	0.0	0.0	0.0	0.0	1.0	0.0	0.0	0.0	0.0	0.0	0.0	0.0	0.0	0.0	0.0	0.0	0.0	0.0	0.0	0.0	0.0	0.0	0.0	0.0	0.0	0.0
PSMA8	143471	symbol	H. sapiens	143471	H. sapiens	0.0	1.0	1.0	1.0	0.0	0.0	1.0	0.0	1.0	0.0	1.0	0.0	0.0	0.0	0.0	0.0	0.0	0.0	0.0	0.0	0.0	0.0	0.0	0.0	0.0	0.0	0.0	0.0	0.0	0.0	0.0	0.0	0.0	0.0	0.0
PSMB8	5696	symbol	H. sapiens	5696	H. sapiens	0.0	1.0	1.0	0.0	0.0	0.0	1.0	0.0	1.0	0.0	1.0	0.0	0.0	0.0	0.0	0.0	0.0	0.0	0.0	0.0	0.0	0.0	0.0	0.0	0.0	0.0	0.0	0.0	0.0	0.0	0.0	0.0	0.0	0.0	0.0
PSMC6	5706	symbol	H. sapiens	5706	H. sapiens	0.0	1.0	1.0	1.0	0.0	0.0	1.0	0.0	1.0	0.0	1.0	0.0	0.0	0.0	0.0	0.0	0.0	0.0	0.0	0.0	0.0	0.0	0.0	0.0	0.0	0.0	0.0	0.0	0.0	0.0	0.0	0.0	0.0	0.0	0.0
PSMD3	5709	symbol	H. sapiens	5709	H. sapiens	0.0	1.0	1.0	1.0	0.0	0.0	1.0	0.0	1.0	0.0	1.0	0.0	0.0	0.0	0.0	0.0	0.0	0.0	0.0	0.0	0.0	0.0	0.0	0.0	0.0	0.0	0.0	0.0	0.0	0.0	0.0	0.0	0.0	0.0	0.0
PSMD6	9861	symbol	H. sapiens	9861	H. sapiens	0.0	1.0	1.0	1.0	0.0	0.0	1.0	0.0	1.0	0.0	1.0	0.0	0.0	0.0	0.0	0.0	0.0	0.0	0.0	0.0	0.0	0.0	0.0	0.0	0.0	0.0	0.0	0.0	0.0	0.0	0.0	0.0	0.0	0.0	0.0
PSME3	10197	symbol	H. sapiens	10197	H. sapiens	0.0	1.0	1.0	0.0	0.0	0.0	1.0	0.0	1.0	0.0	1.0	0.0	0.0	0.0	0.0	0.0	0.0	0.0	1.0	0.0	0.0	1.0	0.0	0.0	0.0	0.0	0.0	0.0	0.0	0.0	0.0	0.0	0.0	0.0	0.0
PTH1R	5745	symbol	H. sapiens	5745	H. sapiens	0.0	0.0	0.0	0.0	0.0	1.0	0.0	0.0	0.0	0.0	0.0	0.0	1.0	0.0	0.0	0.0	0.0	0.0	1.0	0.0	0.0	0.0	0.0	0.0	1.0	0.0	0.0	0.0	0.0	0.0	0.0	0.0	0.0	0.0	0.0
PVRL3	25945	gene_synonym	H. sapiens	25945	H. sapiens	0.0	0.0	0.0	0.0	0.0	0.0	0.0	0.0	0.0	0.0	0.0	0.0	0.0	0.0	0.0	0.0	0.0	0.0	0.0	0.0	0.0	0.0	0.0	0.0	0.0	0.0	0.0	0.0	0.0	0.0	0.0	0.0	0.0	0.0	0.0
RAD9A	5883	symbol	H. sapiens	5883	H. sapiens	0.0	0.0	0.0	0.0	0.0	0.0	1.0	0.0	0.0	0.0	0.0	0.0	0.0	0.0	0.0	0.0	0.0	0.0	0.0	0.0	0.0	1.0	1.0	0.0	0.0	0.0	0.0	0.0	0.0	0.0	0.0	0.0	0.0	0.0	0.0
RAF1	5894	symbol	H. sapiens	5894	H. sapiens	1.0	0.0	0.0	1.0	1.0	0.0	1.0	1.0	0.0	1.0	0.0	0.0	1.0	0.0	1.0	0.0	0.0	1.0	1.0	0.0	1.0	1.0	1.0	0.0	1.0	0.0	0.0	0.0	1.0	0.0	0.0	1.0	0.0	1.0	1.0
RAN	5901	symbol	H. sapiens	5901	H. sapiens	0.0	0.0	0.0	0.0	0.0	0.0	1.0	0.0	1.0	0.0	1.0	1.0	0.0	0.0	1.0	0.0	0.0	0.0	0.0	0.0	0.0	0.0	0.0	1.0	0.0	1.0	0.0	0.0	0.0	0.0	0.0	0.0	0.0	0.0	0.0
RANBP2	5903	symbol	H. sapiens	5903	H. sapiens	0.0	1.0	1.0	1.0	0.0	0.0	1.0	0.0	1.0	0.0	1.0	0.0	0.0	0.0	0.0	0.0	0.0	0.0	0.0	0.0	0.0	0.0	0.0	0.0	0.0	0.0	0.0	0.0	1.0	0.0	0.0	0.0	0.0	0.0	0.0
RAP2B	5912	symbol	H. sapiens	5912	H. sapiens	0.0	0.0	0.0	0.0	0.0	0.0	0.0	0.0	0.0	0.0	0.0	0.0	1.0	0.0	0.0	0.0	0.0	0.0	0.0	0.0	0.0	0.0	0.0	0.0	0.0	0.0	0.0	0.0	1.0	0.0	0.0	0.0	0.0	0.0	0.0
RASGRP3	25780	symbol	H. sapiens	25780	H. sapiens	1.0	0.0	0.0	0.0	0.0	0.0	1.0	0.0	0.0	0.0	0.0	0.0	0.0	0.0	0.0	0.0	0.0	0.0	1.0	0.0	0.0	0.0	0.0	0.0	0.0	0.0	0.0	0.0	0.0	0.0	0.0	1.0	0.0	0.0	1.0
RBKS	64080	symbol	H. sapiens	64080	H. sapiens	0.0	0.0	0.0	0.0	0.0	0.0	0.0	0.0	0.0	0.0	0.0	1.0	0.0	0.0	0.0	0.0	0.0	0.0	0.0	0.0	0.0	0.0	0.0	0.0	0.0	0.0	0.0	0.0	0.0	0.0	0.0	0.0	0.0	0.0	0.0
RBM8A	9939	symbol	H. sapiens	9939	H. sapiens	0.0	0.0	0.0	0.0	0.0	0.0	0.0	0.0	1.0	0.0	1.0	0.0	0.0	0.0	0.0	0.0	0.0	0.0	0.0	0.0	0.0	0.0	0.0	0.0	0.0	0.0	0.0	0.0	0.0	0.0	0.0	0.0	0.0	0.0	0.0
RCC1	1104	symbol	H. sapiens	1104	H. sapiens	0.0	0.0	0.0	0.0	0.0	0.0	1.0	0.0	0.0	0.0	0.0	0.0	0.0	0.0	0.0	0.0	0.0	0.0	0.0	0.0	0.0	0.0	0.0	0.0	0.0	0.0	0.0	0.0	0.0	0.0	0.0	0.0	0.0	0.0	0.0
RELA	5970	symbol	H. sapiens	5970	H. sapiens	1.0	1.0	1.0	1.0	1.0	0.0	1.0	1.0	0.0	1.0	1.0	0.0	0.0	0.0	1.0	1.0	1.0	1.0	1.0	1.0	1.0	1.0	1.0	1.0	1.0	0.0	0.0	0.0	0.0	0.0	0.0	1.0	0.0	1.0	1.0
RELN	5649	symbol	H. sapiens	5649	H. sapiens	0.0	0.0	0.0	1.0	1.0	0.0	0.0	0.0	0.0	0.0	1.0	0.0	0.0	1.0	0.0	0.0	0.0	0.0	0.0	1.0	0.0	0.0	0.0	0.0	0.0	1.0	0.0	0.0	1.0	1.0	0.0	0.0	1.0	0.0	0.0
RELT	84957	symbol	H. sapiens	84957	H. sapiens	0.0	0.0	0.0	0.0	0.0	0.0	0.0	1.0	0.0	0.0	0.0	0.0	0.0	0.0	0.0	0.0	0.0	0.0	0.0	0.0	0.0	0.0	0.0	0.0	0.0	0.0	0.0	0.0	0.0	0.0	0.0	0.0	0.0	0.0	0.0
RENBP	5973	symbol	H. sapiens	5973	H. sapiens	0.0	0.0	0.0	0.0	0.0	0.0	0.0	0.0	0.0	0.0	1.0	0.0	0.0	0.0	0.0	0.0	0.0	0.0	0.0	0.0	0.0	0.0	0.0	0.0	0.0	0.0	0.0	0.0	0.0	0.0	0.0	0.0	0.0	0.0	0.0
RET	5979	symbol	H. sapiens	5979	H. sapiens	1.0	0.0	0.0	0.0	0.0	0.0	1.0	0.0	0.0	1.0	1.0	0.0	0.0	0.0	0.0	0.0	1.0	0.0	1.0	0.0	1.0	1.0	0.0	0.0	0.0	0.0	0.0	0.0	1.0	0.0	0.0	1.0	1.0	0.0	0.0
RFC2	5982	symbol	H. sapiens	5982	H. sapiens	0.0	0.0	0.0	0.0	0.0	0.0	1.0	0.0	0.0	0.0	0.0	0.0	0.0	0.0	0.0	0.0	0.0	0.0	0.0	0.0	0.0	0.0	0.0	0.0	0.0	0.0	0.0	0.0	1.0	0.0	0.0	0.0	0.0	0.0	0.0
RFT1	91869	symbol	H. sapiens	91869	H. sapiens	0.0	0.0	0.0	0.0	0.0	0.0	0.0	0.0	0.0	0.0	0.0	1.0	0.0	0.0	0.0	0.0	0.0	0.0	0.0	0.0	0.0	0.0	0.0	0.0	0.0	0.0	0.0	0.0	0.0	0.0	0.0	0.0	0.0	0.0	0.0
RICTOR	253260	symbol	H. sapiens	253260	H. sapiens	0.0	0.0	0.0	0.0	0.0	0.0	1.0	0.0	0.0	0.0	0.0	0.0	0.0	0.0	0.0	0.0	0.0	1.0	0.0	0.0	0.0	0.0	0.0	0.0	0.0	0.0	0.0	0.0	1.0	0.0	1.0	0.0	0.0	1.0	1.0
RORA	6095	symbol	H. sapiens	6095	H. sapiens	0.0	1.0	1.0	1.0	0.0	0.0	0.0	1.0	0.0	0.0	0.0	1.0	1.0	0.0	0.0	1.0	1.0	1.0	0.0	0.0	0.0	0.0	0.0	0.0	1.0	1.0	0.0	1.0	0.0	0.0	0.0	0.0	0.0	0.0	0.0
RORC	6097	symbol	H. sapiens	6097	H. sapiens	0.0	0.0	1.0	0.0	0.0	0.0	1.0	0.0	0.0	0.0	0.0	0.0	1.0	0.0	0.0	0.0	0.0	1.0	0.0	0.0	0.0	0.0	0.0	0.0	0.0	0.0	0.0	1.0	0.0	0.0	0.0	0.0	0.0	0.0	0.0
RPL12	6136	symbol	H. sapiens	6136	H. sapiens	0.0	1.0	0.0	0.0	0.0	0.0	0.0	0.0	1.0	0.0	1.0	0.0	0.0	0.0	0.0	0.0	0.0	0.0	0.0	0.0	0.0	0.0	0.0	0.0	0.0	0.0	0.0	0.0	0.0	0.0	0.0	0.0	0.0	0.0	0.0
RPL26	6154	symbol	H. sapiens	6154	H. sapiens	0.0	1.0	0.0	0.0	0.0	0.0	0.0	0.0	1.0	0.0	1.0	0.0	0.0	0.0	0.0	0.0	0.0	0.0	0.0	0.0	0.0	1.0	0.0	0.0	0.0	0.0	0.0	0.0	0.0	0.0	0.0	0.0	0.0	0.0	1.0
RPL36	25873	symbol	H. sapiens	25873	H. sapiens	0.0	1.0	0.0	0.0	0.0	0.0	0.0	0.0	1.0	0.0	1.0	0.0	0.0	0.0	0.0	0.0	0.0	0.0	0.0	0.0	0.0	0.0	0.0	0.0	0.0	0.0	0.0	0.0	0.0	0.0	0.0	0.0	0.0	0.0	0.0
RPL39	6170	symbol	H. sapiens	6170	H. sapiens	0.0	1.0	0.0	0.0	0.0	0.0	0.0	0.0	1.0	0.0	1.0	0.0	0.0	0.0	0.0	0.0	0.0	0.0	0.0	0.0	0.0	0.0	0.0	0.0	0.0	0.0	0.0	0.0	0.0	0.0	0.0	0.0	0.0	0.0	0.0
RPL41	6171	symbol	H. sapiens	6171	H. sapiens	0.0	1.0	0.0	0.0	0.0	0.0	0.0	0.0	1.0	0.0	1.0	0.0	0.0	0.0	0.0	0.0	0.0	0.0	0.0	0.0	0.0	0.0	0.0	0.0	0.0	0.0	0.0	0.0	0.0	0.0	0.0	0.0	0.0	0.0	0.0
RPS11	6205	symbol	H. sapiens	6205	H. sapiens	0.0	1.0	0.0	0.0	0.0	0.0	0.0	0.0	1.0	0.0	1.0	0.0	0.0	0.0	0.0	0.0	0.0	0.0	0.0	0.0	0.0	0.0	0.0	0.0	0.0	0.0	0.0	0.0	0.0	0.0	0.0	0.0	0.0	0.0	1.0
RPS29	6235	symbol	H. sapiens	6235	H. sapiens	0.0	1.0	0.0	0.0	0.0	0.0	0.0	0.0	1.0	0.0	1.0	0.0	0.0	0.0	0.0	0.0	0.0	0.0	0.0	0.0	0.0	0.0	0.0	0.0	0.0	0.0	0.0	0.0	0.0	0.0	0.0	0.0	0.0	0.0	0.0
RPS6KA1	6195	symbol	H. sapiens	6195	H. sapiens	1.0	1.0	1.0	0.0	0.0	1.0	0.0	0.0	0.0	0.0	1.0	0.0	1.0	0.0	0.0	0.0	1.0	1.0	1.0	1.0	0.0	0.0	0.0	0.0	1.0	0.0	0.0	0.0	0.0	0.0	1.0	1.0	0.0	0.0	1.0
RPTOR	57521	symbol	H. sapiens	57521	H. sapiens	1.0	1.0	0.0	0.0	1.0	0.0	1.0	0.0	0.0	0.0	1.0	0.0	0.0	1.0	1.0	0.0	0.0	1.0	1.0	0.0	0.0	0.0	0.0	0.0	1.0	0.0	1.0	0.0	1.0	0.0	0.0	0.0	0.0	1.0	1.0
RRBP1	6238	symbol	H. sapiens	6238	H. sapiens	0.0	0.0	0.0	0.0	0.0	0.0	1.0	0.0	0.0	0.0	1.0	0.0	0.0	0.0	0.0	0.0	0.0	0.0	0.0	0.0	0.0	0.0	0.0	0.0	0.0	0.0	0.0	0.0	0.0	0.0	0.0	0.0	0.0	0.0	0.0
RRM2	6241	symbol	H. sapiens	6241	H. sapiens	0.0	0.0	0.0	0.0	0.0	0.0	1.0	0.0	0.0	0.0	0.0	1.0	0.0	0.0	0.0	0.0	0.0	0.0	0.0	0.0	0.0	0.0	0.0	0.0	0.0	0.0	1.0	0.0	0.0	0.0	0.0	0.0	0.0	0.0	0.0
RXFP1	59350	symbol	H. sapiens	59350	H. sapiens	0.0	0.0	0.0	0.0	0.0	1.0	0.0	0.0	0.0	0.0	0.0	0.0	0.0	0.0	1.0	0.0	0.0	0.0	0.0	0.0	0.0	0.0	0.0	0.0	1.0	0.0	0.0	0.0	0.0	0.0	0.0	0.0	0.0	0.0	0.0
RXRA	6256	symbol	H. sapiens	6256	H. sapiens	1.0	1.0	0.0	1.0	1.0	0.0	1.0	0.0	0.0	0.0	0.0	1.0	0.0	0.0	1.0	0.0	0.0	1.0	1.0	0.0	0.0	0.0	0.0	0.0	1.0	0.0	0.0	0.0	0.0	0.0	0.0	0.0	0.0	0.0	1.0
S1PR1	1901	symbol	H. sapiens	1901	H. sapiens	0.0	0.0	1.0	0.0	0.0	1.0	0.0	0.0	0.0	0.0	0.0	0.0	1.0	0.0	0.0	0.0	0.0	1.0	1.0	0.0	0.0	0.0	0.0	0.0	1.0	1.0	0.0	0.0	0.0	0.0	0.0	0.0	0.0	0.0	1.0
SDHC	6391	symbol	H. sapiens	6391	H. sapiens	0.0	0.0	0.0	1.0	0.0	0.0	0.0	0.0	0.0	0.0	0.0	1.0	0.0	0.0	0.0	0.0	0.0	0.0	0.0	0.0	0.0	0.0	0.0	0.0	1.0	0.0	0.0	0.0	0.0	0.0	0.0	0.0	0.0	0.0	0.0
SEC11C	90701	symbol	H. sapiens	90701	H. sapiens	0.0	0.0	0.0	0.0	0.0	0.0	0.0	0.0	0.0	0.0	1.0	0.0	0.0	0.0	0.0	0.0	0.0	0.0	0.0	0.0	0.0	0.0	0.0	0.0	0.0	0.0	0.0	0.0	0.0	0.0	0.0	0.0	0.0	0.0	0.0
SEMA3C	10512	symbol	H. sapiens	10512	H. sapiens	0.0	0.0	0.0	0.0	0.0	0.0	0.0	0.0	0.0	0.0	0.0	0.0	0.0	0.0	0.0	0.0	0.0	0.0	0.0	0.0	0.0	0.0	0.0	0.0	0.0	0.0	0.0	0.0	0.0	0.0	0.0	0.0	1.0	0.0	0.0
SEMA4D	10507	symbol	H. sapiens	10507	H. sapiens	0.0	0.0	0.0	0.0	0.0	0.0	0.0	0.0	0.0	0.0	1.0	0.0	0.0	0.0	0.0	0.0	0.0	0.0	0.0	0.0	0.0	0.0	0.0	0.0	0.0	0.0	0.0	0.0	1.0	0.0	0.0	0.0	1.0	0.0	0.0
SEMA5B	54437	symbol	H. sapiens	54437	H. sapiens	0.0	0.0	0.0	0.0	0.0	0.0	0.0	0.0	0.0	0.0	0.0	0.0	0.0	0.0	0.0	0.0	0.0	0.0	0.0	0.0	0.0	0.0	0.0	0.0	0.0	0.0	0.0	0.0	0.0	0.0	0.0	0.0	1.0	0.0	0.0
SEMA6A	57556	symbol	H. sapiens	57556	H. sapiens	0.0	0.0	0.0	0.0	0.0	0.0	0.0	0.0	0.0	0.0	1.0	0.0	0.0	0.0	0.0	0.0	0.0	0.0	0.0	0.0	0.0	0.0	1.0	0.0	0.0	0.0	0.0	0.0	0.0	0.0	0.0	0.0	1.0	0.0	0.0
SERPINB9	5272	symbol	H. sapiens	5272	H. sapiens	0.0	0.0	0.0	0.0	0.0	0.0	0.0	0.0	0.0	0.0	0.0	0.0	0.0	0.0	1.0	0.0	1.0	0.0	0.0	0.0	0.0	0.0	0.0	0.0	0.0	0.0	0.0	1.0	0.0	0.0	0.0	0.0	0.0	0.0	0.0
SESN3	143686	symbol	H. sapiens	143686	H. sapiens	0.0	0.0	0.0	0.0	0.0	0.0	0.0	0.0	0.0	0.0	0.0	0.0	0.0	0.0	1.0	0.0	0.0	0.0	0.0	0.0	0.0	0.0	0.0	0.0	1.0	0.0	0.0	0.0	0.0	0.0	0.0	0.0	0.0	0.0	0.0
SETD7	80854	symbol	H. sapiens	80854	H. sapiens	0.0	0.0	0.0	0.0	0.0	0.0	0.0	0.0	0.0	0.0	0.0	0.0	0.0	0.0	0.0	0.0	0.0	0.0	1.0	0.0	0.0	0.0	0.0	0.0	0.0	0.0	0.0	0.0	0.0	0.0	0.0	0.0	0.0	1.0	0.0
SGPP2	130367	symbol	H. sapiens	130367	H. sapiens	0.0	0.0	0.0	0.0	0.0	0.0	0.0	0.0	0.0	0.0	0.0	0.0	0.0	0.0	0.0	0.0	0.0	0.0	0.0	0.0	0.0	0.0	0.0	0.0	0.0	0.0	0.0	0.0	0.0	0.0	0.0	0.0	0.0	0.0	1.0
SHISA5	51246	symbol	H. sapiens	51246	H. sapiens	0.0	0.0	0.0	0.0	0.0	0.0	0.0	0.0	0.0	0.0	0.0	0.0	0.0	0.0	0.0	0.0	0.0	0.0	0.0	0.0	0.0	0.0	0.0	0.0	0.0	0.0	0.0	0.0	0.0	0.0	0.0	0.0	0.0	0.0	0.0
SIKE1	80143	symbol	H. sapiens	80143	H. sapiens	0.0	0.0	0.0	0.0	0.0	0.0	0.0	0.0	0.0	0.0	0.0	0.0	0.0	0.0	0.0	0.0	0.0	0.0	0.0	0.0	0.0	0.0	0.0	0.0	0.0	0.0	0.0	0.0	0.0	0.0	0.0	0.0	0.0	0.0	0.0
SLC16A10	117247	symbol	H. sapiens	117247	H. sapiens	0.0	0.0	0.0	0.0	0.0	0.0	0.0	0.0	0.0	0.0	0.0	0.0	0.0	0.0	0.0	0.0	0.0	0.0	0.0	0.0	0.0	0.0	0.0	0.0	0.0	0.0	0.0	0.0	0.0	0.0	0.0	0.0	0.0	0.0	0.0
SLC19A3	80704	symbol	H. sapiens	80704	H. sapiens	0.0	0.0	0.0	0.0	0.0	0.0	0.0	0.0	0.0	0.0	0.0	0.0	0.0	0.0	0.0	0.0	0.0	0.0	0.0	0.0	0.0	0.0	0.0	0.0	0.0	0.0	0.0	0.0	0.0	0.0	0.0	0.0	0.0	0.0	0.0
SLC1A3	6507	symbol	H. sapiens	6507	H. sapiens	0.0	0.0	0.0	1.0	0.0	0.0	1.0	0.0	0.0	0.0	0.0	0.0	0.0	1.0	1.0	0.0	0.0	0.0	0.0	1.0	0.0	0.0	0.0	0.0	0.0	0.0	0.0	0.0	0.0	0.0	0.0	0.0	0.0	0.0	0.0
SLC1A5	6510	symbol	H. sapiens	6510	H. sapiens	0.0	0.0	0.0	0.0	0.0	0.0	0.0	0.0	0.0	0.0	0.0	0.0	1.0	0.0	0.0	0.0	0.0	0.0	0.0	0.0	1.0	0.0	0.0	0.0	0.0	0.0	0.0	0.0	0.0	0.0	0.0	0.0	0.0	0.0	0.0
SLC25A5	292	symbol	H. sapiens	292	H. sapiens	0.0	0.0	0.0	1.0	0.0	0.0	1.0	1.0	0.0	1.0	1.0	1.0	1.0	0.0	0.0	0.0	0.0	0.0	0.0	0.0	0.0	1.0	0.0	1.0	1.0	0.0	0.0	0.0	0.0	0.0	0.0	0.0	0.0	0.0	0.0
SLC27A1	376497	symbol	H. sapiens	376497	H. sapiens	0.0	0.0	0.0	0.0	0.0	0.0	0.0	1.0	0.0	0.0	0.0	1.0	0.0	0.0	1.0	0.0	0.0	0.0	0.0	0.0	0.0	0.0	0.0	0.0	0.0	0.0	0.0	0.0	1.0	0.0	0.0	0.0	0.0	0.0	1.0
SLIT1	6585	symbol	H. sapiens	6585	H. sapiens	0.0	0.0	0.0	0.0	1.0	0.0	0.0	0.0	0.0	0.0	1.0	0.0	0.0	0.0	0.0	0.0	0.0	0.0	0.0	0.0	0.0	0.0	0.0	0.0	0.0	1.0	0.0	0.0	0.0	0.0	0.0	0.0	1.0	0.0	0.0
SMS	6611	symbol	H. sapiens	6611	H. sapiens	0.0	0.0	0.0	0.0	0.0	0.0	1.0	0.0	0.0	0.0	1.0	0.0	0.0	0.0	0.0	0.0	0.0	0.0	0.0	0.0	0.0	0.0	0.0	0.0	0.0	0.0	0.0	0.0	0.0	0.0	0.0	0.0	0.0	0.0	0.0
SNAP29	9342	symbol	H. sapiens	9342	H. sapiens	0.0	0.0	0.0	0.0	0.0	0.0	0.0	0.0	0.0	0.0	0.0	0.0	0.0	0.0	0.0	0.0	0.0	0.0	0.0	1.0	0.0	0.0	0.0	0.0	0.0	0.0	0.0	0.0	0.0	0.0	0.0	0.0	0.0	0.0	1.0
SNF8	11267	symbol	H. sapiens	11267	H. sapiens	0.0	0.0	0.0	0.0	0.0	0.0	0.0	0.0	0.0	0.0	0.0	0.0	0.0	0.0	0.0	0.0	0.0	0.0	0.0	0.0	0.0	0.0	0.0	0.0	0.0	0.0	0.0	0.0	0.0	0.0	0.0	0.0	0.0	0.0	0.0
SOS2	6655	symbol	H. sapiens	6655	H. sapiens	1.0	0.0	1.0	1.0	1.0	1.0	0.0	1.0	0.0	0.0	1.0	0.0	0.0	0.0	1.0	0.0	1.0	1.0	1.0	0.0	0.0	0.0	0.0	0.0	1.0	0.0	0.0	0.0	0.0	0.0	0.0	1.0	0.0	1.0	1.0
SPCS2	9789	symbol	H. sapiens	9789	H. sapiens	0.0	0.0	0.0	0.0	0.0	0.0	0.0	0.0	0.0	0.0	1.0	0.0	0.0	0.0	0.0	0.0	0.0	0.0	0.0	0.0	0.0	0.0	0.0	0.0	0.0	0.0	0.0	0.0	0.0	0.0	0.0	0.0	0.0	0.0	0.0
SPCS3	60559	symbol	H. sapiens	60559	H. sapiens	0.0	0.0	0.0	0.0	0.0	0.0	0.0	0.0	0.0	0.0	1.0	0.0	0.0	0.0	0.0	0.0	0.0	0.0	0.0	0.0	0.0	0.0	0.0	0.0	0.0	0.0	0.0	0.0	0.0	0.0	0.0	0.0	0.0	0.0	0.0
SRSF2	6427	symbol	H. sapiens	6427	H. sapiens	0.0	0.0	0.0	0.0	0.0	0.0	0.0	0.0	1.0	0.0	0.0	0.0	0.0	0.0	0.0	0.0	0.0	0.0	0.0	0.0	0.0	0.0	0.0	0.0	0.0	0.0	0.0	0.0	0.0	0.0	0.0	0.0	0.0	0.0	0.0
SSR2	6746	symbol	H. sapiens	6746	H. sapiens	0.0	0.0	0.0	0.0	0.0	0.0	0.0	0.0	0.0	0.0	1.0	0.0	0.0	0.0	0.0	0.0	0.0	0.0	0.0	0.0	0.0	0.0	0.0	0.0	0.0	0.0	0.0	0.0	0.0	0.0	0.0	0.0	0.0	0.0	0.0
STAT4	6775	symbol	H. sapiens	6775	H. sapiens	1.0	0.0	1.0	0.0	0.0	0.0	0.0	1.0	0.0	0.0	0.0	0.0	1.0	0.0	1.0	0.0	0.0	1.0	1.0	0.0	0.0	0.0	0.0	0.0	0.0	0.0	0.0	1.0	0.0	0.0	0.0	0.0	0.0	1.0	1.0
STX2	2054	symbol	H. sapiens	2054	H. sapiens	0.0	0.0	0.0	0.0	0.0	0.0	0.0	0.0	0.0	0.0	0.0	0.0	0.0	0.0	0.0	0.0	0.0	0.0	0.0	1.0	0.0	0.0	0.0	0.0	0.0	0.0	0.0	0.0	0.0	0.0	0.0	0.0	0.0	0.0	1.0
SUMO4	387082	symbol	H. sapiens	387082	H. sapiens	0.0	0.0	0.0	0.0	0.0	0.0	0.0	0.0	0.0	0.0	0.0	0.0	0.0	0.0	0.0	0.0	0.0	0.0	0.0	0.0	0.0	0.0	0.0	0.0	0.0	0.0	0.0	0.0	0.0	0.0	0.0	0.0	0.0	0.0	1.0
SUV420H2	84787	gene_synonym	H. sapiens	84787	H. sapiens	0.0	0.0	0.0	0.0	0.0	0.0	0.0	0.0	0.0	0.0	0.0	0.0	0.0	0.0	0.0	0.0	1.0	0.0	0.0	0.0	0.0	0.0	0.0	0.0	0.0	0.0	0.0	0.0	0.0	0.0	0.0	0.0	0.0	0.0	0.0
TAAR9	134860	symbol	H. sapiens	134860	H. sapiens	0.0	0.0	0.0	0.0	0.0	1.0	0.0	0.0	0.0	0.0	0.0	0.0	0.0	0.0	0.0	0.0	0.0	0.0	0.0	0.0	0.0	0.0	0.0	0.0	1.0	0.0	0.0	0.0	0.0	0.0	0.0	0.0	0.0	0.0	0.0
TACR2	6865	symbol	H. sapiens	6865	H. sapiens	0.0	0.0	0.0	0.0	0.0	1.0	0.0	0.0	0.0	1.0	0.0	0.0	0.0	1.0	0.0	0.0	0.0	0.0	0.0	1.0	0.0	0.0	0.0	0.0	0.0	0.0	0.0	0.0	0.0	1.0	0.0	0.0	0.0	0.0	0.0
TAF9	6880	symbol	H. sapiens	6880	H. sapiens	0.0	0.0	0.0	0.0	0.0	0.0	1.0	0.0	0.0	0.0	0.0	0.0	0.0	0.0	0.0	0.0	0.0	0.0	0.0	0.0	0.0	1.0	0.0	0.0	0.0	0.0	0.0	0.0	0.0	0.0	0.0	0.0	0.0	0.0	0.0
TALDO1	6888	symbol	H. sapiens	6888	H. sapiens	0.0	1.0	1.0	0.0	0.0	0.0	1.0	0.0	0.0	0.0	0.0	1.0	0.0	0.0	0.0	0.0	0.0	0.0	0.0	0.0	0.0	0.0	0.0	0.0	0.0	0.0	0.0	0.0	0.0	0.0	0.0	0.0	0.0	0.0	0.0
TAOK1	57551	symbol	H. sapiens	57551	H. sapiens	0.0	0.0	0.0	0.0	0.0	0.0	1.0	0.0	0.0	0.0	0.0	0.0	0.0	0.0	0.0	0.0	0.0	0.0	0.0	0.0	0.0	0.0	0.0	0.0	0.0	0.0	0.0	0.0	0.0	0.0	0.0	1.0	0.0	0.0	0.0
TAS2R20	259295	symbol	H. sapiens	259295	H. sapiens	0.0	0.0	0.0	0.0	0.0	1.0	0.0	0.0	0.0	0.0	0.0	0.0	0.0	0.0	0.0	0.0	0.0	0.0	0.0	0.0	0.0	0.0	0.0	0.0	0.0	0.0	0.0	0.0	0.0	0.0	0.0	0.0	0.0	0.0	0.0
TAS2R60	338398	symbol	H. sapiens	338398	H. sapiens	0.0	0.0	0.0	0.0	0.0	1.0	0.0	0.0	0.0	0.0	0.0	0.0	0.0	0.0	0.0	0.0	0.0	0.0	0.0	0.0	0.0	0.0	0.0	0.0	0.0	0.0	0.0	0.0	0.0	0.0	0.0	0.0	0.0	0.0	0.0
TBPL1	9519	symbol	H. sapiens	9519	H. sapiens	0.0	0.0	0.0	1.0	1.0	0.0	0.0	0.0	0.0	0.0	0.0	1.0	0.0	0.0	0.0	0.0	0.0	0.0	0.0	0.0	0.0	0.0	0.0	1.0	0.0	0.0	0.0	0.0	0.0	0.0	0.0	0.0	0.0	0.0	0.0
THBS4	7060	symbol	H. sapiens	7060	H. sapiens	0.0	0.0	0.0	0.0	1.0	0.0	0.0	0.0	0.0	0.0	0.0	0.0	0.0	1.0	0.0	0.0	0.0	0.0	0.0	0.0	0.0	0.0	0.0	0.0	0.0	0.0	0.0	0.0	1.0	0.0	1.0	0.0	0.0	0.0	0.0
THOC6	79228	symbol	H. sapiens	79228	H. sapiens	0.0	0.0	0.0	0.0	0.0	0.0	0.0	0.0	1.0	0.0	0.0	0.0	0.0	0.0	0.0	0.0	0.0	0.0	0.0	0.0	0.0	0.0	0.0	0.0	0.0	0.0	0.0	0.0	0.0	0.0	0.0	0.0	0.0	0.0	0.0
THTPA	79178	symbol	H. sapiens	79178	H. sapiens	0.0	0.0	0.0	0.0	0.0	0.0	0.0	0.0	0.0	0.0	0.0	1.0	0.0	0.0	0.0	0.0	0.0	0.0	0.0	0.0	0.0	0.0	0.0	0.0	0.0	0.0	0.0	0.0	0.0	0.0	0.0	0.0	0.0	0.0	0.0
TIAM2	26230	symbol	H. sapiens	26230	H. sapiens	0.0	0.0	0.0	0.0	0.0	1.0	0.0	0.0	0.0	0.0	0.0	0.0	0.0	0.0	0.0	0.0	0.0	0.0	0.0	0.0	0.0	0.0	0.0	0.0	1.0	0.0	0.0	0.0	0.0	0.0	0.0	0.0	1.0	0.0	0.0
TIMP1	7076	symbol	H. sapiens	7076	H. sapiens	0.0	0.0	1.0	0.0	0.0	0.0	0.0	0.0	0.0	0.0	0.0	0.0	1.0	0.0	1.0	1.0	0.0	0.0	0.0	0.0	1.0	0.0	0.0	0.0	0.0	0.0	0.0	0.0	0.0	0.0	0.0	0.0	0.0	0.0	1.0
TMEM173	340061	gene_synonym	H. sapiens	340061	H. sapiens	0.0	0.0	0.0	0.0	0.0	0.0	0.0	1.0	0.0	0.0	1.0	0.0	0.0	0.0	1.0	1.0	0.0	0.0	0.0	0.0	0.0	0.0	0.0	0.0	1.0	0.0	0.0	0.0	0.0	0.0	0.0	0.0	0.0	0.0	1.0
TNFRSF11B	4982	symbol	H. sapiens	4982	H. sapiens	0.0	0.0	1.0	0.0	0.0	0.0	1.0	1.0	0.0	0.0	0.0	0.0	0.0	0.0	1.0	0.0	1.0	0.0	0.0	0.0	0.0	0.0	0.0	0.0	0.0	0.0	0.0	0.0	0.0	0.0	0.0	0.0	0.0	0.0	1.0
TNKS	8658	symbol	H. sapiens	8658	H. sapiens	0.0	0.0	0.0	0.0	0.0	0.0	1.0	0.0	0.0	0.0	0.0	0.0	0.0	0.0	0.0	0.0	0.0	0.0	0.0	1.0	0.0	0.0	0.0	0.0	0.0	0.0	0.0	0.0	1.0	0.0	0.0	0.0	0.0	0.0	0.0
TNNI3	7137	symbol	H. sapiens	7137	H. sapiens	0.0	0.0	0.0	1.0	0.0	0.0	0.0	0.0	0.0	1.0	0.0	0.0	0.0	0.0	0.0	0.0	0.0	0.0	0.0	0.0	0.0	0.0	0.0	0.0	0.0	0.0	0.0	0.0	0.0	1.0	0.0	0.0	0.0	0.0	0.0
TOP3B	8940	symbol	H. sapiens	8940	H. sapiens	0.0	0.0	0.0	0.0	0.0	0.0	0.0	0.0	0.0	0.0	0.0	0.0	0.0	0.0	0.0	0.0	0.0	0.0	0.0	0.0	0.0	0.0	0.0	0.0	0.0	0.0	0.0	0.0	0.0	0.0	0.0	0.0	0.0	0.0	0.0
TPH1	7166	symbol	H. sapiens	7166	H. sapiens	0.0	0.0	0.0	0.0	0.0	0.0	0.0	0.0	0.0	0.0	1.0	0.0	0.0	0.0	0.0	0.0	0.0	0.0	1.0	0.0	0.0	0.0	0.0	0.0	0.0	0.0	0.0	0.0	0.0	0.0	1.0	0.0	0.0	0.0	0.0
TPM1	7168	symbol	H. sapiens	7168	H. sapiens	0.0	0.0	0.0	0.0	0.0	0.0	0.0	0.0	0.0	1.0	0.0	0.0	0.0	0.0	0.0	0.0	1.0	0.0	1.0	0.0	0.0	0.0	0.0	0.0	0.0	0.0	0.0	0.0	0.0	1.0	0.0	0.0	1.0	0.0	1.0
TPM2	7169	symbol	H. sapiens	7169	H. sapiens	0.0	0.0	0.0	0.0	0.0	0.0	0.0	0.0	0.0	1.0	0.0	0.0	0.0	0.0	0.0	0.0	0.0	0.0	0.0	0.0	0.0	0.0	0.0	0.0	0.0	0.0	0.0	0.0	0.0	1.0	0.0	0.0	0.0	0.0	0.0
TRAF5	7188	symbol	H. sapiens	7188	H. sapiens	1.0	0.0	0.0	0.0	0.0	0.0	0.0	1.0	0.0	0.0	0.0	0.0	0.0	0.0	0.0	0.0	0.0	1.0	0.0	1.0	0.0	0.0	0.0	1.0	1.0	0.0	0.0	0.0	0.0	0.0	0.0	0.0	0.0	0.0	1.0
TRMU	55687	symbol	H. sapiens	55687	H. sapiens	0.0	0.0	0.0	0.0	0.0	0.0	0.0	0.0	1.0	0.0	0.0	0.0	0.0	0.0	0.0	0.0	0.0	0.0	0.0	0.0	0.0	0.0	0.0	0.0	0.0	0.0	0.0	0.0	0.0	0.0	0.0	0.0	0.0	0.0	0.0
TRPC5	7224	symbol	H. sapiens	7224	H. sapiens	0.0	0.0	0.0	0.0	0.0	0.0	0.0	0.0	0.0	0.0	1.0	0.0	0.0	0.0	0.0	0.0	0.0	0.0	1.0	1.0	0.0	0.0	0.0	0.0	0.0	0.0	0.0	0.0	1.0	0.0	0.0	0.0	1.0	0.0	0.0
TSC1	7248	symbol	H. sapiens	7248	H. sapiens	1.0	0.0	0.0	0.0	1.0	0.0	0.0	0.0	0.0	0.0	0.0	0.0	1.0	1.0	1.0	0.0	1.0	1.0	1.0	0.0	0.0	0.0	0.0	0.0	1.0	1.0	0.0	1.0	1.0	0.0	0.0	0.0	1.0	0.0	1.0
TSHR	7253	symbol	H. sapiens	7253	H. sapiens	0.0	0.0	0.0	0.0	0.0	1.0	0.0	0.0	0.0	1.0	0.0	0.0	0.0	0.0	1.0	0.0	0.0	0.0	1.0	0.0	0.0	0.0	0.0	0.0	1.0	0.0	0.0	0.0	0.0	0.0	0.0	0.0	0.0	0.0	0.0
TUBA1C	84790	symbol	H. sapiens	84790	H. sapiens	0.0	1.0	0.0	1.0	0.0	0.0	1.0	0.0	0.0	0.0	1.0	0.0	0.0	0.0	0.0	0.0	0.0	0.0	0.0	1.0	0.0	0.0	0.0	0.0	1.0	0.0	0.0	0.0	0.0	0.0	0.0	0.0	0.0	0.0	1.0
TWIST1	7291	symbol	H. sapiens	7291	H. sapiens	0.0	0.0	1.0	0.0	0.0	0.0	1.0	0.0	0.0	0.0	0.0	0.0	1.0	0.0	0.0	1.0	1.0	0.0	1.0	0.0	0.0	0.0	1.0	0.0	0.0	0.0	0.0	0.0	0.0	0.0	0.0	0.0	0.0	0.0	0.0
TXNRD1	7296	symbol	H. sapiens	7296	H. sapiens	1.0	1.0	0.0	0.0	0.0	0.0	1.0	0.0	0.0	0.0	1.0	0.0	1.0	0.0	0.0	0.0	0.0	0.0	1.0	0.0	0.0	0.0	0.0	0.0	0.0	0.0	0.0	0.0	0.0	0.0	0.0	0.0	0.0	0.0	0.0
U2AF1	7307	symbol	H. sapiens	7307	H. sapiens	0.0	0.0	0.0	0.0	0.0	0.0	0.0	0.0	1.0	0.0	1.0	0.0	0.0	0.0	0.0	0.0	0.0	0.0	0.0	0.0	0.0	0.0	0.0	0.0	0.0	0.0	0.0	0.0	0.0	0.0	0.0	0.0	0.0	0.0	1.0
UBE2NL	389898	symbol	H. sapiens	389898	H. sapiens	0.0	0.0	0.0	0.0	0.0	0.0	0.0	0.0	0.0	0.0	0.0	0.0	0.0	0.0	0.0	0.0	0.0	0.0	0.0	0.0	0.0	0.0	0.0	0.0	0.0	0.0	0.0	0.0	0.0	0.0	0.0	0.0	0.0	0.0	1.0
UGT2B15	7366	symbol	H. sapiens	7366	H. sapiens	0.0	0.0	0.0	0.0	0.0	0.0	0.0	0.0	0.0	0.0	0.0	0.0	0.0	0.0	0.0	0.0	0.0	0.0	0.0	0.0	0.0	0.0	0.0	0.0	1.0	0.0	0.0	0.0	0.0	0.0	0.0	0.0	0.0	0.0	0.0
ULK1	8408	symbol	H. sapiens	8408	H. sapiens	1.0	0.0	0.0	1.0	1.0	0.0	0.0	0.0	0.0	0.0	0.0	0.0	0.0	0.0	0.0	0.0	0.0	0.0	0.0	0.0	0.0	0.0	0.0	0.0	1.0	0.0	1.0	0.0	0.0	0.0	0.0	0.0	1.0	0.0	1.0
UTS2R	2837	symbol	H. sapiens	2837	H. sapiens	0.0	0.0	0.0	0.0	0.0	1.0	0.0	0.0	0.0	0.0	0.0	0.0	0.0	0.0	0.0	0.0	0.0	0.0	0.0	0.0	0.0	0.0	0.0	0.0	0.0	0.0	0.0	0.0	0.0	0.0	0.0	0.0	0.0	0.0	0.0
VAMP1	6843	symbol	H. sapiens	6843	H. sapiens	0.0	0.0	0.0	0.0	0.0	0.0	0.0	0.0	0.0	0.0	0.0	0.0	0.0	0.0	0.0	0.0	0.0	0.0	0.0	0.0	0.0	0.0	0.0	0.0	0.0	0.0	0.0	0.0	0.0	0.0	0.0	0.0	0.0	0.0	0.0
VAMP2	6844	symbol	H. sapiens	6844	H. sapiens	0.0	0.0	1.0	0.0	0.0	0.0	0.0	0.0	0.0	0.0	0.0	0.0	1.0	0.0	1.0	0.0	0.0	0.0	0.0	1.0	0.0	0.0	0.0	0.0	1.0	0.0	0.0	1.0	0.0	0.0	0.0	0.0	0.0	0.0	0.0
VHL	7428	symbol	H. sapiens	7428	H. sapiens	1.0	1.0	0.0	0.0	0.0	0.0	1.0	0.0	0.0	0.0	0.0	0.0	0.0	0.0	0.0	0.0	0.0	0.0	1.0	0.0	1.0	0.0	0.0	0.0	0.0	0.0	0.0	0.0	0.0	0.0	0.0	0.0	0.0	0.0	0.0
VIPR2	7434	symbol	H. sapiens	7434	H. sapiens	0.0	0.0	0.0	0.0	0.0	1.0	0.0	0.0	0.0	1.0	0.0	0.0	0.0	0.0	0.0	0.0	0.0	0.0	0.0	0.0	0.0	0.0	0.0	0.0	1.0	0.0	0.0	0.0	0.0	0.0	0.0	0.0	0.0	0.0	0.0
WASF3	10810	symbol	H. sapiens	10810	H. sapiens	0.0	0.0	0.0	0.0	0.0	0.0	0.0	0.0	0.0	0.0	0.0	0.0	0.0	0.0	0.0	0.0	0.0	0.0	1.0	0.0	0.0	0.0	1.0	0.0	1.0	0.0	0.0	0.0	0.0	1.0	1.0	0.0	1.0	0.0	1.0
WDR36	134430	symbol	H. sapiens	134430	H. sapiens	0.0	0.0	0.0	0.0	0.0	0.0	0.0	0.0	1.0	0.0	1.0	0.0	0.0	0.0	0.0	0.0	0.0	0.0	0.0	0.0	0.0	0.0	0.0	0.0	0.0	0.0	0.0	0.0	0.0	0.0	0.0	0.0	0.0	0.0	0.0
WHSC1L1	54904	gene_synonym	H. sapiens	54904	H. sapiens	0.0	0.0	0.0	0.0	0.0	0.0	0.0	0.0	0.0	0.0	0.0	0.0	0.0	0.0	0.0	0.0	0.0	0.0	0.0	0.0	0.0	0.0	0.0	0.0	0.0	0.0	0.0	0.0	0.0	0.0	0.0	0.0	0.0	0.0	0.0
XCL1	6375	symbol	H. sapiens	6375	H. sapiens	0.0	0.0	0.0	0.0	0.0	1.0	0.0	1.0	0.0	0.0	0.0	0.0	0.0	0.0	0.0	1.0	1.0	0.0	0.0	0.0	0.0	0.0	1.0	0.0	1.0	0.0	0.0	0.0	0.0	0.0	0.0	0.0	0.0	0.0	0.0
XPC	7508	symbol	H. sapiens	7508	H. sapiens	0.0	0.0	0.0	0.0	0.0	0.0	0.0	0.0	0.0	0.0	0.0	0.0	0.0	0.0	0.0	0.0	0.0	0.0	0.0	0.0	0.0	0.0	0.0	0.0	0.0	0.0	0.0	0.0	0.0	0.0	0.0	0.0	0.0	0.0	0.0
ZAP70	7535	symbol	H. sapiens	7535	H. sapiens	0.0	0.0	0.0	0.0	0.0	0.0	1.0	0.0	0.0	0.0	0.0	0.0	1.0	0.0	0.0	0.0	1.0	1.0	0.0	0.0	0.0	0.0	0.0	0.0	0.0	0.0	1.0	1.0	0.0	0.0	0.0	1.0	1.0	0.0	1.0
ZBP1	81030	symbol	H. sapiens	81030	H. sapiens	0.0	0.0	0.0	0.0	0.0	0.0	0.0	0.0	0.0	0.0	0.0	0.0	0.0	0.0	0.0	0.0	0.0	0.0	0.0	0.0	0.0	0.0	0.0	0.0	0.0	0.0	0.0	0.0	0.0	0.0	0.0	0.0	0.0	0.0	0.0
ZCCHC7	84186	symbol	H. sapiens	84186	H. sapiens	0.0	0.0	0.0	0.0	0.0	0.0	0.0	0.0	0.0	0.0	0.0	0.0	0.0	0.0	0.0	0.0	0.0	0.0	0.0	0.0	0.0	0.0	0.0	0.0	0.0	0.0	0.0	0.0	0.0	0.0	0.0	0.0	0.0	0.0	0.0

## Sheet: Enrichment
GroupID	Category	Term	Description	LogP	Log(q-value)	Genes	Symbols	InTerm_InList
2_Summary	KEGG Pathway	hsa05200	Pathways in cancer	-23.9441	-19.5955	108,109,369,623,652,815,816,1026,1163,1286,1441,1869,2033,2056,2064,2246,2786,3091,3560,3562,3566,3570,3714,3718,3913,3918,4041,4609,4616,5594,5601,5894,5970,5979,6256,6655,6775,7188,7296,7428,8326,8772,10000,10023,23401,23493,25780,51176,149233,196883,70,960,1000,1022,1943,4323,6195,7248,8408,8726,57521,80319	ADCY2,ADCY3,ARAF,BDKRB1,BMP4,CAMK2A,CAMK2B,CDKN1A,CKS1B,COL4A4,CSF3R,E2F1,EP300,EPO,ERBB2,FGF1,GNG4,HIF1A,IL2RB,IL3,IL4R,IL6R,JAG2,JAK3,LAMB2,LAMC2,LRP5,MYC,GADD45B,MAPK1,MAPK9,RAF1,RELA,RET,RXRA,SOS2,STAT4,TRAF5,TXNRD1,VHL,FZD9,FADD,AKT3,FRAT1,FRAT2,HEY2,RASGRP3,LEF1,IL23R,ADCY4,ACTC1,CD44,CDH2,CDK7,EFNA2,MMP14,RPS6KA1,TSC1,ULK1,EED,RPTOR,CXXC4	62/-
2_Member	KEGG Pathway	hsa05200	Pathways in cancer	-23.9441	-19.5955	108,109,369,623,652,815,816,1026,1163,1286,1441,1869,2033,2056,2064,2246,2786,3091,3560,3562,3566,3570,3714,3718,3913,3918,4041,4609,4616,5594,5601,5894,5970,5979,6256,6655,6775,7188,7296,7428,8326,8772,10000,10023,23401,23493,25780,51176,149233,196883	ADCY2,ADCY3,ARAF,BDKRB1,BMP4,CAMK2A,CAMK2B,CDKN1A,CKS1B,COL4A4,CSF3R,E2F1,EP300,EPO,ERBB2,FGF1,GNG4,HIF1A,IL2RB,IL3,IL4R,IL6R,JAG2,JAK3,LAMB2,LAMC2,LRP5,MYC,GADD45B,MAPK1,MAPK9,RAF1,RELA,RET,RXRA,SOS2,STAT4,TRAF5,TXNRD1,VHL,FZD9,FADD,AKT3,FRAT1,FRAT2,HEY2,RASGRP3,LEF1,IL23R,ADCY4	50/531
2_Member	WikiPathways	WP5087	Malignant pleural mesothelioma	-10.1744	-7.72349	70,960,1000,1022,1026,1286,1869,1943,2246,3091,3913,3918,4041,4323,4609,5594,5601,5894,6195,7248,8326,8408,8726,10000,10023,23401,51176,57521,80319	ACTC1,CD44,CDH2,CDK7,CDKN1A,COL4A4,E2F1,EFNA2,FGF1,HIF1A,LAMB2,LAMC2,LRP5,MMP14,MYC,MAPK1,MAPK9,RAF1,RPS6KA1,TSC1,FZD9,ULK1,EED,AKT3,FRAT1,FRAT2,LEF1,RPTOR,CXXC4	29/440
3_Summary	Reactome Gene Sets	R-HSA-2262752	Cellular responses to stress	-20.8354	-16.7879	815,816,1026,1340,1350,1639,1869,1965,2033,2056,2931,3017,3091,3304,3552,4609,4802,5073,5526,5580,5594,5601,5696,5706,5709,5903,5970,6095,6136,6154,6170,6171,6195,6205,6235,6256,6888,7296,7428,7975,8349,8355,8452,8726,9861,10000,10197,23404,25873,51343,51360,55766,57521,84790,143471,348995	CAMK2A,CAMK2B,CDKN1A,COX6B1,COX7C,DCTN1,E2F1,EIF2S1,EP300,EPO,GSK3A,H2BC5,HIF1A,HSPA1B,IL1A,MYC,NFYC,PARN,PPP2R5B,PRKCD,MAPK1,MAPK9,PSMB8,PSMC6,PSMD3,RANBP2,RELA,RORA,RPL12,RPL26,RPL39,RPL41,RPS6KA1,RPS11,RPS29,RXRA,TALDO1,TXNRD1,VHL,MAFK,H2BC21,H3C8,CUL3,EED,PSMD6,AKT3,PSME3,EXOSC2,RPL36,FZR1,MBTPS2,H2AJ,RPTOR,TUBA1C,PSMA8,NUP43	56/-
3_Member	Reactome Gene Sets	R-HSA-2262752	Cellular responses to stress	-20.8354	-16.7879	815,816,1026,1340,1350,1639,1869,1965,2033,2056,2931,3017,3091,3304,3552,4609,4802,5073,5526,5580,5594,5601,5696,5706,5709,5903,5970,6095,6136,6154,6170,6171,6195,6205,6235,6256,6888,7296,7428,7975,8349,8355,8452,8726,9861,10000,10197,23404,25873,51343,51360,55766,57521,84790,143471,348995	CAMK2A,CAMK2B,CDKN1A,COX6B1,COX7C,DCTN1,E2F1,EIF2S1,EP300,EPO,GSK3A,H2BC5,HIF1A,HSPA1B,IL1A,MYC,NFYC,PARN,PPP2R5B,PRKCD,MAPK1,MAPK9,PSMB8,PSMC6,PSMD3,RANBP2,RELA,RORA,RPL12,RPL26,RPL39,RPL41,RPS6KA1,RPS11,RPS29,RXRA,TALDO1,TXNRD1,VHL,MAFK,H2BC21,H3C8,CUL3,EED,PSMD6,AKT3,PSME3,EXOSC2,RPL36,FZR1,MBTPS2,H2AJ,RPTOR,TUBA1C,PSMA8,NUP43	56/788
5_Summary	Reactome Gene Sets	R-HSA-1280215	Cytokine Signaling in Immune system	-18.6578	-14.9113	815,816,960,1026,1234,1326,1441,1845,1901,1974,2162,3091,3122,3552,3560,3562,3566,3570,3581,3665,3718,4609,4982,5519,5580,5594,5601,5696,5706,5709,5903,5970,6095,6097,6195,6655,6775,6844,6868,6888,7076,7291,8355,9861,10000,10197,79671,90865,143471,149233,348995	CAMK2A,CAMK2B,CD44,CDKN1A,CCR5,MAP3K8,CSF3R,DUSP3,S1PR1,EIF4A2,F13A1,HIF1A,HLA-DRA,IL1A,IL2RB,IL3,IL4R,IL6R,IL9R,IRF7,JAK3,MYC,TNFRSF11B,PPP2R1B,PRKCD,MAPK1,MAPK9,PSMB8,PSMC6,PSMD3,RANBP2,RELA,RORA,RORC,RPS6KA1,SOS2,STAT4,VAMP2,ADAM17,TALDO1,TIMP1,TWIST1,H3C8,PSMD6,AKT3,PSME3,NLRX1,IL33,PSMA8,IL23R,NUP43	51/-
5_Member	Reactome Gene Sets	R-HSA-1280215	Cytokine Signaling in Immune system	-18.6578	-14.9113	815,816,960,1026,1234,1326,1441,1845,1901,1974,2162,3091,3122,3552,3560,3562,3566,3570,3581,3665,3718,4609,4982,5519,5580,5594,5601,5696,5706,5709,5903,5970,6095,6097,6195,6655,6775,6844,6868,6888,7076,7291,8355,9861,10000,10197,79671,90865,143471,149233,348995	CAMK2A,CAMK2B,CD44,CDKN1A,CCR5,MAP3K8,CSF3R,DUSP3,S1PR1,EIF4A2,F13A1,HIF1A,HLA-DRA,IL1A,IL2RB,IL3,IL4R,IL6R,IL9R,IRF7,JAK3,MYC,TNFRSF11B,PPP2R1B,PRKCD,MAPK1,MAPK9,PSMB8,PSMC6,PSMD3,RANBP2,RELA,RORA,RORC,RPS6KA1,SOS2,STAT4,VAMP2,ADAM17,TALDO1,TIMP1,TWIST1,H3C8,PSMD6,AKT3,PSME3,NLRX1,IL33,PSMA8,IL23R,NUP43	51/730
5_Member	Reactome Gene Sets	R-HSA-449147	Signaling by Interleukins	-16.728	-13.4482	1026,1234,1326,1441,1845,1901,2162,3091,3552,3560,3562,3566,3570,3581,3718,4609,5519,5594,5601,5696,5706,5709,5970,6095,6097,6195,6655,6775,6844,6888,7076,7291,8355,9861,10197,79671,90865,143471,149233	CDKN1A,CCR5,MAP3K8,CSF3R,DUSP3,S1PR1,F13A1,HIF1A,IL1A,IL2RB,IL3,IL4R,IL6R,IL9R,JAK3,MYC,PPP2R1B,MAPK1,MAPK9,PSMB8,PSMC6,PSMD3,RELA,RORA,RORC,RPS6KA1,SOS2,STAT4,VAMP2,TALDO1,TIMP1,TWIST1,H3C8,PSMD6,PSME3,NLRX1,IL33,PSMA8,IL23R	39/473
5_Member	Reactome Gene Sets	R-HSA-6785807	Interleukin-4 and Interleukin-13 signaling	-8.8953	-6.65005	1026,1901,2162,3091,3552,3566,3570,3718,4609,6095,6097,7076,7291,149233	CDKN1A,S1PR1,F13A1,HIF1A,IL1A,IL4R,IL6R,JAK3,MYC,RORA,RORC,TIMP1,TWIST1,IL23R	14/108
6_Summary	KEGG Pathway	hsa05022	Pathways of neurodegeneration - multiple diseases	-18.2512	-14.6016	292,369,487,498,506,522,815,816,1340,1350,1639,1742,1769,1965,2890,2902,2904,3552,3708,4041,4287,4722,4725,4744,5594,5601,5706,5709,5894,5970,6391,8326,8408,8772,9861,10023,23401,84790,125965,126328,143471,4035,6868,10000,1175,2033,5435,5440,6507,9519,9586,731,1388,3304,5580,116443,5649,6095,10528,5903,94026,345456,348995,1645,3091,6655,1509,7137,2931,3570,3953,6256,83737	SLC25A5,ARAF,ATP2A1,ATP5F1A,ATP5F1B,ATP5PF,CAMK2A,CAMK2B,COX6B1,COX7C,DCTN1,DLG4,DNAH8,EIF2S1,GRIA1,GRIN1,GRIN2B,IL1A,ITPR1,LRP5,ATXN3,NDUFS3,NDUFS5,NEFH,MAPK1,MAPK9,PSMC6,PSMD3,RAF1,RELA,SDHC,FZD9,ULK1,FADD,PSMD6,FRAT1,FRAT2,TUBA1C,COX6B2,NDUFA11,PSMA8,LRP1,ADAM17,AKT3,AP2S1,EP300,POLR2F,POLR2K,SLC1A3,TBPL1,CREB5,C8A,ATF6B,HSPA1B,PRKCD,GRIN3A,RELN,RORA,NOP56,RANBP2,POM121L2,PFN3,NUP43,AKR1C1,HIF…	73/-
6_Member	KEGG Pathway	hsa05022	Pathways of neurodegeneration - multiple diseases	-18.2512	-14.6016	292,369,487,498,506,522,815,816,1340,1350,1639,1742,1769,1965,2890,2902,2904,3552,3708,4041,4287,4722,4725,4744,5594,5601,5706,5709,5894,5970,6391,8326,8408,8772,9861,10023,23401,84790,125965,126328,143471	SLC25A5,ARAF,ATP2A1,ATP5F1A,ATP5F1B,ATP5PF,CAMK2A,CAMK2B,COX6B1,COX7C,DCTN1,DLG4,DNAH8,EIF2S1,GRIA1,GRIN1,GRIN2B,IL1A,ITPR1,LRP5,ATXN3,NDUFS3,NDUFS5,NEFH,MAPK1,MAPK9,PSMC6,PSMD3,RAF1,RELA,SDHC,FZD9,ULK1,FADD,PSMD6,FRAT1,FRAT2,TUBA1C,COX6B2,NDUFA11,PSMA8	41/476
6_Member	KEGG Pathway	hsa05010	Alzheimer disease	-17.2504	-13.747	292,369,487,498,506,522,1340,1350,1965,2902,2904,3552,3708,4035,4041,4722,4725,5594,5601,5706,5709,5894,5970,6391,6868,8326,8408,8772,9861,10000,10023,23401,84790,125965,126328,143471	SLC25A5,ARAF,ATP2A1,ATP5F1A,ATP5F1B,ATP5PF,COX6B1,COX7C,EIF2S1,GRIN1,GRIN2B,IL1A,ITPR1,LRP1,LRP5,NDUFS3,NDUFS5,MAPK1,MAPK9,PSMC6,PSMD3,RAF1,RELA,SDHC,ADAM17,FZD9,ULK1,FADD,PSMD6,AKT3,FRAT1,FRAT2,TUBA1C,COX6B2,NDUFA11,PSMA8	36/384
6_Member	KEGG Pathway	hsa05016	Huntington disease	-16.765	-13.4482	292,498,506,522,1175,1340,1350,1639,1742,1769,2033,2890,2902,2904,3708,4722,4725,5435,5440,5601,5706,5709,6391,6507,8408,9519,9586,9861,84790,125965,126328,143471	SLC25A5,ATP5F1A,ATP5F1B,ATP5PF,AP2S1,COX6B1,COX7C,DCTN1,DLG4,DNAH8,EP300,GRIA1,GRIN1,GRIN2B,ITPR1,NDUFS3,NDUFS5,POLR2F,POLR2K,MAPK9,PSMC6,PSMD3,SDHC,SLC1A3,ULK1,TBPL1,CREB5,PSMD6,TUBA1C,COX6B2,NDUFA11,PSMA8	32/306
6_Member	KEGG Pathway	hsa05020	Prion disease	-15.4225	-12.278	292,498,506,522,731,1340,1350,1388,1965,2902,2904,3304,3552,3708,4722,4725,5580,5594,5601,5706,5709,6391,9586,9861,84790,116443,125965,126328,143471	SLC25A5,ATP5F1A,ATP5F1B,ATP5PF,C8A,COX6B1,COX7C,ATF6B,EIF2S1,GRIN1,GRIN2B,HSPA1B,IL1A,ITPR1,NDUFS3,NDUFS5,PRKCD,MAPK1,MAPK9,PSMC6,PSMD3,SDHC,CREB5,PSMD6,TUBA1C,GRIN3A,COX6B2,NDUFA11,PSMA8	29/273
6_Member	WikiPathways	WP5124	Alzheimer's disease	-13.141	-10.2696	292,369,487,1965,2902,2904,3552,3708,4035,4041,5594,5601,5706,5709,5894,5970,6868,8326,8408,8772,9861,10000,10023,23401,84790,143471	SLC25A5,ARAF,ATP2A1,EIF2S1,GRIN1,GRIN2B,IL1A,ITPR1,LRP1,LRP5,MAPK1,MAPK9,PSMC6,PSMD3,RAF1,RELA,ADAM17,FZD9,ULK1,FADD,PSMD6,AKT3,FRAT1,FRAT2,TUBA1C,PSMA8	26/263
6_Member	KEGG Pathway	hsa05017	Spinocerebellar ataxia	-12.0469	-9.33183	292,487,2890,2902,2904,3708,4287,5601,5649,5706,5709,6095,8408,9519,9861,10000,10528,116443,143471	SLC25A5,ATP2A1,GRIA1,GRIN1,GRIN2B,ITPR1,ATXN3,MAPK9,RELN,PSMC6,PSMD3,RORA,ULK1,TBPL1,PSMD6,AKT3,NOP56,GRIN3A,PSMA8	19/143
6_Member	WikiPathways	WP2059	Alzheimer's disease and miRNA effects	-10.9329	-8.34021	292,369,487,1965,2902,2904,3552,3708,4035,4041,5594,5601,5706,5709,5894,5970,6868,8326,8408,8772,9861,10000,10023,23401,84790,143471	SLC25A5,ARAF,ATP2A1,EIF2S1,GRIN1,GRIN2B,IL1A,ITPR1,LRP1,LRP5,MAPK1,MAPK9,PSMC6,PSMD3,RAF1,RELA,ADAM17,FZD9,ULK1,FADD,PSMD6,AKT3,FRAT1,FRAT2,TUBA1C,PSMA8	26/328
6_Member	KEGG Pathway	hsa05014	Amyotrophic lateral sclerosis	-10.666	-8.13032	498,506,522,1340,1350,1639,1769,1965,2890,2902,2904,4722,4725,4744,5706,5709,5903,6391,8408,9861,84790,94026,125965,126328,143471,345456,348995	ATP5F1A,ATP5F1B,ATP5PF,COX6B1,COX7C,DCTN1,DNAH8,EIF2S1,GRIA1,GRIN1,GRIN2B,NDUFS3,NDUFS5,NEFH,PSMC6,PSMD3,RANBP2,SDHC,ULK1,PSMD6,TUBA1C,POM121L2,COX6B2,NDUFA11,PSMA8,PFN3,NUP43	27/364
6_Member	KEGG Pathway	hsa05208	Chemical carcinogenesis - reactive oxygen species	-10.3279	-7.85439	292,369,498,506,522,1340,1350,1645,3091,4722,4725,5580,5594,5601,5894,5970,6391,6655,10000,125965,126328	SLC25A5,ARAF,ATP5F1A,ATP5F1B,ATP5PF,COX6B1,COX7C,AKR1C1,HIF1A,NDUFS3,NDUFS5,PRKCD,MAPK1,MAPK9,RAF1,RELA,SDHC,SOS2,AKT3,COX6B2,NDUFA11	21/223
6_Member	KEGG Pathway	hsa05415	Diabetic cardiomyopathy	-10.2193	-7.75724	292,487,498,506,522,815,816,1340,1350,1509,4722,4725,5580,5601,5970,6391,7137,10000,125965,126328	SLC25A5,ATP2A1,ATP5F1A,ATP5F1B,ATP5PF,CAMK2A,CAMK2B,COX6B1,COX7C,CTSD,NDUFS3,NDUFS5,PRKCD,MAPK9,RELA,SDHC,TNNI3,AKT3,COX6B2,NDUFA11	20/203
6_Member	WikiPathways	WP4396	Nonalcoholic fatty liver disease	-9.50547	-7.16551	1340,1350,1965,2931,3552,3570,3953,4722,4725,5601,5970,6256,6391,10000,83737,125965,126328	COX6B1,COX7C,EIF2S1,GSK3A,IL1A,IL6R,LEPR,NDUFS3,NDUFS5,MAPK9,RELA,RXRA,SDHC,AKT3,ITCH,COX6B2,NDUFA11	17/155
6_Member	KEGG Pathway	hsa04932	Non-alcoholic fatty liver disease	-9.50547	-7.16551	1340,1350,1965,2931,3552,3570,3953,4722,4725,5601,5970,6256,6391,10000,83737,125965,126328	COX6B1,COX7C,EIF2S1,GSK3A,IL1A,IL6R,LEPR,NDUFS3,NDUFS5,MAPK9,RELA,RXRA,SDHC,AKT3,ITCH,COX6B2,NDUFA11	17/155
6_Member	KEGG Pathway	hsa05012	Parkinson disease	-8.91327	-6.65813	292,498,506,522,815,816,1340,1350,1965,3708,4722,4725,5601,5706,5709,6391,9861,84790,125965,126328,143471	SLC25A5,ATP5F1A,ATP5F1B,ATP5PF,CAMK2A,CAMK2B,COX6B1,COX7C,EIF2S1,ITPR1,NDUFS3,NDUFS5,MAPK9,PSMC6,PSMD3,SDHC,PSMD6,TUBA1C,COX6B2,NDUFA11,PSMA8	21/266
7_Summary	KEGG Pathway	hsa04151	PI3K-Akt signaling pathway	-17.5139	-13.9435	1026,1101,1286,1299,1311,1388,1441,1943,2056,2064,2246,2786,3560,3562,3566,3570,3718,3913,3918,4609,5519,5526,5594,5649,5894,5970,6256,6655,7060,7248,8515,9586,10000,57521,253314,3091,3681,8408,50509,1869,2033,8326,8772,9519,23493,84612,92359,4636,5601,960,2243,4917,6585	CDKN1A,CHAD,COL4A4,COL9A3,COMP,ATF6B,CSF3R,EFNA2,EPO,ERBB2,FGF1,GNG4,IL2RB,IL3,IL4R,IL6R,JAK3,LAMB2,LAMC2,MYC,PPP2R1B,PPP2R5B,MAPK1,RELN,RAF1,RELA,RXRA,SOS2,THBS4,TSC1,ITGA10,CREB5,AKT3,RPTOR,EIF4E1B,HIF1A,ITGAD,ULK1,COL5A3,E2F1,EP300,FZD9,FADD,TBPL1,HEY2,PARD6B,CRB3,MYL5,MAPK9,CD44,FGA,NTN3,SLIT1	53/-
7_Member	KEGG Pathway	hsa04151	PI3K-Akt signaling pathway	-17.5139	-13.9435	1026,1101,1286,1299,1311,1388,1441,1943,2056,2064,2246,2786,3560,3562,3566,3570,3718,3913,3918,4609,5519,5526,5594,5649,5894,5970,6256,6655,7060,7248,8515,9586,10000,57521,253314	CDKN1A,CHAD,COL4A4,COL9A3,COMP,ATF6B,CSF3R,EFNA2,EPO,ERBB2,FGF1,GNG4,IL2RB,IL3,IL4R,IL6R,JAK3,LAMB2,LAMC2,MYC,PPP2R1B,PPP2R5B,MAPK1,RELN,RAF1,RELA,RXRA,SOS2,THBS4,TSC1,ITGA10,CREB5,AKT3,RPTOR,EIF4E1B	35/354
7_Member	WikiPathways	WP3932	Focal adhesion: PI3K-Akt-mTOR-signaling pathway	-16.9334	-13.5391	1026,1101,1286,1311,1388,1441,1943,2056,2246,2786,3091,3560,3566,3570,3681,3718,3913,3918,5519,5526,5594,5649,5894,7060,7248,8408,8515,9586,10000,50509,57521,253314	CDKN1A,CHAD,COL4A4,COMP,ATF6B,CSF3R,EFNA2,EPO,FGF1,GNG4,HIF1A,IL2RB,IL4R,IL6R,ITGAD,JAK3,LAMB2,LAMC2,PPP2R1B,PPP2R5B,MAPK1,RELN,RAF1,THBS4,TSC1,ULK1,ITGA10,CREB5,AKT3,COL5A3,RPTOR,EIF4E1B	32/302
7_Member	WikiPathways	WP4172	PI3K-Akt signaling pathway	-16.3366	-13.1019	1026,1101,1286,1299,1311,1388,1441,1943,2056,2246,2786,3560,3562,3566,3570,3718,3913,3918,4609,5519,5526,5594,5649,5894,5970,6655,7060,7248,8515,9586,10000,57521,253314	CDKN1A,CHAD,COL4A4,COL9A3,COMP,ATF6B,CSF3R,EFNA2,EPO,FGF1,GNG4,IL2RB,IL3,IL4R,IL6R,JAK3,LAMB2,LAMC2,MYC,PPP2R1B,PPP2R5B,MAPK1,RELN,RAF1,RELA,SOS2,THBS4,TSC1,ITGA10,CREB5,AKT3,RPTOR,EIF4E1B	33/339
7_Member	KEGG Pathway	hsa05165	Human papillomavirus infection	-11.6219	-8.94548	1026,1101,1286,1299,1311,1869,2033,3913,3918,5519,5526,5594,5649,5894,5970,6655,7060,7248,8326,8515,8772,9519,9586,10000,23493,84612,92359	CDKN1A,CHAD,COL4A4,COL9A3,COMP,E2F1,EP300,LAMB2,LAMC2,PPP2R1B,PPP2R5B,MAPK1,RELN,RAF1,RELA,SOS2,THBS4,TSC1,FZD9,ITGA10,FADD,TBPL1,CREB5,AKT3,HEY2,PARD6B,CRB3	27/331
7_Member	KEGG Pathway	hsa04510	Focal adhesion	-6.9277	-4.98397	1101,1286,1299,1311,2064,3913,3918,4636,5594,5601,5649,5894,6655,7060,8515,10000	CHAD,COL4A4,COL9A3,COMP,ERBB2,LAMB2,LAMC2,MYL5,MAPK1,MAPK9,RELN,RAF1,SOS2,THBS4,ITGA10,AKT3	16/203
7_Member	WikiPathways	WP306	Focal adhesion	-6.31193	-4.47391	1101,1286,1311,2064,3913,3918,4636,5594,5601,5649,5894,7060,8515,10000,50509	CHAD,COL4A4,COMP,ERBB2,LAMB2,LAMC2,MYL5,MAPK1,MAPK9,RELN,RAF1,THBS4,ITGA10,AKT3,COL5A3	15/198
7_Member	KEGG Pathway	hsa04512	ECM-receptor interaction	-5.98399	-4.20128	960,1101,1286,1299,1311,3913,3918,5649,7060,8515	CD44,CHAD,COL4A4,COL9A3,COMP,LAMB2,LAMC2,RELN,THBS4,ITGA10	10/88
7_Member	Canonical Pathways	M5884	NABA CORE MATRISOME	-2.90996	-1.70939	1101,1286,1299,1311,2243,3913,3918,4917,5649,6585,7060,50509	CHAD,COL4A4,COL9A3,COMP,FGA,LAMB2,LAMC2,NTN3,RELN,SLIT1,THBS4,COL5A3	12/275
8_Summary	Reactome Gene Sets	R-HSA-372790	Signaling by GPCR	-16.9974	-13.552	108,109,186,551,623,815,816,1234,1269,1901,2245,2492,2693,2779,2786,2797,2834,2837,3269,3361,3363,3708,4889,5519,5580,5588,5594,5745,6195,6360,6366,6372,6375,6655,6865,7253,7434,8326,9630,10000,10663,26230,59350,64106,134860,196883,259295,338398,1136,1140,2558,2565,2890,2898,2899,2902,2904,3953,116443,4993,8386,135946	ADCY2,ADCY3,AGTR2,AVP,BDKRB1,CAMK2A,CAMK2B,CCR5,CNR2,S1PR1,FGD1,FSHR,GHSR,GNAT1,GNG4,GNRH2,PRLHR,UTS2R,HRH1,HTR5A,HTR7,ITPR1,NPY5R,PPP2R1B,PRKCD,PRKCQ,MAPK1,PTH1R,RPS6KA1,CCL16,CCL21,CXCL6,XCL1,SOS2,TACR2,TSHR,VIPR2,FZD9,GNA14,AKT3,CXCR6,TIAM2,RXFP1,NPFFR1,TAAR9,ADCY4,TAS2R20,TAS2R60,CHRNA3,CHRNB1,GABRA5,GABRG1,GRIA1,GRIK2,GRIK3,GRIN1,GRIN2B,LEPR,GRIN3A,OR2C1,OR1D5,OR6B1	62/-
8_Member	Reactome Gene Sets	R-HSA-372790	Signaling by GPCR	-16.9974	-13.552	108,109,186,551,623,815,816,1234,1269,1901,2245,2492,2693,2779,2786,2797,2834,2837,3269,3361,3363,3708,4889,5519,5580,5588,5594,5745,6195,6360,6366,6372,6375,6655,6865,7253,7434,8326,9630,10000,10663,26230,59350,64106,134860,196883,259295,338398	ADCY2,ADCY3,AGTR2,AVP,BDKRB1,CAMK2A,CAMK2B,CCR5,CNR2,S1PR1,FGD1,FSHR,GHSR,GNAT1,GNG4,GNRH2,PRLHR,UTS2R,HRH1,HTR5A,HTR7,ITPR1,NPY5R,PPP2R1B,PRKCD,PRKCQ,MAPK1,PTH1R,RPS6KA1,CCL16,CCL21,CXCL6,XCL1,SOS2,TACR2,TSHR,VIPR2,FZD9,GNA14,AKT3,CXCR6,TIAM2,RXFP1,NPFFR1,TAAR9,ADCY4,TAS2R20,TAS2R60	48/710
8_Member	Reactome Gene Sets	R-HSA-388396	GPCR downstream signalling	-16.7176	-13.4482	108,109,186,551,623,815,816,1234,1269,2245,2492,2693,2779,2786,2797,2837,3269,3361,3363,3708,4889,5519,5580,5588,5594,5745,6195,6360,6366,6372,6375,6655,6865,7253,7434,9630,10000,10663,26230,59350,64106,134860,196883,259295,338398	ADCY2,ADCY3,AGTR2,AVP,BDKRB1,CAMK2A,CAMK2B,CCR5,CNR2,FGD1,FSHR,GHSR,GNAT1,GNG4,GNRH2,UTS2R,HRH1,HTR5A,HTR7,ITPR1,NPY5R,PPP2R1B,PRKCD,PRKCQ,MAPK1,PTH1R,RPS6KA1,CCL16,CCL21,CXCL6,XCL1,SOS2,TACR2,TSHR,VIPR2,GNA14,AKT3,CXCR6,TIAM2,RXFP1,NPFFR1,TAAR9,ADCY4,TAS2R20,TAS2R60	45/635
8_Member	KEGG Pathway	hsa04080	Neuroactive ligand-receptor interaction	-14.4865	-11.4273	186,551,623,1136,1140,1269,1901,2492,2558,2565,2693,2797,2834,2837,2890,2898,2899,2902,2904,3269,3361,3363,3953,4889,5745,6865,7253,7434,59350,64106,116443,134860	AGTR2,AVP,BDKRB1,CHRNA3,CHRNB1,CNR2,S1PR1,FSHR,GABRA5,GABRG1,GHSR,GNRH2,PRLHR,UTS2R,GRIA1,GRIK2,GRIK3,GRIN1,GRIN2B,HRH1,HTR5A,HTR7,LEPR,NPY5R,PTH1R,TACR2,TSHR,VIPR2,RXFP1,NPFFR1,GRIN3A,TAAR9	32/367
8_Member	Reactome Gene Sets	R-HSA-500792	GPCR ligand binding	-10.8703	-8.30091	186,551,623,1234,1269,1901,2492,2693,2786,2797,2834,2837,3269,3361,3363,4889,5745,6360,6366,6372,6375,6865,7253,7434,8326,10663,59350,64106,134860,259295,338398	AGTR2,AVP,BDKRB1,CCR5,CNR2,S1PR1,FSHR,GHSR,GNG4,GNRH2,PRLHR,UTS2R,HRH1,HTR5A,HTR7,NPY5R,PTH1R,CCL16,CCL21,CXCL6,XCL1,TACR2,TSHR,VIPR2,FZD9,CXCR6,RXFP1,NPFFR1,TAAR9,TAS2R20,TAS2R60	31/469
8_Member	Reactome Gene Sets	R-HSA-373076	Class A/1 (Rhodopsin-like receptors)	-9.94707	-7.54299	186,551,623,1234,1269,1901,2492,2693,2797,2834,2837,3269,3361,3363,4889,6360,6366,6372,6375,6865,7253,10663,59350,64106,134860	AGTR2,AVP,BDKRB1,CCR5,CNR2,S1PR1,FSHR,GHSR,GNRH2,PRLHR,UTS2R,HRH1,HTR5A,HTR7,NPY5R,CCL16,CCL21,CXCL6,XCL1,TACR2,TSHR,CXCR6,RXFP1,NPFFR1,TAAR9	25/336
8_Member	Reactome Gene Sets	R-HSA-418594	G alpha (i) signalling events	-9.67099	-7.3092	108,109,186,623,815,816,1234,1269,2779,2786,3361,3708,4889,5519,5580,5594,6360,6366,6372,9630,10663,196883,259295,338398	ADCY2,ADCY3,AGTR2,BDKRB1,CAMK2A,CAMK2B,CCR5,CNR2,GNAT1,GNG4,HTR5A,ITPR1,NPY5R,PPP2R1B,PRKCD,MAPK1,CCL16,CCL21,CXCL6,GNA14,CXCR6,ADCY4,TAS2R20,TAS2R60	24/319
8_Member	Reactome Gene Sets	R-HSA-375276	Peptide ligand-binding receptors	-6.98702	-5.0294	186,551,623,1234,2693,2834,2837,4889,6360,6366,6372,6375,6865,10663,59350,64106	AGTR2,AVP,BDKRB1,CCR5,GHSR,PRLHR,UTS2R,NPY5R,CCL16,CCL21,CXCL6,XCL1,TACR2,CXCR6,RXFP1,NPFFR1	16/201
8_Member	Reactome Gene Sets	R-HSA-416476	G alpha (q) signalling events	-6.53201	-4.65912	551,623,2693,2786,2797,2837,3269,3708,5580,5588,5594,6195,6375,6865,9630,64106	AVP,BDKRB1,GHSR,GNG4,GNRH2,UTS2R,HRH1,ITPR1,PRKCD,PRKCQ,MAPK1,RPS6KA1,XCL1,TACR2,GNA14,NPFFR1	16/217
8_Member	WikiPathways	WP24	Peptide GPCRs	-5.59441	-3.86807	186,623,1234,2492,2693,4889,6865,7253,10663	AGTR2,BDKRB1,CCR5,FSHR,GHSR,NPY5R,TACR2,TSHR,CXCR6	9/76
8_Member	WikiPathways	WP455	GPCRs, class A rhodopsin-like	-4.83578	-3.25363	186,623,1234,1269,2492,2693,2834,3269,3361,3363,4889,4993,8386,64106,135946	AGTR2,BDKRB1,CCR5,CNR2,FSHR,GHSR,PRLHR,HRH1,HTR5A,HTR7,NPY5R,OR2C1,OR1D5,NPFFR1,OR6B1	15/261
9_Summary	Reactome Gene Sets	R-HSA-5684996	MAPK1/MAPK3 signaling	-15.7849	-12.5824	369,815,816,1742,2064,2243,2246,2902,2904,3560,3562,3570,3718,4763,5519,5526,5588,5594,5696,5706,5709,5894,5979,8452,9861,10197,25780,27040,80824,143471,833,1026,1639,2033,2931,3714,4041,4609,5435,5440,5903,6238,6868,8658,10000,23493,55750,253260,1022,1104,1163,1869,3017,4172,5000,5001,5111,5901,5982,6241,8349,8355,9133,10926,51343,55766,57551,84790,348995,108,109,3708,5580,8726,57521,90865,19688…	ARAF,CAMK2A,CAMK2B,DLG4,ERBB2,FGA,FGF1,GRIN1,GRIN2B,IL2RB,IL3,IL6R,JAK3,NF1,PPP2R1B,PPP2R5B,PRKCQ,MAPK1,PSMB8,PSMC6,PSMD3,RAF1,RET,CUL3,PSMD6,PSME3,RASGRP3,LAT,DUSP16,PSMA8,CARS1,CDKN1A,DCTN1,EP300,GSK3A,JAG2,LRP5,MYC,POLR2F,POLR2K,RANBP2,RRBP1,ADAM17,TNKS,AKT3,HEY2,AGK,RICTOR,CDK7,RCC1,CKS1B,E2F1,H2BC5,MCM3,ORC4,ORC5,PCNA,RAN,RFC2,RRM2,H2BC21,H3C8,CCNB2,DBF4,FZR1,H2AJ,TAOK1,TUBA1C,NUP43,ADCY2,AD…	142/-
9_Member	Reactome Gene Sets	R-HSA-5684996	MAPK1/MAPK3 signaling	-15.7849	-12.5824	369,815,816,1742,2064,2243,2246,2902,2904,3560,3562,3570,3718,4763,5519,5526,5588,5594,5696,5706,5709,5894,5979,8452,9861,10197,25780,27040,80824,143471	ARAF,CAMK2A,CAMK2B,DLG4,ERBB2,FGA,FGF1,GRIN1,GRIN2B,IL2RB,IL3,IL6R,JAK3,NF1,PPP2R1B,PPP2R5B,PRKCQ,MAPK1,PSMB8,PSMC6,PSMD3,RAF1,RET,CUL3,PSMD6,PSME3,RASGRP3,LAT,DUSP16,PSMA8	30/286
9_Member	Reactome Gene Sets	R-HSA-5663202	Diseases of signal transduction by growth factor receptors and second messengers	-15.5855	-12.413	369,815,816,833,1026,1639,2033,2064,2243,2246,2931,3714,4041,4609,4763,5435,5440,5519,5526,5594,5696,5706,5709,5894,5903,6238,6868,8658,9861,10000,10197,23493,55750,80824,143471,253260	ARAF,CAMK2A,CAMK2B,CARS1,CDKN1A,DCTN1,EP300,ERBB2,FGA,FGF1,GSK3A,JAG2,LRP5,MYC,NF1,POLR2F,POLR2K,PPP2R1B,PPP2R5B,MAPK1,PSMB8,PSMC6,PSMD3,RAF1,RANBP2,RRBP1,ADAM17,TNKS,PSMD6,AKT3,PSME3,HEY2,AGK,DUSP16,PSMA8,RICTOR	36/433
9_Member	Reactome Gene Sets	R-HSA-5673001	RAF/MAP kinase cascade	-15.1291	-12.0351	369,815,816,1742,2064,2243,2246,2902,2904,3560,3562,3718,4763,5519,5526,5588,5594,5696,5706,5709,5894,5979,8452,9861,10197,25780,27040,80824,143471	ARAF,CAMK2A,CAMK2B,DLG4,ERBB2,FGA,FGF1,GRIN1,GRIN2B,IL2RB,IL3,JAK3,NF1,PPP2R1B,PPP2R5B,PRKCQ,MAPK1,PSMB8,PSMC6,PSMD3,RAF1,RET,CUL3,PSMD6,PSME3,RASGRP3,LAT,DUSP16,PSMA8	29/280
9_Member	Reactome Gene Sets	R-HSA-5683057	MAPK family signaling cascades	-15.1284	-12.0351	369,815,816,1742,2064,2243,2246,2902,2904,3560,3562,3570,3718,4609,4763,5519,5526,5588,5594,5696,5706,5709,5894,5979,8452,9861,10197,25780,27040,80824,143471	ARAF,CAMK2A,CAMK2B,DLG4,ERBB2,FGA,FGF1,GRIN1,GRIN2B,IL2RB,IL3,IL6R,JAK3,MYC,NF1,PPP2R1B,PPP2R5B,PRKCQ,MAPK1,PSMB8,PSMC6,PSMD3,RAF1,RET,CUL3,PSMD6,PSME3,RASGRP3,LAT,DUSP16,PSMA8	31/325
9_Member	Reactome Gene Sets	R-HSA-69278	Cell Cycle, Mitotic	-12.1882	-9.41938	1022,1026,1104,1163,1639,1869,2033,3017,4172,4609,5000,5001,5111,5519,5526,5594,5696,5706,5709,5901,5903,5982,6241,8349,8355,9133,9861,10000,10197,10926,51343,55766,57551,84790,143471,348995	CDK7,CDKN1A,RCC1,CKS1B,DCTN1,E2F1,EP300,H2BC5,MCM3,MYC,ORC4,ORC5,PCNA,PPP2R1B,PPP2R5B,MAPK1,PSMB8,PSMC6,PSMD3,RAN,RANBP2,RFC2,RRM2,H2BC21,H3C8,CCNB2,PSMD6,AKT3,PSME3,DBF4,FZR1,H2AJ,TAOK1,TUBA1C,PSMA8,NUP43	36/560
9_Member	Reactome Gene Sets	R-HSA-69206	G1/S Transition	-11.6988	-9.01301	1022,1026,1163,1869,4172,4609,5000,5001,5111,5519,5696,5706,5709,6241,9861,10000,10197,10926	CDK7,CDKN1A,CKS1B,E2F1,MCM3,MYC,ORC4,ORC5,PCNA,PPP2R1B,PSMB8,PSMC6,PSMD3,RRM2,PSMD6,AKT3,PSME3,DBF4	18/131
9_Member	Reactome Gene Sets	R-HSA-9006925	Intracellular signaling by second messengers	-11.5181	-8.85078	108,109,815,816,1026,2064,2246,2931,3708,5519,5526,5580,5594,5696,5706,5709,8658,8726,9861,10000,10197,57521,90865,143471,196883,253260	ADCY2,ADCY3,CAMK2A,CAMK2B,CDKN1A,ERBB2,FGF1,GSK3A,ITPR1,PPP2R1B,PPP2R5B,PRKCD,MAPK1,PSMB8,PSMC6,PSMD3,TNKS,EED,PSMD6,AKT3,PSME3,RPTOR,IL33,PSMA8,ADCY4,RICTOR	26/309
9_Member	Reactome Gene Sets	R-HSA-1640170	Cell Cycle	-11.4094	-8.75979	1022,1026,1104,1163,1639,1869,2033,3017,4172,4609,5000,5001,5111,5435,5440,5519,5526,5594,5696,5706,5709,5883,5901,5903,5982,6241,8349,8355,9133,9861,10000,10197,10926,51343,55766,57551,84790,143471,348995	CDK7,CDKN1A,RCC1,CKS1B,DCTN1,E2F1,EP300,H2BC5,MCM3,MYC,ORC4,ORC5,PCNA,POLR2F,POLR2K,PPP2R1B,PPP2R5B,MAPK1,PSMB8,PSMC6,PSMD3,RAD9A,RAN,RANBP2,RFC2,RRM2,H2BC21,H3C8,CCNB2,PSMD6,AKT3,PSME3,DBF4,FZR1,H2AJ,TAOK1,TUBA1C,PSMA8,NUP43	39/691
9_Member	Reactome Gene Sets	R-HSA-453279	Mitotic G1 phase and G1/S transition	-10.7355	-8.19316	1022,1026,1163,1869,4172,4609,5000,5001,5111,5519,5696,5706,5709,6241,9861,10000,10197,10926	CDK7,CDKN1A,CKS1B,E2F1,MCM3,MYC,ORC4,ORC5,PCNA,PPP2R1B,PSMB8,PSMC6,PSMD3,RRM2,PSMD6,AKT3,PSME3,DBF4	18/149
9_Member	Reactome Gene Sets	R-HSA-195721	Signaling by WNT	-10.0853	-7.66105	815,1175,2033,2786,3017,3708,4041,4609,5145,5519,5526,5696,5706,5709,8349,8355,8452,8658,9861,10023,10197,23401,51176,55766,143471	CAMK2A,AP2S1,EP300,GNG4,H2BC5,ITPR1,LRP5,MYC,PDE6A,PPP2R1B,PPP2R5B,PSMB8,PSMC6,PSMD3,H2BC21,H3C8,CUL3,TNKS,PSMD6,FRAT1,PSME3,FRAT2,LEF1,H2AJ,PSMA8	25/331
9_Member	Reactome Gene Sets	R-HSA-69242	S Phase	-10.0777	-7.65858	1022,1026,1163,1869,4172,4609,5000,5001,5111,5696,5706,5709,5982,9861,10000,10197,51343,143471	CDK7,CDKN1A,CKS1B,E2F1,MCM3,MYC,ORC4,ORC5,PCNA,PSMB8,PSMC6,PSMD3,RFC2,PSMD6,AKT3,PSME3,FZR1,PSMA8	18/163
9_Member	Reactome Gene Sets	R-HSA-9755511	KEAP1-NFE2L2 pathway	-9.97882	-7.56978	1026,2033,4609,5580,5696,5706,5709,6888,7296,7975,8452,9861,10000,10197,143471	CDKN1A,EP300,MYC,PRKCD,PSMB8,PSMC6,PSMD3,TALDO1,TXNRD1,MAFK,CUL3,PSMD6,AKT3,PSME3,PSMA8	15/107
9_Member	Reactome Gene Sets	R-HSA-1280218	Adaptive Immune System	-9.46043	-7.13357	868,926,972,973,1075,1175,1326,1509,1510,1519,1639,2243,3109,3122,3708,5519,5526,5588,5696,5706,5709,5894,5970,7428,7535,8452,8925,9861,10000,10197,10288,25780,27040,51343,83737,84790,143471,253260	CBLB,CD8B,CD74,CD79A,CTSC,AP2S1,MAP3K8,CTSD,CTSE,CTSO,DCTN1,FGA,HLA-DMB,HLA-DRA,ITPR1,PPP2R1B,PPP2R5B,PRKCQ,PSMB8,PSMC6,PSMD3,RAF1,RELA,VHL,ZAP70,CUL3,HERC1,PSMD6,AKT3,PSME3,LILRB2,RASGRP3,LAT,FZR1,ITCH,TUBA1C,PSMA8,RICTOR	38/769
9_Member	Reactome Gene Sets	R-HSA-201681	TCF dependent signaling in response to WNT	-9.18305	-6.89519	2033,3017,4041,4609,5519,5526,5696,5706,5709,8349,8355,8452,8658,9861,10023,10197,23401,51176,55766,143471	EP300,H2BC5,LRP5,MYC,PPP2R1B,PPP2R5B,PSMB8,PSMC6,PSMD3,H2BC21,H3C8,CUL3,TNKS,PSMD6,FRAT1,PSME3,FRAT2,LEF1,H2AJ,PSMA8	20/232
9_Member	Reactome Gene Sets	R-HSA-157118	Signaling by NOTCH	-9.08502	-6.80465	487,1272,1869,2033,3017,3091,3714,4609,5696,5706,5709,6868,8349,8355,9861,10197,23493,55766,56983,83737	ATP2A1,CNTN1,E2F1,EP300,H2BC5,HIF1A,JAG2,MYC,PSMB8,PSMC6,PSMD3,ADAM17,H2BC21,H3C8,PSMD6,PSME3,HEY2,H2AJ,POGLUT1,ITCH	20/235
9_Member	Reactome Gene Sets	R-HSA-9711123	Cellular response to chemical stress	-8.65893	-6.44391	1026,1340,1350,2033,4609,5580,5696,5706,5709,6256,6888,7296,7975,8452,9861,10000,10197,143471	CDKN1A,COX6B1,COX7C,EP300,MYC,PRKCD,PSMB8,PSMC6,PSMD3,RXRA,TALDO1,TXNRD1,MAFK,CUL3,PSMD6,AKT3,PSME3,PSMA8	18/199
9_Member	Reactome Gene Sets	R-HSA-69306	DNA Replication	-8.24539	-6.11694	3017,4172,5000,5001,5111,5696,5706,5709,5982,8349,8355,9861,10197,10926,51343,55766,143471	H2BC5,MCM3,ORC4,ORC5,PCNA,PSMB8,PSMC6,PSMD3,RFC2,H2BC21,H3C8,PSMD6,PSME3,DBF4,FZR1,H2AJ,PSMA8	17/187
9_Member	Reactome Gene Sets	R-HSA-5357801	Programmed Cell Death	-8.18974	-6.06907	838,1869,3148,3552,5580,5588,5594,5696,5706,5709,8772,9861,10000,10197,22900,83737,143471,100506658	CASP5,E2F1,HMGB2,IL1A,PRKCD,PRKCQ,MAPK1,PSMB8,PSMC6,PSMD3,FADD,PSMD6,AKT3,PSME3,CARD8,ITCH,PSMA8,OCLN	18/213
9_Member	Reactome Gene Sets	R-HSA-69620	Cell Cycle Checkpoints	-8.16378	-6.04829	1026,3017,4172,5000,5001,5519,5526,5696,5706,5709,5883,5903,5982,8349,9133,9861,10197,10926,57551,143471,348995	CDKN1A,H2BC5,MCM3,ORC4,ORC5,PPP2R1B,PPP2R5B,PSMB8,PSMC6,PSMD3,RAD9A,RANBP2,RFC2,H2BC21,CCNB2,PSMD6,PSME3,DBF4,TAOK1,PSMA8,NUP43	21/293
9_Member	Reactome Gene Sets	R-HSA-69656	Cyclin A:Cdk2-associated events at S phase entry	-8.14096	-6.03544	1022,1026,1163,1869,4609,5696,5706,5709,9861,10000,10197,51343	CDK7,CDKN1A,CKS1B,E2F1,MYC,PSMB8,PSMC6,PSMD3,PSMD6,AKT3,PSME3,FZR1	12/85
9_Member	Reactome Gene Sets	R-HSA-162906	HIV Infection	-7.63986	-5.60137	292,926,1022,1104,1175,1234,5435,5440,5696,5706,5709,5901,5903,6880,9861,10197,143471,348995	SLC25A5,CD8B,CDK7,RCC1,AP2S1,CCR5,POLR2F,POLR2K,PSMB8,PSMC6,PSMD3,RAN,RANBP2,TAF9,PSMD6,PSME3,PSMA8,NUP43	18/231
9_Member	Reactome Gene Sets	R-HSA-1257604	PIP3 activates AKT signaling	-7.39502	-5.37688	1026,2064,2246,2931,5519,5526,5594,5696,5706,5709,8658,8726,9861,10000,10197,57521,90865,143471,253260	CDKN1A,ERBB2,FGF1,GSK3A,PPP2R1B,PPP2R5B,MAPK1,PSMB8,PSMC6,PSMD3,TNKS,EED,PSMD6,AKT3,PSME3,RPTOR,IL33,PSMA8,RICTOR	19/267
9_Member	Reactome Gene Sets	R-HSA-69481	G2/M Checkpoints	-7.27816	-5.27203	3017,4172,5000,5001,5696,5706,5709,5883,5982,8349,9133,9861,10197,10926,143471	H2BC5,MCM3,ORC4,ORC5,PSMB8,PSMC6,PSMD3,RAD9A,RFC2,H2BC21,CCNB2,PSMD6,PSME3,DBF4,PSMA8	15/167
9_Member	Reactome Gene Sets	R-HSA-195253	Degradation of beta-catenin by the destruction complex	-7.22037	-5.22592	5519,5526,5696,5706,5709,9861,10023,10197,23401,51176,143471	PPP2R1B,PPP2R5B,PSMB8,PSMC6,PSMD3,PSMD6,FRAT1,PSME3,FRAT2,LEF1,PSMA8	11/83
9_Member	Reactome Gene Sets	R-HSA-69202	Cyclin E associated events during G1/S transition	-7.22037	-5.22592	1022,1026,1163,1869,4609,5696,5706,5709,9861,10000,10197	CDK7,CDKN1A,CKS1B,E2F1,MYC,PSMB8,PSMC6,PSMD3,PSMD6,AKT3,PSME3	11/83
9_Member	Reactome Gene Sets	R-HSA-162909	Host Interactions of HIV factors	-6.93465	-4.98763	292,926,1104,1175,5696,5706,5709,5901,5903,9861,10197,143471,348995	SLC25A5,CD8B,RCC1,AP2S1,PSMB8,PSMC6,PSMD3,RAN,RANBP2,PSMD6,PSME3,PSMA8,NUP43	13/130
9_Member	Reactome Gene Sets	R-HSA-109581	Apoptosis	-6.84787	-4.91595	1869,3148,5580,5588,5594,5696,5706,5709,8772,9861,10000,10197,22900,143471,100506658	E2F1,HMGB2,PRKCD,PRKCQ,MAPK1,PSMB8,PSMC6,PSMD3,FADD,PSMD6,AKT3,PSME3,CARD8,PSMA8,OCLN	15/180
9_Member	Reactome Gene Sets	R-HSA-8878171	Transcriptional regulation by RUNX1	-6.73053	-4.8213	1022,1378,2033,3017,3562,5588,5696,5706,5709,8349,8355,9861,10197,55766,83737,143471,100506658	CDK7,CR1,EP300,H2BC5,IL3,PRKCQ,PSMB8,PSMC6,PSMD3,H2BC21,H3C8,PSMD6,PSME3,H2AJ,ITCH,PSMA8,OCLN	17/237
9_Member	Reactome Gene Sets	R-HSA-69002	DNA Replication Pre-Initiation	-6.7265	-4.81885	3017,4172,5000,5001,5696,5706,5709,8349,8355,9861,10197,10926,51343,55766	H2BC5,MCM3,ORC4,ORC5,PSMB8,PSMC6,PSMD3,H2BC21,H3C8,PSMD6,PSME3,DBF4,FZR1,H2AJ	14/159
9_Member	Reactome Gene Sets	R-HSA-1234174	Cellular response to hypoxia	-6.64276	-4.75359	2033,2056,3091,5696,5706,5709,7428,9861,10197,143471	EP300,EPO,HIF1A,PSMB8,PSMC6,PSMD3,VHL,PSMD6,PSME3,PSMA8	10/75
9_Member	Reactome Gene Sets	R-HSA-68867	Assembly of the pre-replicative complex	-6.48511	-4.61942	3017,4172,5000,5001,5696,5706,5709,8349,8355,9861,10197,51343,55766	H2BC5,MCM3,ORC4,ORC5,PSMB8,PSMC6,PSMD3,H2BC21,H3C8,PSMD6,PSME3,FZR1,H2AJ	13/142
9_Member	Reactome Gene Sets	R-HSA-5619084	ABC transporter disorders	-6.47932	-4.61506	368,3767,5696,5706,5709,5826,9861,10197,64241,143471	ABCC6,KCNJ11,PSMB8,PSMC6,PSMD3,ABCD4,PSMD6,PSME3,ABCG8,PSMA8	10/78
9_Member	Reactome Gene Sets	R-HSA-9759194	Nuclear events mediated by NFE2L2	-6.42649	-4.56789	2033,4609,5696,5706,5709,6888,7296,7975,9861,10197	EP300,MYC,PSMB8,PSMC6,PSMD3,TALDO1,TXNRD1,MAFK,PSMD6,PSME3	10/79
9_Member	Reactome Gene Sets	R-HSA-69239	Synthesis of DNA	-6.40835	-4.55672	4172,5000,5001,5111,5696,5706,5709,5982,9861,10197,51343,143471	MCM3,ORC4,ORC5,PCNA,PSMB8,PSMC6,PSMD3,RFC2,PSMD6,PSME3,FZR1,PSMA8	12/121
9_Member	Reactome Gene Sets	R-HSA-5358351	Signaling by Hedgehog	-6.24376	-4.41177	108,109,5696,5706,5709,6868,8452,9861,10197,83737,84790,143471,196883	ADCY2,ADCY3,PSMB8,PSMC6,PSMD3,ADAM17,CUL3,PSMD6,PSME3,ITCH,TUBA1C,PSMA8,ADCY4	13/149
9_Member	Reactome Gene Sets	R-HSA-5619115	Disorders of transmembrane transporters	-6.18636	-4.36414	368,551,3767,5696,5706,5709,5826,5903,6507,9861,10197,64241,143471,348995	ABCC6,AVP,KCNJ11,PSMB8,PSMC6,PSMD3,ABCD4,RANBP2,SLC1A3,PSMD6,PSME3,ABCG8,PSMA8,NUP43	14/176
9_Member	Reactome Gene Sets	R-HSA-8939236	RUNX1 regulates transcription of genes involved in differentiation of HSCs	-6.10709	-4.30135	1022,3017,5696,5706,5709,8349,8355,9861,10197,55766,83737,143471	CDK7,H2BC5,PSMB8,PSMC6,PSMD3,H2BC21,H3C8,PSMD6,PSME3,H2AJ,ITCH,PSMA8	12/129
9_Member	Reactome Gene Sets	R-HSA-450531	Regulation of mRNA stability by proteins that bind AU-rich elements	-5.98399	-4.20128	3304,5073,5580,5696,5706,5709,9861,10197,23404,143471	HSPA1B,PARN,PRKCD,PSMB8,PSMC6,PSMD3,PSMD6,PSME3,EXOSC2,PSMA8	10/88
9_Member	Reactome Gene Sets	R-HSA-2454202	Fc epsilon receptor (FCERI) signaling	-5.93011	-4.15443	3708,5588,5594,5601,5696,5706,5709,5970,9861,10197,27040,143471	ITPR1,PRKCQ,MAPK1,MAPK9,PSMB8,PSMC6,PSMD3,RELA,PSMD6,PSME3,LAT,PSMA8	12/134
9_Member	Reactome Gene Sets	R-HSA-68949	Orc1 removal from chromatin	-5.84667	-4.0847	4172,5000,5001,5696,5706,5709,9861,10197,143471	MCM3,ORC4,ORC5,PSMB8,PSMC6,PSMD3,PSMD6,PSME3,PSMA8	9/71
9_Member	Reactome Gene Sets	R-HSA-5610787	Hedgehog 'off' state	-5.84327	-4.08466	108,109,5696,5706,5709,9861,10197,83737,84790,143471,196883	ADCY2,ADCY3,PSMB8,PSMC6,PSMD3,PSMD6,PSME3,ITCH,TUBA1C,PSMA8,ADCY4	11/113
9_Member	Reactome Gene Sets	R-HSA-69052	Switching of origins to a post-replicative state	-5.8043	-4.0468	4172,5000,5001,5696,5706,5709,9861,10197,51343,143471	MCM3,ORC4,ORC5,PSMB8,PSMC6,PSMD3,PSMD6,PSME3,FZR1,PSMA8	10/92
9_Member	Reactome Gene Sets	R-HSA-5621481	C-type lectin receptors (CLRs)	-5.66315	-3.91882	2033,3708,5580,5696,5706,5709,5894,5970,9861,10197,64581,143471	EP300,ITPR1,PRKCD,PSMB8,PSMC6,PSMD3,RAF1,RELA,PSMD6,PSME3,CLEC7A,PSMA8	12/142
9_Member	Reactome Gene Sets	R-HSA-8878159	Transcriptional regulation by RUNX3	-5.6337	-3.8992	1026,2033,4609,5696,5706,5709,6097,9861,10197,51176	CDKN1A,EP300,MYC,PSMB8,PSMC6,PSMD3,RORC,PSMD6,PSME3,LEF1	10/96
9_Member	Reactome Gene Sets	R-HSA-68886	M Phase	-5.60787	-3.87945	1104,1639,3017,5519,5526,5594,5696,5706,5709,5901,5903,8349,8355,9133,9861,10197,55766,57551,84790,143471,348995	RCC1,DCTN1,H2BC5,PPP2R1B,PPP2R5B,MAPK1,PSMB8,PSMC6,PSMD3,RAN,RANBP2,H2BC21,H3C8,CCNB2,PSMD6,PSME3,H2AJ,TAOK1,TUBA1C,PSMA8,NUP43	21/417
9_Member	Reactome Gene Sets	R-HSA-202403	TCR signaling	-5.5848	-3.86156	3122,5588,5696,5706,5709,5970,7535,9861,10197,27040,143471	HLA-DRA,PRKCQ,PSMB8,PSMC6,PSMD3,RELA,ZAP70,PSMD6,PSME3,LAT,PSMA8	11/120
9_Member	Reactome Gene Sets	R-HSA-453274	Mitotic G2-G2/M phases	-5.57699	-3.85517	1022,1026,1639,1869,2033,5519,5696,5706,5709,9133,9861,10197,84790,143471	CDK7,CDKN1A,DCTN1,E2F1,EP300,PPP2R1B,PSMB8,PSMC6,PSMD3,CCNB2,PSMD6,PSME3,TUBA1C,PSMA8	14/198
9_Member	Reactome Gene Sets	R-HSA-8878166	Transcriptional regulation by RUNX2	-5.54938	-3.8363	1026,5594,5696,5706,5709,7291,9861,10000,10197,23493,143471	CDKN1A,MAPK1,PSMB8,PSMC6,PSMD3,TWIST1,PSMD6,AKT3,PSME3,HEY2,PSMA8	11/121
9_Member	Reactome Gene Sets	R-HSA-8852276	The role of GTSE1 in G2/M progression after G2 checkpoint	-5.54632	-3.83425	1026,5696,5706,5709,9133,9861,10197,84790,143471	CDKN1A,PSMB8,PSMC6,PSMD3,CCNB2,PSMD6,PSME3,TUBA1C,PSMA8	9/77
9_Member	Reactome Gene Sets	R-HSA-3858494	Beta-catenin independent WNT signaling	-5.53652	-3.82745	815,1175,2786,3708,5145,5696,5706,5709,9861,10197,51176,143471	CAMK2A,AP2S1,GNG4,ITPR1,PDE6A,PSMB8,PSMC6,PSMD3,PSMD6,PSME3,LEF1,PSMA8	12/146
9_Member	Reactome Gene Sets	R-HSA-351202	Metabolism of polyamines	-5.484	-3.78381	4953,5696,5706,5709,6611,9861,10197,143471	ODC1,PSMB8,PSMC6,PSMD3,SMS,PSMD6,PSME3,PSMA8	8/59
9_Member	Reactome Gene Sets	R-HSA-5607764	CLEC7A (Dectin-1) signaling	-5.43208	-3.74058	3708,5580,5696,5706,5709,5970,9861,10197,64581,143471	ITPR1,PRKCD,PSMB8,PSMC6,PSMD3,RELA,PSMD6,PSME3,CLEC7A,PSMA8	10/101
9_Member	Reactome Gene Sets	R-HSA-68882	Mitotic Anaphase	-5.35969	-3.67765	1104,5519,5526,5696,5706,5709,5901,5903,9133,9861,10197,57551,84790,143471,348995	RCC1,PPP2R1B,PPP2R5B,PSMB8,PSMC6,PSMD3,RAN,RANBP2,CCNB2,PSMD6,PSME3,TAOK1,TUBA1C,PSMA8,NUP43	15/236
9_Member	Reactome Gene Sets	R-HSA-382556	ABC-family proteins mediated transport	-5.35478	-3.67426	368,1965,3767,5696,5706,5709,9861,10197,64241,143471	ABCC6,EIF2S1,KCNJ11,PSMB8,PSMC6,PSMD3,PSMD6,PSME3,ABCG8,PSMA8	10/103
9_Member	Reactome Gene Sets	R-HSA-2555396	Mitotic Metaphase and Anaphase	-5.33735	-3.66181	1104,5519,5526,5696,5706,5709,5901,5903,9133,9861,10197,57551,84790,143471,348995	RCC1,PPP2R1B,PPP2R5B,PSMB8,PSMC6,PSMD3,RAN,RANBP2,CCNB2,PSMD6,PSME3,TAOK1,TUBA1C,PSMA8,NUP43	15/237
9_Member	Reactome Gene Sets	R-HSA-1234176	Oxygen-dependent proline hydroxylation of Hypoxia-inducible Factor Alpha	-5.11146	-3.47555	3091,5696,5706,5709,7428,9861,10197,143471	HIF1A,PSMB8,PSMC6,PSMD3,VHL,PSMD6,PSME3,PSMA8	8/66
9_Member	Reactome Gene Sets	R-HSA-983705	Signaling by the B Cell Receptor (BCR)	-5.02809	-3.40818	973,3708,5696,5706,5709,5970,9861,10197,25780,143471	CD79A,ITPR1,PSMB8,PSMC6,PSMD3,RELA,PSMD6,PSME3,RASGRP3,PSMA8	10/112
9_Member	Reactome Gene Sets	R-HSA-5658442	Regulation of RAS by GAPs	-5.01352	-3.39816	4763,5696,5706,5709,8452,9861,10197,143471	NF1,PSMB8,PSMC6,PSMD3,CUL3,PSMD6,PSME3,PSMA8	8/68
9_Member	Reactome Gene Sets	R-HSA-8948751	Regulation of PTEN stability and activity	-4.96582	-3.35605	5696,5706,5709,8658,9861,10000,10197,143471	PSMB8,PSMC6,PSMD3,TNKS,PSMD6,AKT3,PSME3,PSMA8	8/69
9_Member	Reactome Gene Sets	R-HSA-6807070	PTEN Regulation	-4.93756	-3.33173	5594,5696,5706,5709,8658,8726,9861,10000,10197,57521,143471	MAPK1,PSMB8,PSMC6,PSMD3,TNKS,EED,PSMD6,AKT3,PSME3,RPTOR,PSMA8	11/140
9_Member	Reactome Gene Sets	R-HSA-9020702	Interleukin-1 signaling	-4.92623	-3.32353	1326,3552,5696,5706,5709,5970,9861,10197,79671,143471	MAP3K8,IL1A,PSMB8,PSMC6,PSMD3,RELA,PSMD6,PSME3,NLRX1,PSMA8	10/115
9_Member	Reactome Gene Sets	R-HSA-69275	G2/M Transition	-4.92145	-3.3203	1022,1026,1639,2033,5519,5696,5706,5709,9133,9861,10197,84790,143471	CDK7,CDKN1A,DCTN1,EP300,PPP2R1B,PSMB8,PSMC6,PSMD3,CCNB2,PSMD6,PSME3,TUBA1C,PSMA8	13/196
9_Member	Reactome Gene Sets	R-HSA-350562	Regulation of ornithine decarboxylase (ODC)	-4.90199	-3.30625	4953,5696,5706,5709,9861,10197,143471	ODC1,PSMB8,PSMC6,PSMD3,PSMD6,PSME3,PSMA8	7/51
9_Member	Reactome Gene Sets	R-HSA-174113	SCF-beta-TrCP mediated degradation of Emi1	-4.68124	-3.13203	5696,5706,5709,9861,10197,51343,143471	PSMB8,PSMC6,PSMD3,PSMD6,PSME3,FZR1,PSMA8	7/55
9_Member	Reactome Gene Sets	R-HSA-4641257	Degradation of AXIN	-4.68124	-3.13203	5696,5706,5709,8658,9861,10197,143471	PSMB8,PSMC6,PSMD3,TNKS,PSMD6,PSME3,PSMA8	7/55
9_Member	Reactome Gene Sets	R-HSA-202424	Downstream TCR signaling	-4.68055	-3.13203	3122,5588,5696,5706,5709,5970,9861,10197,143471	HLA-DRA,PRKCQ,PSMB8,PSMC6,PSMD3,RELA,PSMD6,PSME3,PSMA8	9/98
9_Member	Reactome Gene Sets	R-HSA-450408	AUF1 (hnRNP D0) binds and destabilizes mRNA	-4.62898	-3.08763	3304,5696,5706,5709,9861,10197,143471	HSPA1B,PSMB8,PSMC6,PSMD3,PSMD6,PSME3,PSMA8	7/56
9_Member	Reactome Gene Sets	R-HSA-4641258	Degradation of DVL	-4.57782	-3.04417	5696,5706,5709,8452,9861,10197,143471	PSMB8,PSMC6,PSMD3,CUL3,PSMD6,PSME3,PSMA8	7/57
9_Member	Reactome Gene Sets	R-HSA-446652	Interleukin-1 family signaling	-4.57553	-3.04254	1326,3552,5696,5706,5709,5970,9861,10197,79671,90865,143471	MAP3K8,IL1A,PSMB8,PSMC6,PSMD3,RELA,PSMD6,PSME3,NLRX1,IL33,PSMA8	11/153
9_Member	Reactome Gene Sets	R-HSA-187577	SCF(Skp2)-mediated degradation of p27/p21	-4.43044	-2.92698	1026,1163,5696,5706,5709,9861,10197	CDKN1A,CKS1B,PSMB8,PSMC6,PSMD3,PSMD6,PSME3	7/60
9_Member	Reactome Gene Sets	R-HSA-5607761	Dectin-1 mediated noncanonical NF-kB signaling	-4.43044	-2.92698	5696,5706,5709,5970,9861,10197,143471	PSMB8,PSMC6,PSMD3,RELA,PSMD6,PSME3,PSMA8	7/60
9_Member	Reactome Gene Sets	R-HSA-5610780	Degradation of GLI1 by the proteasome	-4.43044	-2.92698	5696,5706,5709,9861,10197,83737,143471	PSMB8,PSMC6,PSMD3,PSMD6,PSME3,ITCH,PSMA8	7/60
9_Member	Reactome Gene Sets	R-HSA-2871837	FCERI mediated NF-kB activation	-4.41172	-2.90888	5588,5696,5706,5709,5970,9861,10197,143471	PRKCQ,PSMB8,PSMC6,PSMD3,RELA,PSMD6,PSME3,PSMA8	8/82
9_Member	Reactome Gene Sets	R-HSA-1168372	Downstream signaling events of B Cell Receptor (BCR)	-4.37351	-2.87876	5696,5706,5709,5970,9861,10197,25780,143471	PSMB8,PSMC6,PSMD3,RELA,PSMD6,PSME3,RASGRP3,PSMA8	8/83
9_Member	Reactome Gene Sets	R-HSA-2467813	Separation of Sister Chromatids	-4.35719	-2.86415	5519,5526,5696,5706,5709,5903,9861,10197,57551,84790,143471,348995	PPP2R1B,PPP2R5B,PSMB8,PSMC6,PSMD3,RANBP2,PSMD6,PSME3,TAOK1,TUBA1C,PSMA8,NUP43	12/191
9_Member	Reactome Gene Sets	R-HSA-5632684	Hedgehog 'on' state	-4.29873	-2.81956	5696,5706,5709,8452,9861,10197,83737,143471	PSMB8,PSMC6,PSMD3,CUL3,PSMD6,PSME3,ITCH,PSMA8	8/85
9_Member	Reactome Gene Sets	R-HSA-5358346	Hedgehog ligand biogenesis	-4.20319	-2.74356	5696,5706,5709,6868,9861,10197,143471	PSMB8,PSMC6,PSMD3,ADAM17,PSMD6,PSME3,PSMA8	7/65
9_Member	Reactome Gene Sets	R-HSA-69563	p53-Dependent G1 DNA Damage Response	-4.16022	-2.70769	1026,5696,5706,5709,9861,10197,143471	CDKN1A,PSMB8,PSMC6,PSMD3,PSMD6,PSME3,PSMA8	7/66
9_Member	Reactome Gene Sets	R-HSA-69580	p53-Dependent G1/S DNA damage checkpoint	-4.16022	-2.70769	1026,5696,5706,5709,9861,10197,143471	CDKN1A,PSMB8,PSMC6,PSMD3,PSMD6,PSME3,PSMA8	7/66
9_Member	KEGG Pathway	hsa03050	Proteasome	-4.14775	-2.70173	5696,5706,5709,9861,10197,143471	PSMB8,PSMC6,PSMD3,PSMD6,PSME3,PSMA8	6/46
9_Member	Reactome Gene Sets	R-HSA-1169091	Activation of NF-kappaB in B cells	-4.11803	-2.67634	5696,5706,5709,5970,9861,10197,143471	PSMB8,PSMC6,PSMD3,RELA,PSMD6,PSME3,PSMA8	7/67
9_Member	Reactome Gene Sets	R-HSA-69615	G1/S DNA Damage Checkpoints	-4.07657	-2.64499	1026,5696,5706,5709,9861,10197,143471	CDKN1A,PSMB8,PSMC6,PSMD3,PSMD6,PSME3,PSMA8	7/68
9_Member	Reactome Gene Sets	R-HSA-1236978	Cross-presentation of soluble exogenous antigens (endosomes)	-3.99059	-2.57126	5696,5706,5709,9861,10197,143471	PSMB8,PSMC6,PSMD3,PSMD6,PSME3,PSMA8	6/49
9_Member	Reactome Gene Sets	R-HSA-211733	Regulation of activated PAK-2p34 by proteasome mediated degradation	-3.9407	-2.53266	5696,5706,5709,9861,10197,143471	PSMB8,PSMC6,PSMD3,PSMD6,PSME3,PSMA8	6/50
9_Member	Reactome Gene Sets	R-HSA-69017	CDK-mediated phosphorylation and removal of Cdc6	-3.87968	-2.48216	5696,5706,5709,9861,10197,51343,143471	PSMB8,PSMC6,PSMD3,PSMD6,PSME3,FZR1,PSMA8	7/73
9_Member	Reactome Gene Sets	R-HSA-8939902	Regulation of RUNX2 expression and activity	-3.87968	-2.48216	5696,5706,5709,7291,9861,10197,143471	PSMB8,PSMC6,PSMD3,TWIST1,PSMD6,PSME3,PSMA8	7/73
9_Member	Reactome Gene Sets	R-HSA-180534	Vpu mediated degradation of CD4	-3.84434	-2.45889	5696,5706,5709,9861,10197,143471	PSMB8,PSMC6,PSMD3,PSMD6,PSME3,PSMA8	6/52
9_Member	Reactome Gene Sets	R-HSA-349425	Autodegradation of the E3 ubiquitin ligase COP1	-3.84434	-2.45889	5696,5706,5709,9861,10197,143471	PSMB8,PSMC6,PSMD3,PSMD6,PSME3,PSMA8	6/52
9_Member	Reactome Gene Sets	R-HSA-69601	Ubiquitin Mediated Degradation of Phosphorylated Cdc25A	-3.84434	-2.45889	5696,5706,5709,9861,10197,143471	PSMB8,PSMC6,PSMD3,PSMD6,PSME3,PSMA8	6/52
9_Member	Reactome Gene Sets	R-HSA-69610	p53-Independent DNA Damage Response	-3.84434	-2.45889	5696,5706,5709,9861,10197,143471	PSMB8,PSMC6,PSMD3,PSMD6,PSME3,PSMA8	6/52
9_Member	Reactome Gene Sets	R-HSA-69613	p53-Independent G1/S DNA damage checkpoint	-3.84434	-2.45889	5696,5706,5709,9861,10197,143471	PSMB8,PSMC6,PSMD3,PSMD6,PSME3,PSMA8	6/52
9_Member	Reactome Gene Sets	R-HSA-75815	Ubiquitin-dependent degradation of Cyclin D	-3.84434	-2.45889	5696,5706,5709,9861,10197,143471	PSMB8,PSMC6,PSMD3,PSMD6,PSME3,PSMA8	6/52
9_Member	Reactome Gene Sets	R-HSA-174178	APC/C:Cdh1 mediated degradation of Cdc20 and other APC/C:Cdh1 targeted proteins in late mitosis/early G1	-3.84224	-2.45889	5696,5706,5709,9861,10197,51343,143471	PSMB8,PSMC6,PSMD3,PSMD6,PSME3,FZR1,PSMA8	7/74
9_Member	Reactome Gene Sets	R-HSA-169911	Regulation of Apoptosis	-3.79778	-2.42327	5696,5706,5709,9861,10197,143471	PSMB8,PSMC6,PSMD3,PSMD6,PSME3,PSMA8	6/53
9_Member	Reactome Gene Sets	R-HSA-5689880	Ub-specific processing proteases	-3.77299	-2.40443	3017,3091,4609,5696,5706,5709,8349,8658,9861,10197,90865,143471	H2BC5,HIF1A,MYC,PSMB8,PSMC6,PSMD3,H2BC21,TNKS,PSMD6,PSME3,IL33,PSMA8	12/220
9_Member	Reactome Gene Sets	R-HSA-180585	Vif-mediated degradation of APOBEC3G	-3.75224	-2.38686	5696,5706,5709,9861,10197,143471	PSMB8,PSMC6,PSMD3,PSMD6,PSME3,PSMA8	6/54
9_Member	Reactome Gene Sets	R-HSA-8854050	FBXL7 down-regulates AURKA during mitotic entry and in early mitosis	-3.75224	-2.38686	5696,5706,5709,9861,10197,143471	PSMB8,PSMC6,PSMD3,PSMD6,PSME3,PSMA8	6/54
9_Member	Reactome Gene Sets	R-HSA-8941858	Regulation of RUNX3 expression and activity	-3.70769	-2.35345	2033,5696,5706,5709,9861,10197	EP300,PSMB8,PSMC6,PSMD3,PSMD6,PSME3	6/55
9_Member	Reactome Gene Sets	R-HSA-5362768	Hh mutants are degraded by ERAD	-3.66409	-2.31347	5696,5706,5709,9861,10197,143471	PSMB8,PSMC6,PSMD3,PSMD6,PSME3,PSMA8	6/56
9_Member	Reactome Gene Sets	R-HSA-5688426	Deubiquitination	-3.62388	-2.27836	2033,3017,3091,4287,4609,5696,5706,5709,8349,8658,9861,10197,90865,143471	EP300,H2BC5,HIF1A,ATXN3,MYC,PSMB8,PSMC6,PSMD3,H2BC21,TNKS,PSMD6,PSME3,IL33,PSMA8	14/298
9_Member	Reactome Gene Sets	R-HSA-69541	Stabilization of p53	-3.62139	-2.27716	5696,5706,5709,9861,10197,143471	PSMB8,PSMC6,PSMD3,PSMD6,PSME3,PSMA8	6/57
9_Member	Reactome Gene Sets	R-HSA-176408	Regulation of APC/C activators between G1/S and early anaphase	-3.59616	-2.25621	5696,5706,5709,9861,10197,51343,143471	PSMB8,PSMC6,PSMD3,PSMD6,PSME3,FZR1,PSMA8	7/81
9_Member	Reactome Gene Sets	R-HSA-9013694	Signaling by NOTCH4	-3.56312	-2.22782	2033,5696,5706,5709,9861,10197,23493	EP300,PSMB8,PSMC6,PSMD3,PSMD6,PSME3,HEY2	7/82
9_Member	Reactome Gene Sets	R-HSA-5387390	Hh mutants abrogate ligand secretion	-3.53861	-2.20876	5696,5706,5709,9861,10197,143471	PSMB8,PSMC6,PSMD3,PSMD6,PSME3,PSMA8	6/59
9_Member	Reactome Gene Sets	R-HSA-5676590	NIK-->noncanonical NF-kB signaling	-3.53861	-2.20876	5696,5706,5709,9861,10197,143471	PSMB8,PSMC6,PSMD3,PSMD6,PSME3,PSMA8	6/59
9_Member	Reactome Gene Sets	R-HSA-5610783	Degradation of GLI2 by the proteasome	-3.49846	-2.17521	5696,5706,5709,9861,10197,143471	PSMB8,PSMC6,PSMD3,PSMD6,PSME3,PSMA8	6/60
9_Member	Reactome Gene Sets	R-HSA-5610785	GLI3 is processed to GLI3R by the proteasome	-3.49846	-2.17521	5696,5706,5709,9861,10197,143471	PSMB8,PSMC6,PSMD3,PSMD6,PSME3,PSMA8	6/60
9_Member	Reactome Gene Sets	R-HSA-5678895	Defective CFTR causes cystic fibrosis	-3.4591	-2.14392	5696,5706,5709,9861,10197,143471	PSMB8,PSMC6,PSMD3,PSMD6,PSME3,PSMA8	6/61
9_Member	Reactome Gene Sets	R-HSA-174143	APC/C-mediated degradation of cell cycle proteins	-3.37465	-2.07415	5696,5706,5709,9861,10197,51343,143471	PSMB8,PSMC6,PSMD3,PSMD6,PSME3,FZR1,PSMA8	7/88
9_Member	Reactome Gene Sets	R-HSA-453276	Regulation of mitotic cell cycle	-3.37465	-2.07415	5696,5706,5709,9861,10197,51343,143471	PSMB8,PSMC6,PSMD3,PSMD6,PSME3,FZR1,PSMA8	7/88
9_Member	Reactome Gene Sets	R-HSA-174084	Autodegradation of Cdh1 by Cdh1:APC/C	-3.34549	-2.05159	5696,5706,5709,9861,10197,51343	PSMB8,PSMC6,PSMD3,PSMD6,PSME3,FZR1	6/64
9_Member	Reactome Gene Sets	R-HSA-4608870	Asymmetric localization of PCP proteins	-3.34549	-2.05159	5696,5706,5709,9861,10197,143471	PSMB8,PSMC6,PSMD3,PSMD6,PSME3,PSMA8	6/64
9_Member	Reactome Gene Sets	R-HSA-5687128	MAPK6/MAPK4 signaling	-3.34477	-2.05159	4609,5696,5706,5709,9861,10197,143471	MYC,PSMB8,PSMC6,PSMD3,PSMD6,PSME3,PSMA8	7/89
9_Member	Reactome Gene Sets	R-HSA-1236974	ER-Phagosome pathway	-3.3153	-2.02744	2243,5696,5706,5709,9861,10197,143471	FGA,PSMB8,PSMC6,PSMD3,PSMD6,PSME3,PSMA8	7/90
9_Member	Reactome Gene Sets	R-HSA-4086400	PCP/CE pathway	-3.25756	-1.98564	1175,5696,5706,5709,9861,10197,143471	AP2S1,PSMB8,PSMC6,PSMD3,PSMD6,PSME3,PSMA8	7/92
9_Member	Reactome Gene Sets	R-HSA-174154	APC/C:Cdc20 mediated degradation of Securin	-3.20356	-1.94207	5696,5706,5709,9861,10197,143471	PSMB8,PSMC6,PSMD3,PSMD6,PSME3,PSMA8	6/68
9_Member	Reactome Gene Sets	R-HSA-174184	Cdc20:Phospho-APC/C mediated degradation of Cyclin A	-3.03969	-1.80841	5696,5706,5709,9861,10197,143471	PSMB8,PSMC6,PSMD3,PSMD6,PSME3,PSMA8	6/73
9_Member	Reactome Gene Sets	R-HSA-179419	APC:Cdc20 mediated degradation of cell cycle proteins prior to satisfation of the cell cycle checkpoint	-3.00856	-1.78567	5696,5706,5709,9861,10197,143471	PSMB8,PSMC6,PSMD3,PSMD6,PSME3,PSMA8	6/74
9_Member	Reactome Gene Sets	R-HSA-5668541	TNFR2 non-canonical NF-kB pathway	-2.99055	-1.77039	4982,5696,5706,5709,9861,10197,143471	TNFRSF11B,PSMB8,PSMC6,PSMD3,PSMD6,PSME3,PSMA8	7/102
9_Member	Reactome Gene Sets	R-HSA-176409	APC/C:Cdc20 mediated degradation of mitotic proteins	-2.94779	-1.73627	5696,5706,5709,9861,10197,143471	PSMB8,PSMC6,PSMD3,PSMD6,PSME3,PSMA8	6/76
9_Member	Reactome Gene Sets	R-HSA-9762114	GSK3B and BTRC:CUL1-mediated-degradation of NFE2L2	-2.91864	-1.71591	5696,5706,5709,9861,10197	PSMB8,PSMC6,PSMD3,PSMD6,PSME3	5/52
9_Member	Reactome Gene Sets	R-HSA-176814	Activation of APC/C and APC/C:Cdc20 mediated degradation of mitotic proteins	-2.91814	-1.71591	5696,5706,5709,9861,10197,143471	PSMB8,PSMC6,PSMD3,PSMD6,PSME3,PSMA8	6/77
9_Member	Reactome Gene Sets	R-HSA-1236975	Antigen processing-Cross presentation	-2.91679	-1.71591	2243,5696,5706,5709,9861,10197,143471	FGA,PSMB8,PSMC6,PSMD3,PSMD6,PSME3,PSMA8	7/105
9_Member	Reactome Gene Sets	R-HSA-9604323	Negative regulation of NOTCH4 signaling	-2.84429	-1.65872	5696,5706,5709,9861,10197	PSMB8,PSMC6,PSMD3,PSMD6,PSME3	5/54
9_Member	Reactome Gene Sets	R-HSA-8951664	Neddylation	-2.80997	-1.6274	1026,3091,5696,5706,5709,7428,8450,8452,9861,10197,143471	CDKN1A,HIF1A,PSMB8,PSMC6,PSMD3,VHL,CUL4B,CUL3,PSMD6,PSME3,PSMA8	11/245
9_Member	WikiPathways	WP183	Proteasome degradation	-2.57682	-1.44522	5696,5706,5709,9861,10197	PSMB8,PSMC6,PSMD3,PSMD6,PSME3	5/62
9_Member	Reactome Gene Sets	R-HSA-983168	Antigen processing: Ubiquitination & Proteasome degradation	-2.49171	-1.37334	868,5696,5706,5709,7428,8452,8925,9861,10197,51343,83737,143471	CBLB,PSMB8,PSMC6,PSMD3,VHL,CUL3,HERC1,PSMD6,PSME3,FZR1,ITCH,PSMA8	12/309
9_Member	CORUM	CORUM:32	PA700 complex	-2.46998	-1.35847	5706,5709,9861	PSMC6,PSMD3,PSMD6	3/20
9_Member	WikiPathways	WP2359	Parkin-ubiquitin proteasomal system pathway	-2.32192	-1.23865	3304,5706,5709,9861,84790	HSPA1B,PSMC6,PSMD3,PSMD6,TUBA1C	5/71
9_Member	Reactome Gene Sets	R-HSA-5689603	UCH proteinases	-2.30274	-1.22163	5696,5706,5709,9861,10197,143471	PSMB8,PSMC6,PSMD3,PSMD6,PSME3,PSMA8	6/102
9_Member	Reactome Gene Sets	R-HSA-983169	Class I MHC mediated antigen processing & presentation	-2.18533	-1.13365	868,2243,5696,5706,5709,7428,8452,8925,9861,10197,51343,83737,143471	CBLB,FGA,PSMB8,PSMC6,PSMD3,VHL,CUL3,HERC1,PSMD6,PSME3,FZR1,ITCH,PSMA8	13/381
10_Summary	GO Biological Processes	GO:0071345	cellular response to cytokine stimulus	-14.4748	-11.4273	292,506,815,960,972,1116,1234,1441,1974,2056,2931,3091,3099,3467,3552,3560,3562,3566,3570,3581,3615,3665,3718,3953,4744,5594,5826,5970,6095,6360,6366,6372,6375,6775,7188,9253,10288,10401,10663,11151,51176,90865,149233,340061,376497,1026,2033,4609,5894,6655,10000,652,4982,84957,353500	SLC25A5,ATP5F1B,CAMK2A,CD44,CD74,CHI3L1,CCR5,CSF3R,EIF4A2,EPO,GSK3A,HIF1A,HK2,IFNW1,IL1A,IL2RB,IL3,IL4R,IL6R,IL9R,IMPDH2,IRF7,JAK3,LEPR,NEFH,MAPK1,ABCD4,RELA,RORA,CCL16,CCL21,CXCL6,XCL1,STAT4,TRAF5,NUMBL,LILRB2,PIAS3,CXCR6,CORO1A,LEF1,IL33,IL23R,STING1,SLC27A1,CDKN1A,EP300,MYC,RAF1,SOS2,AKT3,BMP4,TNFRSF11B,RELT,BMP8A	55/-
10_Member	GO Biological Processes	GO:0071345	cellular response to cytokine stimulus	-14.4748	-11.4273	292,506,815,960,972,1116,1234,1441,1974,2056,2931,3091,3099,3467,3552,3560,3562,3566,3570,3581,3615,3665,3718,3953,4744,5594,5826,5970,6095,6360,6366,6372,6375,6775,7188,9253,10288,10401,10663,11151,51176,90865,149233,340061,376497	SLC25A5,ATP5F1B,CAMK2A,CD44,CD74,CHI3L1,CCR5,CSF3R,EIF4A2,EPO,GSK3A,HIF1A,HK2,IFNW1,IL1A,IL2RB,IL3,IL4R,IL6R,IL9R,IMPDH2,IRF7,JAK3,LEPR,NEFH,MAPK1,ABCD4,RELA,RORA,CCL16,CCL21,CXCL6,XCL1,STAT4,TRAF5,NUMBL,LILRB2,PIAS3,CXCR6,CORO1A,LEF1,IL33,IL23R,STING1,SLC27A1	45/730
10_Member	GO Biological Processes	GO:0019221	cytokine-mediated signaling pathway	-11.9198	-9.2147	960,972,1234,1441,2056,3467,3552,3560,3562,3566,3570,3581,3665,3718,3953,5970,6360,6366,6372,6375,6775,7188,9253,10288,10401,10663,90865,149233,376497	CD44,CD74,CCR5,CSF3R,EPO,IFNW1,IL1A,IL2RB,IL3,IL4R,IL6R,IL9R,IRF7,JAK3,LEPR,RELA,CCL16,CCL21,CXCL6,XCL1,STAT4,TRAF5,NUMBL,LILRB2,PIAS3,CXCR6,IL33,IL23R,SLC27A1	29/373
10_Member	KEGG Pathway	hsa04630	JAK-STAT signaling pathway	-10.8788	-8.30111	1026,1441,2033,2056,3467,3560,3562,3566,3570,3581,3718,3953,4609,5894,6655,6775,10000,10401,149233	CDKN1A,CSF3R,EP300,EPO,IFNW1,IL2RB,IL3,IL4R,IL6R,IL9R,JAK3,LEPR,MYC,RAF1,SOS2,STAT4,AKT3,PIAS3,IL23R	19/166
10_Member	KEGG Pathway	hsa04060	Cytokine-cytokine receptor interaction	-8.84372	-6.61243	652,1234,1441,2056,3467,3552,3560,3562,3566,3570,3581,3953,4982,6360,6366,6372,6375,10663,84957,90865,149233,353500	BMP4,CCR5,CSF3R,EPO,IFNW1,IL1A,IL2RB,IL3,IL4R,IL6R,IL9R,LEPR,TNFRSF11B,CCL16,CCL21,CXCL6,XCL1,CXCR6,RELT,IL33,IL23R,BMP8A	22/295
11_Summary	Reactome Gene Sets	R-HSA-8953854	Metabolism of RNA	-14.112	-11.0857	1022,1974,3304,5073,5435,5440,5580,5696,5706,5709,5901,5903,6136,6154,6170,6171,6205,6235,6427,7307,9790,9861,9939,10084,10197,10528,10898,22794,23019,23404,23658,25873,27043,28987,29883,51362,54960,55687,60528,79228,84844,134430,143471,348995	CDK7,EIF4A2,HSPA1B,PARN,POLR2F,POLR2K,PRKCD,PSMB8,PSMC6,PSMD3,RAN,RANBP2,RPL12,RPL26,RPL39,RPL41,RPS11,RPS29,SRSF2,U2AF1,BMS1,PSMD6,RBM8A,PQBP1,PSME3,NOP56,CPSF4,CASC3,CNOT1,EXOSC2,LSM5,RPL36,PELP1,NOB1,CNOT7,CDC40,GEMIN8,TRMU,ELAC2,THOC6,PHF5A,WDR36,PSMA8,NUP43	44/-
11_Member	Reactome Gene Sets	R-HSA-8953854	Metabolism of RNA	-14.112	-11.0857	1022,1974,3304,5073,5435,5440,5580,5696,5706,5709,5901,5903,6136,6154,6170,6171,6205,6235,6427,7307,9790,9861,9939,10084,10197,10528,10898,22794,23019,23404,23658,25873,27043,28987,29883,51362,54960,55687,60528,79228,84844,134430,143471,348995	CDK7,EIF4A2,HSPA1B,PARN,POLR2F,POLR2K,PRKCD,PSMB8,PSMC6,PSMD3,RAN,RANBP2,RPL12,RPL26,RPL39,RPL41,RPS11,RPS29,SRSF2,U2AF1,BMS1,PSMD6,RBM8A,PQBP1,PSME3,NOP56,CPSF4,CASC3,CNOT1,EXOSC2,LSM5,RPL36,PELP1,NOB1,CNOT7,CDC40,GEMIN8,TRMU,ELAC2,THOC6,PHF5A,WDR36,PSMA8,NUP43	44/716
11_Member	Reactome Gene Sets	R-HSA-72202	Transport of Mature Transcript to Cytoplasm	-5.2292	-3.57348	5903,6427,7307,9939,10898,22794,51362,79228,348995	RANBP2,SRSF2,U2AF1,RBM8A,CPSF4,CASC3,CDC40,THOC6,NUP43	9/84
11_Member	Reactome Gene Sets	R-HSA-159236	Transport of Mature mRNA derived from an Intron-Containing Transcript	-4.69586	-3.14319	5903,6427,7307,9939,22794,51362,79228,348995	RANBP2,SRSF2,U2AF1,RBM8A,CASC3,CDC40,THOC6,NUP43	8/75
11_Member	Reactome Gene Sets	R-HSA-72187	mRNA 3'-end processing	-4.47858	-2.9619	6427,7307,9939,10898,22794,51362,79228	SRSF2,U2AF1,RBM8A,CPSF4,CASC3,CDC40,THOC6	7/59
11_Member	Reactome Gene Sets	R-HSA-73856	RNA Polymerase II Transcription Termination	-4.07657	-2.64499	6427,7307,9939,10898,22794,51362,79228	SRSF2,U2AF1,RBM8A,CPSF4,CASC3,CDC40,THOC6	7/68
11_Member	Reactome Gene Sets	R-HSA-72203	Processing of Capped Intron-Containing Pre-mRNA	-3.82327	-2.44319	5435,5440,5903,6427,7307,9939,10084,10898,22794,23658,51362,79228,84844,348995	POLR2F,POLR2K,RANBP2,SRSF2,U2AF1,RBM8A,PQBP1,CPSF4,CASC3,LSM5,CDC40,THOC6,PHF5A,NUP43	14/285
11_Member	Reactome Gene Sets	R-HSA-72163	mRNA Splicing - Major Pathway	-2.83611	-1.6519	5435,5440,6427,7307,9939,10084,22794,23658,51362,84844	POLR2F,POLR2K,SRSF2,U2AF1,RBM8A,PQBP1,CASC3,LSM5,CDC40,PHF5A	10/207
11_Member	Reactome Gene Sets	R-HSA-72172	mRNA Splicing	-2.71457	-1.55606	5435,5440,6427,7307,9939,10084,22794,23658,51362,84844	POLR2F,POLR2K,SRSF2,U2AF1,RBM8A,PQBP1,CASC3,LSM5,CDC40,PHF5A	10/215
11_Member	KEGG Pathway	hsa03040	Spliceosome	-2.53014	-1.40612	3304,6427,7307,9939,10084,23658,51362,84844	HSPA1B,SRSF2,U2AF1,RBM8A,PQBP1,LSM5,CDC40,PHF5A	8/156
12_Summary	KEGG Pathway	hsa04024	cAMP signaling pathway	-13.8238	-10.8176	51,108,109,487,491,492,815,816,2033,2492,2693,2890,2902,2904,5594,5601,5894,5970,7137,7253,7434,9586,10000,116443,196883,70,186,786,1388,5502,5519,5526,7168,7169,292,623,2064,2246,3269,3361,3363,3706,3708,5255,5256,5979,6865,9630,113026	ACOX1,ADCY2,ADCY3,ATP2A1,ATP2B2,ATP2B3,CAMK2A,CAMK2B,EP300,FSHR,GHSR,GRIA1,GRIN1,GRIN2B,MAPK1,MAPK9,RAF1,RELA,TNNI3,TSHR,VIPR2,CREB5,AKT3,GRIN3A,ADCY4,ACTC1,AGTR2,CACNG1,ATF6B,PPP1R1A,PPP2R1B,PPP2R5B,TPM1,TPM2,SLC25A5,BDKRB1,ERBB2,FGF1,HRH1,HTR5A,HTR7,ITPKA,ITPR1,PHKA1,PHKA2,RET,TACR2,GNA14,PLCD3	49/-
12_Member	KEGG Pathway	hsa04024	cAMP signaling pathway	-13.8238	-10.8176	51,108,109,487,491,492,815,816,2033,2492,2693,2890,2902,2904,5594,5601,5894,5970,7137,7253,7434,9586,10000,116443,196883	ACOX1,ADCY2,ADCY3,ATP2A1,ATP2B2,ATP2B3,CAMK2A,CAMK2B,EP300,FSHR,GHSR,GRIA1,GRIN1,GRIN2B,MAPK1,MAPK9,RAF1,RELA,TNNI3,TSHR,VIPR2,CREB5,AKT3,GRIN3A,ADCY4	25/225
12_Member	KEGG Pathway	hsa04261	Adrenergic signaling in cardiomyocytes	-13.4795	-10.5459	70,108,109,186,487,491,492,786,815,816,1388,5502,5519,5526,5594,7137,7168,7169,9586,10000,196883	ACTC1,ADCY2,ADCY3,AGTR2,ATP2A1,ATP2B2,ATP2B3,CACNG1,CAMK2A,CAMK2B,ATF6B,PPP1R1A,PPP2R1B,PPP2R5B,MAPK1,TNNI3,TPM1,TPM2,CREB5,AKT3,ADCY4	21/154
12_Member	KEGG Pathway	hsa04020	Calcium signaling pathway	-12.2834	-9.49119	108,109,292,487,491,492,623,815,816,2064,2246,2902,3269,3361,3363,3706,3708,5255,5256,5979,6865,9630,113026,196883	ADCY2,ADCY3,SLC25A5,ATP2A1,ATP2B2,ATP2B3,BDKRB1,CAMK2A,CAMK2B,ERBB2,FGF1,GRIN1,HRH1,HTR5A,HTR7,ITPKA,ITPR1,PHKA1,PHKA2,RET,TACR2,GNA14,PLCD3,ADCY4	24/240
13_Summary	Reactome Gene Sets	R-HSA-422475	Axon guidance	-13.7456	-10.7588	1175,1272,1286,1299,1742,1943,2064,2902,2904,5588,5594,5649,5696,5706,5709,5979,6136,6154,6170,6171,6195,6205,6235,6585,6655,7224,8515,9861,9939,10197,10507,22794,25873,28964,50509,57556,84790,143471,1743,2346,4953,4967,5832,6611,7166,7296,23464,55349,387787,3304,5435,5440,5901,5903,10898,348995,731,2162,2243,3570,5601,5970,6868,340061,6746,9789,60559,90701,9790,10528,23404,27043,28987,60528,1344…	AP2S1,CNTN1,COL4A4,COL9A3,DLG4,EFNA2,ERBB2,GRIN1,GRIN2B,PRKCQ,MAPK1,RELN,PSMB8,PSMC6,PSMD3,RET,RPL12,RPL26,RPL39,RPL41,RPS6KA1,RPS11,RPS29,SLIT1,SOS2,TRPC5,ITGA10,PSMD6,RBM8A,PSME3,SEMA4D,CASC3,RPL36,GIT1,COL5A3,SEMA6A,TUBA1C,PSMA8,DLST,FOLH1,ODC1,OGDH,ALDH18A1,SMS,TPH1,TXNRD1,GCAT,CHDH,LIPT2,HSPA1B,POLR2F,POLR2K,RAN,RANBP2,CPSF4,NUP43,C8A,F13A1,FGA,IL6R,MAPK9,RELA,ADAM17,STING1,SSR2,SPCS2,SPCS3,…	93/-
13_Member	Reactome Gene Sets	R-HSA-422475	Axon guidance	-13.7456	-10.7588	1175,1272,1286,1299,1742,1943,2064,2902,2904,5588,5594,5649,5696,5706,5709,5979,6136,6154,6170,6171,6195,6205,6235,6585,6655,7224,8515,9861,9939,10197,10507,22794,25873,28964,50509,57556,84790,143471	AP2S1,CNTN1,COL4A4,COL9A3,DLG4,EFNA2,ERBB2,GRIN1,GRIN2B,PRKCQ,MAPK1,RELN,PSMB8,PSMC6,PSMD3,RET,RPL12,RPL26,RPL39,RPL41,RPS6KA1,RPS11,RPS29,SLIT1,SOS2,TRPC5,ITGA10,PSMD6,RBM8A,PSME3,SEMA4D,CASC3,RPL36,GIT1,COL5A3,SEMA6A,TUBA1C,PSMA8	38/553
13_Member	Reactome Gene Sets	R-HSA-9675108	Nervous system development	-13.1432	-10.2696	1175,1272,1286,1299,1742,1943,2064,2902,2904,5588,5594,5649,5696,5706,5709,5979,6136,6154,6170,6171,6195,6205,6235,6585,6655,7224,8515,9861,9939,10197,10507,22794,25873,28964,50509,57556,84790,143471	AP2S1,CNTN1,COL4A4,COL9A3,DLG4,EFNA2,ERBB2,GRIN1,GRIN2B,PRKCQ,MAPK1,RELN,PSMB8,PSMC6,PSMD3,RET,RPL12,RPL26,RPL39,RPL41,RPS6KA1,RPS11,RPS29,SLIT1,SOS2,TRPC5,ITGA10,PSMD6,RBM8A,PSME3,SEMA4D,CASC3,RPL36,GIT1,COL5A3,SEMA6A,TUBA1C,PSMA8	38/578
13_Member	Reactome Gene Sets	R-HSA-71291	Metabolism of amino acids and derivatives	-8.24749	-6.11694	1743,2346,4953,4967,5696,5706,5709,5832,6136,6154,6170,6171,6205,6235,6611,7166,7296,9861,10197,23464,25873,55349,143471,387787	DLST,FOLH1,ODC1,OGDH,PSMB8,PSMC6,PSMD3,ALDH18A1,RPL12,RPL26,RPL39,RPL41,RPS11,RPS29,SMS,TPH1,TXNRD1,PSMD6,PSME3,GCAT,RPL36,CHDH,PSMA8,LIPT2	24/376
13_Member	Reactome Gene Sets	R-HSA-9010553	Regulation of expression of SLITs and ROBOs	-7.93947	-5.86446	5696,5706,5709,6136,6154,6170,6171,6205,6235,6585,9861,9939,10197,22794,25873,143471	PSMB8,PSMC6,PSMD3,RPL12,RPL26,RPL39,RPL41,RPS11,RPS29,SLIT1,PSMD6,RBM8A,PSME3,CASC3,RPL36,PSMA8	16/172
13_Member	Reactome Gene Sets	R-HSA-376176	Signaling by ROBO receptors	-7.22551	-5.2272	5696,5706,5709,6136,6154,6170,6171,6205,6235,6585,6655,9861,9939,10197,22794,25873,143471	PSMB8,PSMC6,PSMD3,RPL12,RPL26,RPL39,RPL41,RPS11,RPS29,SLIT1,SOS2,PSMD6,RBM8A,PSME3,CASC3,RPL36,PSMA8	17/219
13_Member	Reactome Gene Sets	R-HSA-168255	Influenza Infection	-6.79471	-4.8694	3304,5435,5440,5901,5903,6136,6154,6170,6171,6205,6235,10898,25873,348995	HSPA1B,POLR2F,POLR2K,RAN,RANBP2,RPL12,RPL26,RPL39,RPL41,RPS11,RPS29,CPSF4,RPL36,NUP43	14/157
13_Member	KEGG Pathway	hsa05171	Coronavirus disease - COVID-19	-6.14247	-4.32794	731,2162,2243,3570,5594,5601,5970,6136,6154,6170,6171,6205,6235,6868,25873,340061	C8A,F13A1,FGA,IL6R,MAPK1,MAPK9,RELA,RPL12,RPL26,RPL39,RPL41,RPS11,RPS29,ADAM17,RPL36,STING1	16/232
13_Member	Reactome Gene Sets	R-HSA-1799339	SRP-dependent cotranslational protein targeting to membrane	-5.84327	-4.08466	6136,6154,6170,6171,6205,6235,6746,9789,25873,60559,90701	RPL12,RPL26,RPL39,RPL41,RPS11,RPS29,SSR2,SPCS2,RPL36,SPCS3,SEC11C	11/113
13_Member	Reactome Gene Sets	R-HSA-72312	rRNA processing	-5.40089	-3.71509	6136,6154,6170,6171,6205,6235,9790,10528,23404,25873,27043,28987,60528,134430	RPL12,RPL26,RPL39,RPL41,RPS11,RPS29,BMS1,NOP56,EXOSC2,RPL36,PELP1,NOB1,ELAC2,WDR36	14/205
13_Member	Reactome Gene Sets	R-HSA-6791226	Major pathway of rRNA processing in the nucleolus and cytosol	-5.19215	-3.54169	6136,6154,6170,6171,6205,6235,9790,10528,23404,25873,27043,28987,134430	RPL12,RPL26,RPL39,RPL41,RPS11,RPS29,BMS1,NOP56,EXOSC2,RPL36,PELP1,NOB1,WDR36	13/185
13_Member	Reactome Gene Sets	R-HSA-168273	Influenza Viral RNA Transcription and Replication	-5.0575	-3.43322	5435,5440,5903,6136,6154,6170,6171,6205,6235,25873,348995	POLR2F,POLR2K,RANBP2,RPL12,RPL26,RPL39,RPL41,RPS11,RPS29,RPL36,NUP43	11/136
13_Member	Reactome Gene Sets	R-HSA-8868773	rRNA processing in the nucleus and cytosol	-4.94524	-3.33705	6136,6154,6170,6171,6205,6235,9790,10528,23404,25873,27043,28987,134430	RPL12,RPL26,RPL39,RPL41,RPS11,RPS29,BMS1,NOP56,EXOSC2,RPL36,PELP1,NOB1,WDR36	13/195
13_Member	CORUM	CORUM:3055	Nop56p-associated pre-rRNA complex	-4.47374	-2.9596	292,6136,6154,6170,6205,6235,7307,10528,25873	SLC25A5,RPL12,RPL26,RPL39,RPS11,RPS29,U2AF1,NOP56,RPL36	9/104
13_Member	Reactome Gene Sets	R-HSA-72766	Translation	-4.27272	-2.79806	833,1965,1974,6136,6154,6170,6171,6205,6235,6746,9789,25873,60559,90701,92935	CARS1,EIF2S1,EIF4A2,RPL12,RPL26,RPL39,RPL41,RPS11,RPS29,SSR2,SPCS2,RPL36,SPCS3,SEC11C,MARS2	15/292
13_Member	GO Biological Processes	GO:0043603	amide metabolic process	-4.27056	-2.79648	100,833,1203,1359,1743,1965,1974,4967,5832,5973,6136,6154,6170,6171,6205,6235,6238,9789,22978,23305,25873,55750,60559,64506,90701,92935,123099,253314	ADA,CARS1,CLN5,CPA3,DLST,EIF2S1,EIF4A2,OGDH,ALDH18A1,RENBP,RPL12,RPL26,RPL39,RPL41,RPS11,RPS29,RRBP1,SPCS2,NT5C2,ACSL6,RPL36,AGK,SPCS3,CPEB1,SEC11C,MARS2,DEGS2,EIF4E1B	28/799
13_Member	Reactome Gene Sets	R-HSA-156827	L13a-mediated translational silencing of Ceruloplasmin expression	-4.21963	-2.75303	1965,1974,6136,6154,6170,6171,6205,6235,25873	EIF2S1,EIF4A2,RPL12,RPL26,RPL39,RPL41,RPS11,RPS29,RPL36	9/112
13_Member	WikiPathways	WP477	Cytoplasmic ribosomal proteins	-4.19044	-2.73409	6136,6154,6170,6171,6195,6205,6235,25873	RPL12,RPL26,RPL39,RPL41,RPS6KA1,RPS11,RPS29,RPL36	8/88
13_Member	Reactome Gene Sets	R-HSA-72706	GTP hydrolysis and joining of the 60S ribosomal subunit	-4.18945	-2.73409	1965,1974,6136,6154,6170,6171,6205,6235,25873	EIF2S1,EIF4A2,RPL12,RPL26,RPL39,RPL41,RPS11,RPS29,RPL36	9/113
13_Member	Reactome Gene Sets	R-HSA-927802	Nonsense-Mediated Decay (NMD)	-4.10083	-2.66237	6136,6154,6170,6171,6205,6235,9939,22794,25873	RPL12,RPL26,RPL39,RPL41,RPS11,RPS29,RBM8A,CASC3,RPL36	9/116
13_Member	Reactome Gene Sets	R-HSA-975957	Nonsense Mediated Decay (NMD) enhanced by the Exon Junction Complex (EJC)	-4.10083	-2.66237	6136,6154,6170,6171,6205,6235,9939,22794,25873	RPL12,RPL26,RPL39,RPL41,RPS11,RPS29,RBM8A,CASC3,RPL36	9/116
13_Member	Reactome Gene Sets	R-HSA-72613	Eukaryotic Translation Initiation	-3.98701	-2.57116	1965,1974,6136,6154,6170,6171,6205,6235,25873	EIF2S1,EIF4A2,RPL12,RPL26,RPL39,RPL41,RPS11,RPS29,RPL36	9/120
13_Member	Reactome Gene Sets	R-HSA-72737	Cap-dependent Translation Initiation	-3.98701	-2.57116	1965,1974,6136,6154,6170,6171,6205,6235,25873	EIF2S1,EIF4A2,RPL12,RPL26,RPL39,RPL41,RPS11,RPS29,RPL36	9/120
13_Member	Reactome Gene Sets	R-HSA-9633012	Response of EIF2AK4 (GCN2) to amino acid deficiency	-3.73857	-2.37544	1965,6136,6154,6170,6171,6205,6235,25873	EIF2S1,RPL12,RPL26,RPL39,RPL41,RPS11,RPS29,RPL36	8/102
13_Member	CORUM	CORUM:306	Ribosome, cytoplasmic	-3.62971	-2.28375	6136,6154,6170,6171,6205,6235,25873	RPL12,RPL26,RPL39,RPL41,RPS11,RPS29,RPL36	7/80
13_Member	GO Biological Processes	GO:0006518	peptide metabolic process	-3.36741	-2.06807	833,1203,1359,1965,1974,6136,6154,6170,6171,6205,6235,6238,9789,25873,60559,64506,90701,92935,253314	CARS1,CLN5,CPA3,EIF2S1,EIF4A2,RPL12,RPL26,RPL39,RPL41,RPS11,RPS29,RRBP1,SPCS2,RPL36,SPCS3,CPEB1,SEC11C,MARS2,EIF4E1B	19/513
13_Member	Reactome Gene Sets	R-HSA-156902	Peptide chain elongation	-3.3153	-2.02744	6136,6154,6170,6171,6205,6235,25873	RPL12,RPL26,RPL39,RPL41,RPS11,RPS29,RPL36	7/90
13_Member	Reactome Gene Sets	R-HSA-192823	Viral mRNA Translation	-3.3153	-2.02744	6136,6154,6170,6171,6205,6235,25873	RPL12,RPL26,RPL39,RPL41,RPS11,RPS29,RPL36	7/90
13_Member	Reactome Gene Sets	R-HSA-2408522	Selenoamino acid metabolism	-3.28335	-2.00446	6136,6154,6170,6171,6205,6235,7296,25873	RPL12,RPL26,RPL39,RPL41,RPS11,RPS29,TXNRD1,RPL36	8/119
13_Member	Reactome Gene Sets	R-HSA-156842	Eukaryotic Translation Elongation	-3.20135	-1.94128	6136,6154,6170,6171,6205,6235,25873	RPL12,RPL26,RPL39,RPL41,RPS11,RPS29,RPL36	7/94
13_Member	Reactome Gene Sets	R-HSA-2408557	Selenocysteine synthesis	-3.20135	-1.94128	6136,6154,6170,6171,6205,6235,25873	RPL12,RPL26,RPL39,RPL41,RPS11,RPS29,RPL36	7/94
13_Member	Reactome Gene Sets	R-HSA-72764	Eukaryotic Translation Termination	-3.20135	-1.94128	6136,6154,6170,6171,6205,6235,25873	RPL12,RPL26,RPL39,RPL41,RPS11,RPS29,RPL36	7/94
13_Member	GO Biological Processes	GO:0002181	cytoplasmic translation	-3.18808	-1.92943	1974,6136,6154,6170,6171,6205,6235,25873	EIF4A2,RPL12,RPL26,RPL39,RPL41,RPS11,RPS29,RPL36	8/123
13_Member	Reactome Gene Sets	R-HSA-975956	Nonsense Mediated Decay (NMD) independent of the Exon Junction Complex (EJC)	-3.1466	-1.89524	6136,6154,6170,6171,6205,6235,25873	RPL12,RPL26,RPL39,RPL41,RPS11,RPS29,RPL36	7/96
13_Member	Reactome Gene Sets	R-HSA-9711097	Cellular response to starvation	-3.12038	-1.87766	1965,6136,6154,6170,6171,6205,6235,25873,57521	EIF2S1,RPL12,RPL26,RPL39,RPL41,RPS11,RPS29,RPL36,RPTOR	9/157
13_Member	CORUM	CORUM:308	60S ribosomal subunit, cytoplasmic	-3.12037	-1.87766	6136,6154,6170,6171,25873	RPL12,RPL26,RPL39,RPL41,RPL36	5/47
13_Member	Reactome Gene Sets	R-HSA-72689	Formation of a pool of free 40S subunits	-2.99055	-1.77039	6136,6154,6170,6171,6205,6235,25873	RPL12,RPL26,RPL39,RPL41,RPS11,RPS29,RPL36	7/102
13_Member	GO Biological Processes	GO:0006412	translation	-2.51587	-1.3952	833,1965,1974,6136,6154,6170,6171,6205,6235,6238,25873,64506,92935,253314	CARS1,EIF2S1,EIF4A2,RPL12,RPL26,RPL39,RPL41,RPS11,RPS29,RRBP1,RPL36,CPEB1,MARS2,EIF4E1B	14/389
13_Member	GO Biological Processes	GO:0043604	amide biosynthetic process	-2.32469	-1.23977	833,1965,1974,6136,6154,6170,6171,6205,6235,6238,23305,25873,55750,64506,92935,123099,253314	CARS1,EIF2S1,EIF4A2,RPL12,RPL26,RPL39,RPL41,RPS11,RPS29,RRBP1,ACSL6,RPL36,AGK,CPEB1,MARS2,DEGS2,EIF4E1B	17/542
13_Member	GO Biological Processes	GO:0043043	peptide biosynthetic process	-2.24395	-1.17642	833,1965,1974,6136,6154,6170,6171,6205,6235,6238,25873,64506,92935,253314	CARS1,EIF2S1,EIF4A2,RPL12,RPL26,RPL39,RPL41,RPS11,RPS29,RRBP1,RPL36,CPEB1,MARS2,EIF4E1B	14/418
14_Summary	GO Biological Processes	GO:0072521	purine-containing compound metabolic process	-13.5252	-10.5568	100,108,109,368,498,506,522,1497,1743,1806,2330,2982,3304,3615,4722,4725,4967,5167,5901,6095,6391,6888,9583,10135,22978,23305,23530,53343,54981,55276,64080,83594,126328,196883,6241,9519,5594,51,551,1340,1350,1588,2931,3421,3953,5255,5256,5502,79178,125965,3340,5283,8704,9488,10585,11320,27087,51809,55454,56983,79868,90161,91869,166012,6256,92483,3631,3706,4337,56895,376497,292	ADA,ADCY2,ADCY3,ABCC6,ATP5F1A,ATP5F1B,ATP5PF,CTNS,DLST,DPYD,FMO5,GUCY1A1,HSPA1B,IMPDH2,NDUFS3,NDUFS5,OGDH,ENPP1,RAN,RORA,SDHC,TALDO1,ENTPD4,NAMPT,NT5C2,ACSL6,NNT,NUDT9,NMRK1,PGM2,RBKS,NUDT12,NDUFA11,ADCY4,RRM2,TBPL1,MAPK1,ACOX1,AVP,COX6B1,COX7C,CYP19A1,GSK3A,IDH3G,LEPR,PHKA1,PHKA2,PPP1R1A,THTPA,COX6B2,NDST1,PIGH,B4GALT2,PIGB,POMT1,MGAT4A,B3GAT1,GALNT7,CSGALNACT2,POGLUT1,ALG13,HS6ST2,RFT1,CHST13,R…	72/-
14_Member	GO Biological Processes	GO:0072521	purine-containing compound metabolic process	-13.5252	-10.5568	100,108,109,368,498,506,522,1497,1743,1806,2330,2982,3304,3615,4722,4725,4967,5167,5901,6095,6391,6888,9583,10135,22978,23305,23530,53343,54981,55276,64080,83594,126328,196883	ADA,ADCY2,ADCY3,ABCC6,ATP5F1A,ATP5F1B,ATP5PF,CTNS,DLST,DPYD,FMO5,GUCY1A1,HSPA1B,IMPDH2,NDUFS3,NDUFS5,OGDH,ENPP1,RAN,RORA,SDHC,TALDO1,ENTPD4,NAMPT,NT5C2,ACSL6,NNT,NUDT9,NMRK1,PGM2,RBKS,NUDT12,NDUFA11,ADCY4	34/450
14_Member	GO Biological Processes	GO:0009117	nucleotide metabolic process	-13.5043	-10.5537	100,108,109,368,498,506,522,1497,1743,1806,2330,2982,3304,3615,4722,4725,4967,5167,5901,6095,6241,6391,6888,9519,9583,10135,22978,23305,23530,53343,54981,64080,83594,126328,196883	ADA,ADCY2,ADCY3,ABCC6,ATP5F1A,ATP5F1B,ATP5PF,CTNS,DLST,DPYD,FMO5,GUCY1A1,HSPA1B,IMPDH2,NDUFS3,NDUFS5,OGDH,ENPP1,RAN,RORA,RRM2,SDHC,TALDO1,TBPL1,ENTPD4,NAMPT,NT5C2,ACSL6,NNT,NUDT9,NMRK1,RBKS,NUDT12,NDUFA11,ADCY4	35/478
14_Member	GO Biological Processes	GO:0006753	nucleoside phosphate metabolic process	-13.2652	-10.3638	100,108,109,368,498,506,522,1497,1743,1806,2330,2982,3304,3615,4722,4725,4967,5167,5901,6095,6241,6391,6888,9519,9583,10135,22978,23305,23530,53343,54981,64080,83594,126328,196883	ADA,ADCY2,ADCY3,ABCC6,ATP5F1A,ATP5F1B,ATP5PF,CTNS,DLST,DPYD,FMO5,GUCY1A1,HSPA1B,IMPDH2,NDUFS3,NDUFS5,OGDH,ENPP1,RAN,RORA,RRM2,SDHC,TALDO1,TBPL1,ENTPD4,NAMPT,NT5C2,ACSL6,NNT,NUDT9,NMRK1,RBKS,NUDT12,NDUFA11,ADCY4	35/487
14_Member	GO Biological Processes	GO:0055086	nucleobase-containing small molecule metabolic process	-12.9927	-10.1492	100,108,109,368,498,506,522,1497,1743,1806,2330,2982,3304,3615,4722,4725,4967,5167,5594,5901,6095,6241,6391,6888,9519,9583,10135,22978,23305,23530,53343,54981,55276,64080,83594,126328,196883	ADA,ADCY2,ADCY3,ABCC6,ATP5F1A,ATP5F1B,ATP5PF,CTNS,DLST,DPYD,FMO5,GUCY1A1,HSPA1B,IMPDH2,NDUFS3,NDUFS5,OGDH,ENPP1,MAPK1,RAN,RORA,RRM2,SDHC,TALDO1,TBPL1,ENTPD4,NAMPT,NT5C2,ACSL6,NNT,NUDT9,NMRK1,PGM2,RBKS,NUDT12,NDUFA11,ADCY4	37/555
14_Member	GO Biological Processes	GO:0006163	purine nucleotide metabolic process	-12.8577	-10.0406	100,108,109,368,498,506,522,1497,1743,2330,2982,3304,3615,4722,4725,4967,5167,5901,6095,6391,6888,9583,10135,22978,23305,23530,53343,54981,64080,83594,126328,196883	ADA,ADCY2,ADCY3,ABCC6,ATP5F1A,ATP5F1B,ATP5PF,CTNS,DLST,FMO5,GUCY1A1,HSPA1B,IMPDH2,NDUFS3,NDUFS5,OGDH,ENPP1,RAN,RORA,SDHC,TALDO1,ENTPD4,NAMPT,NT5C2,ACSL6,NNT,NUDT9,NMRK1,RBKS,NUDT12,NDUFA11,ADCY4	32/420
14_Member	GO Biological Processes	GO:0006091	generation of precursor metabolites and energy	-10.4507	-7.94762	51,498,506,522,551,1340,1350,1588,1743,2931,3421,3953,4722,4725,4967,5167,5255,5256,5502,6391,6888,23530,55276,64080,79178,125965,126328	ACOX1,ATP5F1A,ATP5F1B,ATP5PF,AVP,COX6B1,COX7C,CYP19A1,DLST,GSK3A,IDH3G,LEPR,NDUFS3,NDUFS5,OGDH,ENPP1,PHKA1,PHKA2,PPP1R1A,SDHC,TALDO1,NNT,PGM2,RBKS,THTPA,COX6B2,NDUFA11	27/372
14_Member	GO Biological Processes	GO:0009259	ribonucleotide metabolic process	-10.0378	-7.62377	100,108,109,368,498,506,522,1497,1743,1806,2982,3304,3615,4722,4725,4967,5167,5901,6095,6391,9583,22978,23305,53343,126328,196883	ADA,ADCY2,ADCY3,ABCC6,ATP5F1A,ATP5F1B,ATP5PF,CTNS,DLST,DPYD,GUCY1A1,HSPA1B,IMPDH2,NDUFS3,NDUFS5,OGDH,ENPP1,RAN,RORA,SDHC,ENTPD4,NT5C2,ACSL6,NUDT9,NDUFA11,ADCY4	26/360
14_Member	GO Biological Processes	GO:0009150	purine ribonucleotide metabolic process	-9.8114	-7.41708	100,108,109,368,498,506,522,1497,1743,2982,3304,3615,4722,4725,4967,5167,5901,6095,6391,9583,22978,23305,53343,126328,196883	ADA,ADCY2,ADCY3,ABCC6,ATP5F1A,ATP5F1B,ATP5PF,CTNS,DLST,GUCY1A1,HSPA1B,IMPDH2,NDUFS3,NDUFS5,OGDH,ENPP1,RAN,RORA,SDHC,ENTPD4,NT5C2,ACSL6,NUDT9,NDUFA11,ADCY4	25/341
14_Member	GO Biological Processes	GO:0019693	ribose phosphate metabolic process	-9.8042	-7.41468	100,108,109,368,498,506,522,1497,1743,1806,2982,3304,3615,4722,4725,4967,5167,5901,6095,6391,9583,22978,23305,53343,126328,196883	ADA,ADCY2,ADCY3,ABCC6,ATP5F1A,ATP5F1B,ATP5PF,CTNS,DLST,DPYD,GUCY1A1,HSPA1B,IMPDH2,NDUFS3,NDUFS5,OGDH,ENPP1,RAN,RORA,SDHC,ENTPD4,NT5C2,ACSL6,NUDT9,NDUFA11,ADCY4	26/369
14_Member	GO Biological Processes	GO:1901137	carbohydrate derivative biosynthetic process	-8.36132	-6.20029	100,108,109,498,506,522,2982,3340,3615,4722,4725,5283,6241,6391,8704,9488,9519,10585,11320,23305,27087,51809,55276,55454,56983,79868,90161,91869,126328,166012,196883	ADA,ADCY2,ADCY3,ATP5F1A,ATP5F1B,ATP5PF,GUCY1A1,NDST1,IMPDH2,NDUFS3,NDUFS5,PIGH,RRM2,SDHC,B4GALT2,PIGB,TBPL1,POMT1,MGAT4A,ACSL6,B3GAT1,GALNT7,PGM2,CSGALNACT2,POGLUT1,ALG13,HS6ST2,RFT1,NDUFA11,CHST13,ADCY4	31/594
14_Member	GO Biological Processes	GO:0015980	energy derivation by oxidation of organic compounds	-8.21118	-6.08793	498,506,522,1340,1350,1743,2931,3421,3953,4722,4725,4967,5255,5256,5502,6391,23530,55276,125965,126328	ATP5F1A,ATP5F1B,ATP5PF,COX6B1,COX7C,DLST,GSK3A,IDH3G,LEPR,NDUFS3,NDUFS5,OGDH,PHKA1,PHKA2,PPP1R1A,SDHC,NNT,PGM2,COX6B2,NDUFA11	20/264
14_Member	GO Biological Processes	GO:0009141	nucleoside triphosphate metabolic process	-8.12367	-6.02309	100,368,498,506,522,1497,3304,3615,4722,4725,5167,5901,6391,9519,9583,126328	ADA,ABCC6,ATP5F1A,ATP5F1B,ATP5PF,CTNS,HSPA1B,IMPDH2,NDUFS3,NDUFS5,ENPP1,RAN,SDHC,TBPL1,ENTPD4,NDUFA11	16/167
14_Member	GO Biological Processes	GO:0009165	nucleotide biosynthetic process	-7.49956	-5.47115	100,108,109,498,506,522,2982,3615,4722,4725,6241,6391,9519,10135,23305,54981,83594,126328,196883	ADA,ADCY2,ADCY3,ATP5F1A,ATP5F1B,ATP5PF,GUCY1A1,IMPDH2,NDUFS3,NDUFS5,RRM2,SDHC,TBPL1,NAMPT,ACSL6,NMRK1,NUDT12,NDUFA11,ADCY4	19/263
14_Member	GO Biological Processes	GO:1901293	nucleoside phosphate biosynthetic process	-7.44704	-5.42276	100,108,109,498,506,522,2982,3615,4722,4725,6241,6391,9519,10135,23305,54981,83594,126328,196883	ADA,ADCY2,ADCY3,ATP5F1A,ATP5F1B,ATP5PF,GUCY1A1,IMPDH2,NDUFS3,NDUFS5,RRM2,SDHC,TBPL1,NAMPT,ACSL6,NMRK1,NUDT12,NDUFA11,ADCY4	19/265
14_Member	GO Biological Processes	GO:0072522	purine-containing compound biosynthetic process	-7.44034	-5.41811	100,108,109,498,506,522,2982,3615,4722,4725,6391,10135,23305,54981,55276,83594,126328,196883	ADA,ADCY2,ADCY3,ATP5F1A,ATP5F1B,ATP5PF,GUCY1A1,IMPDH2,NDUFS3,NDUFS5,SDHC,NAMPT,ACSL6,NMRK1,PGM2,NUDT12,NDUFA11,ADCY4	18/238
14_Member	GO Biological Processes	GO:0009144	purine nucleoside triphosphate metabolic process	-7.11542	-5.13537	100,368,498,506,522,1497,3304,3615,4722,4725,5167,5901,6391,126328	ADA,ABCC6,ATP5F1A,ATP5F1B,ATP5PF,CTNS,HSPA1B,IMPDH2,NDUFS3,NDUFS5,ENPP1,RAN,SDHC,NDUFA11	14/148
14_Member	GO Biological Processes	GO:0009199	ribonucleoside triphosphate metabolic process	-7.04213	-5.07378	368,498,506,522,1497,3304,3615,4722,4725,5167,5901,6391,9583,126328	ABCC6,ATP5F1A,ATP5F1B,ATP5PF,CTNS,HSPA1B,IMPDH2,NDUFS3,NDUFS5,ENPP1,RAN,SDHC,ENTPD4,NDUFA11	14/150
14_Member	GO Biological Processes	GO:0006164	purine nucleotide biosynthetic process	-6.94443	-4.99381	100,108,109,498,506,522,2982,3615,4722,4725,6391,10135,23305,54981,83594,126328,196883	ADA,ADCY2,ADCY3,ATP5F1A,ATP5F1B,ATP5PF,GUCY1A1,IMPDH2,NDUFS3,NDUFS5,SDHC,NAMPT,ACSL6,NMRK1,NUDT12,NDUFA11,ADCY4	17/229
14_Member	Reactome Gene Sets	R-HSA-1428517	The citric acid (TCA) cycle and respiratory electron transport	-6.91152	-4.96951	498,506,522,1340,1350,1743,3421,4722,4725,4967,6256,6391,23530,92483,126328	ATP5F1A,ATP5F1B,ATP5PF,COX6B1,COX7C,DLST,IDH3G,NDUFS3,NDUFS5,OGDH,RXRA,SDHC,NNT,LDHAL6B,NDUFA11	15/178
14_Member	GO Biological Processes	GO:0009060	aerobic respiration	-6.59318	-4.71063	498,506,522,1340,1350,1743,3421,4722,4725,4967,6391,23530,125965,126328	ATP5F1A,ATP5F1B,ATP5PF,COX6B1,COX7C,DLST,IDH3G,NDUFS3,NDUFS5,OGDH,SDHC,NNT,COX6B2,NDUFA11	14/163
14_Member	GO Biological Processes	GO:0009205	purine ribonucleoside triphosphate metabolic process	-6.44975	-4.58974	368,498,506,522,1497,3304,3615,4722,4725,5167,5901,6391,126328	ABCC6,ATP5F1A,ATP5F1B,ATP5PF,CTNS,HSPA1B,IMPDH2,NDUFS3,NDUFS5,ENPP1,RAN,SDHC,NDUFA11	13/143
14_Member	GO Biological Processes	GO:0090407	organophosphate biosynthetic process	-6.41273	-4.55971	100,108,109,498,506,522,2982,3615,3631,3706,4337,4722,4725,5283,6241,6391,9488,9519,10135,23305,54981,56895,83594,126328,196883,376497	ADA,ADCY2,ADCY3,ATP5F1A,ATP5F1B,ATP5PF,GUCY1A1,IMPDH2,INPP4A,ITPKA,MOCS1,NDUFS3,NDUFS5,PIGH,RRM2,SDHC,PIGB,TBPL1,NAMPT,ACSL6,NMRK1,AGPAT4,NUDT12,NDUFA11,ADCY4,SLC27A1	26/541
14_Member	GO Biological Processes	GO:0009152	purine ribonucleotide biosynthetic process	-5.68123	-3.93473	100,108,109,498,506,522,2982,3615,4722,4725,6391,23305,126328,196883	ADA,ADCY2,ADCY3,ATP5F1A,ATP5F1B,ATP5PF,GUCY1A1,IMPDH2,NDUFS3,NDUFS5,SDHC,ACSL6,NDUFA11,ADCY4	14/194
14_Member	GO Biological Processes	GO:0046034	ATP metabolic process	-5.65674	-3.91671	368,498,506,522,1497,3304,4722,4725,5167,6391,126328	ABCC6,ATP5F1A,ATP5F1B,ATP5PF,CTNS,HSPA1B,NDUFS3,NDUFS5,ENPP1,SDHC,NDUFA11	11/118
14_Member	GO Biological Processes	GO:0045333	cellular respiration	-5.65491	-3.91595	498,506,522,1340,1350,1743,3421,4722,4725,4967,6391,23530,125965,126328	ATP5F1A,ATP5F1B,ATP5PF,COX6B1,COX7C,DLST,IDH3G,NDUFS3,NDUFS5,OGDH,SDHC,NNT,COX6B2,NDUFA11	14/195
14_Member	GO Biological Processes	GO:0009260	ribonucleotide biosynthetic process	-5.32777	-3.65315	100,108,109,498,506,522,2982,3615,4722,4725,6391,23305,126328,196883	ADA,ADCY2,ADCY3,ATP5F1A,ATP5F1B,ATP5PF,GUCY1A1,IMPDH2,NDUFS3,NDUFS5,SDHC,ACSL6,NDUFA11,ADCY4	14/208
14_Member	GO Biological Processes	GO:0046390	ribose phosphate biosynthetic process	-5.16231	-3.51961	100,108,109,498,506,522,2982,3615,4722,4725,6391,23305,126328,196883	ADA,ADCY2,ADCY3,ATP5F1A,ATP5F1B,ATP5PF,GUCY1A1,IMPDH2,NDUFS3,NDUFS5,SDHC,ACSL6,NDUFA11,ADCY4	14/215
14_Member	GO Biological Processes	GO:0006119	oxidative phosphorylation	-4.73196	-3.17368	498,506,522,1340,1350,4722,4725,6391,125965,126328	ATP5F1A,ATP5F1B,ATP5PF,COX6B1,COX7C,NDUFS3,NDUFS5,SDHC,COX6B2,NDUFA11	10/121
14_Member	WikiPathways	WP111	Electron transport chain: OXPHOS system in mitochondria	-4.50718	-2.98275	292,498,506,522,1340,1350,4722,4725,6391	SLC25A5,ATP5F1A,ATP5F1B,ATP5PF,COX6B1,COX7C,NDUFS3,NDUFS5,SDHC	9/103
14_Member	KEGG Pathway	hsa00190	Oxidative phosphorylation	-4.34912	-2.85669	498,506,522,1340,1350,4722,4725,6391,125965,126328	ATP5F1A,ATP5F1B,ATP5PF,COX6B1,COX7C,NDUFS3,NDUFS5,SDHC,COX6B2,NDUFA11	10/134
14_Member	GO Biological Processes	GO:0042776	proton motive force-driven mitochondrial ATP synthesis	-4.24695	-2.7792	498,506,522,4722,4725,6391,126328	ATP5F1A,ATP5F1B,ATP5PF,NDUFS3,NDUFS5,SDHC,NDUFA11	7/64
14_Member	GO Biological Processes	GO:0009142	nucleoside triphosphate biosynthetic process	-4.15959	-2.70769	498,506,522,3615,4722,4725,6391,9519,126328	ATP5F1A,ATP5F1B,ATP5PF,IMPDH2,NDUFS3,NDUFS5,SDHC,TBPL1,NDUFA11	9/114
14_Member	GO Biological Processes	GO:0009206	purine ribonucleoside triphosphate biosynthetic process	-3.89073	-2.49157	498,506,522,3615,4722,4725,6391,126328	ATP5F1A,ATP5F1B,ATP5PF,IMPDH2,NDUFS3,NDUFS5,SDHC,NDUFA11	8/97
14_Member	GO Biological Processes	GO:0015986	proton motive force-driven ATP synthesis	-3.87968	-2.48216	498,506,522,4722,4725,6391,126328	ATP5F1A,ATP5F1B,ATP5PF,NDUFS3,NDUFS5,SDHC,NDUFA11	7/73
14_Member	GO Biological Processes	GO:0009145	purine nucleoside triphosphate biosynthetic process	-3.85954	-2.46426	498,506,522,3615,4722,4725,6391,126328	ATP5F1A,ATP5F1B,ATP5PF,IMPDH2,NDUFS3,NDUFS5,SDHC,NDUFA11	8/98
14_Member	Reactome Gene Sets	R-HSA-163200	Respiratory electron transport, ATP synthesis by chemiosmotic coupling, and heat production by uncoupling proteins.	-3.79882	-2.42327	498,506,522,1340,1350,4722,4725,6391,126328	ATP5F1A,ATP5F1B,ATP5PF,COX6B1,COX7C,NDUFS3,NDUFS5,SDHC,NDUFA11	9/127
14_Member	GO Biological Processes	GO:0009201	ribonucleoside triphosphate biosynthetic process	-3.70925	-2.35345	498,506,522,3615,4722,4725,6391,126328	ATP5F1A,ATP5F1B,ATP5PF,IMPDH2,NDUFS3,NDUFS5,SDHC,NDUFA11	8/103
14_Member	WikiPathways	WP623	Oxidative phosphorylation	-3.49846	-2.17521	498,506,522,4722,4725,126328	ATP5F1A,ATP5F1B,ATP5PF,NDUFS3,NDUFS5,NDUFA11	6/60
14_Member	GO Biological Processes	GO:0006754	ATP biosynthetic process	-3.43568	-2.12415	498,506,522,4722,4725,6391,126328	ATP5F1A,ATP5F1B,ATP5PF,NDUFS3,NDUFS5,SDHC,NDUFA11	7/86
14_Member	CORUM	CORUM:563	F1F0-ATP synthase, mitochondrial	-2.7589	-1.59018	498,506,522	ATP5F1A,ATP5F1B,ATP5PF	3/16
14_Member	GO Biological Processes	GO:1902600	proton transmembrane transport	-2.70854	-1.55032	292,498,506,522,1340,1350,1497,23530	SLC25A5,ATP5F1A,ATP5F1B,ATP5PF,COX6B1,COX7C,CTNS,NNT	8/146
14_Member	Reactome Gene Sets	R-HSA-163210	Formation of ATP by chemiosmotic coupling	-2.60531	-1.46965	498,506,522	ATP5F1A,ATP5F1B,ATP5PF	3/18
14_Member	Reactome Gene Sets	R-HSA-611105	Respiratory electron transport	-2.2822	-1.21034	1340,1350,4722,4725,6391,126328	COX6B1,COX7C,NDUFS3,NDUFS5,SDHC,NDUFA11	6/103
15_Summary	GO Biological Processes	GO:0001775	cell activation	-13.434	-10.5168	100,292,868,926,928,960,972,973,1311,2033,2064,2243,3467,3560,3566,3570,3615,3714,3718,3953,4035,5580,5588,5912,6095,6097,6366,6372,6775,6844,6868,7076,7248,7535,8326,8772,11151,27040,51176,64581,80381,83737,90865,652,1026,1163,1901,2246,2779,3091,3340,4041,4323,4763,4953,5594,5745,5894,6195,7291,7296,9253,23305,23493,1943,2056,3562,6510,8301	ADA,SLC25A5,CBLB,CD8B,CD9,CD44,CD74,CD79A,COMP,EP300,ERBB2,FGA,IFNW1,IL2RB,IL4R,IL6R,IMPDH2,JAG2,JAK3,LEPR,LRP1,PRKCD,PRKCQ,RAP2B,RORA,RORC,CCL21,CXCL6,STAT4,VAMP2,ADAM17,TIMP1,TSC1,ZAP70,FZD9,FADD,CORO1A,LAT,LEF1,CLEC7A,CD276,ITCH,IL33,BMP4,CDKN1A,CKS1B,S1PR1,FGF1,GNAT1,HIF1A,NDST1,LRP5,MMP14,NF1,ODC1,MAPK1,PTH1R,RAF1,RPS6KA1,TWIST1,TXNRD1,NUMBL,ACSL6,HEY2,EFNA2,EPO,IL3,SLC1A5,PICALM	69/-
15_Member	GO Biological Processes	GO:0001775	cell activation	-13.434	-10.5168	100,292,868,926,928,960,972,973,1311,2033,2064,2243,3467,3560,3566,3570,3615,3714,3718,3953,4035,5580,5588,5912,6095,6097,6366,6372,6775,6844,6868,7076,7248,7535,8326,8772,11151,27040,51176,64581,80381,83737,90865	ADA,SLC25A5,CBLB,CD8B,CD9,CD44,CD74,CD79A,COMP,EP300,ERBB2,FGA,IFNW1,IL2RB,IL4R,IL6R,IMPDH2,JAG2,JAK3,LEPR,LRP1,PRKCD,PRKCQ,RAP2B,RORA,RORC,CCL21,CXCL6,STAT4,VAMP2,ADAM17,TIMP1,TSC1,ZAP70,FZD9,FADD,CORO1A,LAT,LEF1,CLEC7A,CD276,ITCH,IL33	43/717
15_Member	GO Biological Processes	GO:0046649	lymphocyte activation	-12.9546	-10.1246	100,292,868,926,960,972,973,2033,2064,3467,3560,3566,3570,3615,3714,3718,3953,5580,5588,6095,6097,6366,6775,6868,7248,7535,8326,8772,11151,27040,51176,64581,80381,83737	ADA,SLC25A5,CBLB,CD8B,CD44,CD74,CD79A,EP300,ERBB2,IFNW1,IL2RB,IL4R,IL6R,IMPDH2,JAG2,JAK3,LEPR,PRKCD,PRKCQ,RORA,RORC,CCL21,STAT4,ADAM17,TSC1,ZAP70,FZD9,FADD,CORO1A,LAT,LEF1,CLEC7A,CD276,ITCH	34/471
15_Member	GO Biological Processes	GO:0045321	leukocyte activation	-12.1035	-9.34604	100,292,868,926,960,972,973,2033,2064,3467,3560,3566,3570,3615,3714,3718,3953,5580,5588,6095,6097,6366,6372,6775,6844,6868,7248,7535,8326,8772,11151,27040,51176,64581,80381,83737,90865	ADA,SLC25A5,CBLB,CD8B,CD44,CD74,CD79A,EP300,ERBB2,IFNW1,IL2RB,IL4R,IL6R,IMPDH2,JAG2,JAK3,LEPR,PRKCD,PRKCQ,RORA,RORC,CCL21,CXCL6,STAT4,VAMP2,ADAM17,TSC1,ZAP70,FZD9,FADD,CORO1A,LAT,LEF1,CLEC7A,CD276,ITCH,IL33	37/594
15_Member	GO Biological Processes	GO:0008283	cell population proliferation	-11.7433	-9.04792	100,652,868,928,972,973,1026,1163,1311,1901,2064,2246,2779,3091,3340,3467,3615,3953,4041,4323,4763,4953,5580,5588,5594,5745,5894,6095,6195,7248,7291,7296,8326,9253,11151,23305,23493,51176,83737,90865	ADA,BMP4,CBLB,CD9,CD74,CD79A,CDKN1A,CKS1B,COMP,S1PR1,ERBB2,FGF1,GNAT1,HIF1A,NDST1,IFNW1,IMPDH2,LEPR,LRP5,MMP14,NF1,ODC1,PRKCD,PRKCQ,MAPK1,PTH1R,RAF1,RORA,RPS6KA1,TSC1,TWIST1,TXNRD1,FZD9,NUMBL,CORO1A,ACSL6,HEY2,LEF1,ITCH,IL33	40/706
15_Member	GO Biological Processes	GO:0042110	T cell activation	-11.4228	-8.76439	100,868,926,960,972,2064,3467,3566,3570,3714,3953,5588,6095,6097,6366,6775,6868,7248,7535,8772,11151,27040,51176,64581,80381,83737	ADA,CBLB,CD8B,CD44,CD74,ERBB2,IFNW1,IL4R,IL6R,JAG2,LEPR,PRKCQ,RORA,RORC,CCL21,STAT4,ADAM17,TSC1,ZAP70,FADD,CORO1A,LAT,LEF1,CLEC7A,CD276,ITCH	26/312
15_Member	GO Biological Processes	GO:0030098	lymphocyte differentiation	-8.34942	-6.1912	100,292,972,973,2033,2064,3467,3566,3570,3714,3718,3953,6095,6097,6775,6868,7248,7535,8326,8772,51176	ADA,SLC25A5,CD74,CD79A,EP300,ERBB2,IFNW1,IL4R,IL6R,JAG2,JAK3,LEPR,RORA,RORC,STAT4,ADAM17,TSC1,ZAP70,FZD9,FADD,LEF1	21/286
15_Member	GO Biological Processes	GO:0002521	leukocyte differentiation	-7.99974	-5.91363	100,292,652,972,973,1943,2033,2064,3467,3566,3570,3714,3718,3953,4763,6095,6097,6775,6868,7248,7535,8326,8772,51176,90865	ADA,SLC25A5,BMP4,CD74,CD79A,EFNA2,EP300,ERBB2,IFNW1,IL4R,IL6R,JAG2,JAK3,LEPR,NF1,RORA,RORC,STAT4,ADAM17,TSC1,ZAP70,FZD9,FADD,LEF1,IL33	25/418
15_Member	GO Biological Processes	GO:1903131	mononuclear cell differentiation	-7.94926	-5.86787	100,292,652,972,973,2033,2064,3467,3566,3570,3714,3718,3953,6095,6097,6775,6868,7248,7535,8326,8772,51176	ADA,SLC25A5,BMP4,CD74,CD79A,EP300,ERBB2,IFNW1,IL4R,IL6R,JAG2,JAK3,LEPR,RORA,RORC,STAT4,ADAM17,TSC1,ZAP70,FZD9,FADD,LEF1	22/330
15_Member	GO Biological Processes	GO:0030217	T cell differentiation	-6.87959	-4.9437	100,972,2064,3566,3570,3714,3953,6095,6097,6775,6868,7248,7535,8772,51176	ADA,CD74,ERBB2,IL4R,IL6R,JAG2,LEPR,RORA,RORC,STAT4,ADAM17,TSC1,ZAP70,FADD,LEF1	15/179
15_Member	GO Biological Processes	GO:0030097	hemopoiesis	-6.62184	-4.73568	100,292,652,972,973,1943,2033,2056,2064,3091,3467,3562,3566,3570,3714,3718,3953,4763,6095,6097,6510,6775,6868,7248,7535,8301,8326,8772,51176,90865	ADA,SLC25A5,BMP4,CD74,CD79A,EFNA2,EP300,EPO,ERBB2,HIF1A,IFNW1,IL3,IL4R,IL6R,JAG2,JAK3,LEPR,NF1,RORA,RORC,SLC1A5,STAT4,ADAM17,TSC1,ZAP70,PICALM,FZD9,FADD,LEF1,IL33	30/672
15_Member	GO Biological Processes	GO:0070661	leukocyte proliferation	-6.34545	-4.50205	100,868,973,2064,3467,3615,4763,5580,5588,11151,51176,83737,90865	ADA,CBLB,CD79A,ERBB2,IFNW1,IMPDH2,NF1,PRKCD,PRKCQ,CORO1A,LEF1,ITCH,IL33	13/146
15_Member	GO Biological Processes	GO:0046651	lymphocyte proliferation	-5.47959	-3.78134	100,868,973,2064,3467,3615,5580,5588,11151,51176,83737	ADA,CBLB,CD79A,ERBB2,IFNW1,IMPDH2,PRKCD,PRKCQ,CORO1A,LEF1,ITCH	11/123
15_Member	GO Biological Processes	GO:0032943	mononuclear cell proliferation	-5.34408	-3.6667	100,868,973,2064,3467,3615,5580,5588,11151,51176,83737	ADA,CBLB,CD79A,ERBB2,IFNW1,IMPDH2,PRKCD,PRKCQ,CORO1A,LEF1,ITCH	11/127
15_Member	GO Biological Processes	GO:0042113	B cell activation	-3.74879	-2.38423	100,292,973,2033,3467,3718,5580,6868,7535,8326,51176	ADA,SLC25A5,CD79A,EP300,IFNW1,JAK3,PRKCD,ADAM17,ZAP70,FZD9,LEF1	11/189
15_Member	GO Biological Processes	GO:0030183	B cell differentiation	-3.03054	-1.80321	100,292,973,2033,3467,3718,6868,8326	ADA,SLC25A5,CD79A,EP300,IFNW1,JAK3,ADAM17,FZD9	8/130
15_Member	GO Biological Processes	GO:0042100	B cell proliferation	-2.88105	-1.68722	100,973,3467,5580,51176	ADA,CD79A,IFNW1,PRKCD,LEF1	5/53
16_Summary	GO Biological Processes	GO:0007610	behavior	-13.0695	-10.2123	100,109,186,551,1136,1140,1272,1497,1639,1742,2033,2558,2693,2834,2890,2898,2902,2904,3091,3269,4287,4593,4763,4889,5194,5594,5649,6507,6865,7060,7248,8301,8326,8704,8772,10288,27087,28964,57521,3122	ADA,ADCY3,AGTR2,AVP,CHRNA3,CHRNB1,CNTN1,CTNS,DCTN1,DLG4,EP300,GABRA5,GHSR,PRLHR,GRIA1,GRIK2,GRIN1,GRIN2B,HIF1A,HRH1,ATXN3,MUSK,NF1,NPY5R,PEX13,MAPK1,RELN,SLC1A3,TACR2,THBS4,TSC1,PICALM,FZD9,B4GALT2,FADD,LILRB2,B3GAT1,GIT1,RPTOR,HLA-DRA	40/-
16_Member	GO Biological Processes	GO:0007610	behavior	-13.0695	-10.2123	100,109,186,551,1136,1140,1272,1497,1639,1742,2033,2558,2693,2834,2890,2898,2902,2904,3091,3269,4287,4593,4763,4889,5194,5594,5649,6507,6865,7060,7248,8301,8326,8704,8772,10288,27087,28964,57521	ADA,ADCY3,AGTR2,AVP,CHRNA3,CHRNB1,CNTN1,CTNS,DCTN1,DLG4,EP300,GABRA5,GHSR,PRLHR,GRIA1,GRIK2,GRIN1,GRIN2B,HIF1A,HRH1,ATXN3,MUSK,NF1,NPY5R,PEX13,MAPK1,RELN,SLC1A3,TACR2,THBS4,TSC1,PICALM,FZD9,B4GALT2,FADD,LILRB2,B3GAT1,GIT1,RPTOR	39/611
16_Member	GO Biological Processes	GO:0007611	learning or memory	-10.1411	-7.69565	109,1497,1742,2033,2558,2693,2890,2902,2904,3091,3269,4593,4763,5594,5649,6865,7248,8301,8326,8704,10288,27087,28964	ADCY3,CTNS,DLG4,EP300,GABRA5,GHSR,GRIA1,GRIN1,GRIN2B,HIF1A,HRH1,MUSK,NF1,MAPK1,RELN,TACR2,TSC1,PICALM,FZD9,B4GALT2,LILRB2,B3GAT1,GIT1	23/277
16_Member	GO Biological Processes	GO:0050890	cognition	-9.69882	-7.32799	109,1497,1742,2033,2558,2693,2890,2902,2904,3091,3122,3269,4593,4763,5594,5649,6865,7248,8301,8326,8704,10288,27087,28964	ADCY3,CTNS,DLG4,EP300,GABRA5,GHSR,GRIA1,GRIN1,GRIN2B,HIF1A,HLA-DRA,HRH1,MUSK,NF1,MAPK1,RELN,TACR2,TSC1,PICALM,FZD9,B4GALT2,LILRB2,B3GAT1,GIT1	24/318
16_Member	GO Biological Processes	GO:0008306	associative learning	-7.00503	-5.0424	109,1497,2558,2902,3091,3269,4763,5649,7248,8704,27087	ADCY3,CTNS,GABRA5,GRIN1,HIF1A,HRH1,NF1,RELN,TSC1,B4GALT2,B3GAT1	11/87
16_Member	GO Biological Processes	GO:0007612	learning	-6.9344	-4.98763	109,1497,1742,2558,2902,3091,3269,4763,5649,6865,7248,8704,27087,28964	ADCY3,CTNS,DLG4,GABRA5,GRIN1,HIF1A,HRH1,NF1,RELN,TACR2,TSC1,B4GALT2,B3GAT1,GIT1	14/153
16_Member	GO Biological Processes	GO:0008542	visual learning	-5.08132	-3.45209	1497,2902,3091,3269,4763,8704,27087	CTNS,GRIN1,HIF1A,HRH1,NF1,B4GALT2,B3GAT1	7/48
16_Member	GO Biological Processes	GO:0007632	visual behavior	-4.73462	-3.17564	1497,2902,3091,3269,4763,8704,27087	CTNS,GRIN1,HIF1A,HRH1,NF1,B4GALT2,B3GAT1	7/54
16_Member	GO Biological Processes	GO:0007626	locomotory behavior	-3.03121	-1.80356	551,1136,1272,1497,1742,5194,5649,7248,8704,28964	AVP,CHRNA3,CNTN1,CTNS,DLG4,PEX13,RELN,TSC1,B4GALT2,GIT1	10/195
17_Summary	GO Biological Processes	GO:0009725	response to hormone	-12.663	-9.85847	2,186,498,652,815,1364,1645,2033,2056,2492,2693,2931,3148,3304,3566,3718,3953,4323,4821,4982,5111,5167,5272,5580,5594,5894,5901,5970,6256,6366,6655,6775,6844,7076,7248,7253,10401,27043,59350,64106,64506,143686,164091,376497,1136,2350,2890,3269,3361,3363,3708,4035,6507,9630,10084,57521,340061	A2M,AGTR2,ATP5F1A,BMP4,CAMK2A,CLDN4,AKR1C1,EP300,EPO,FSHR,GHSR,GSK3A,HMGB2,HSPA1B,IL4R,JAK3,LEPR,MMP14,NKX2-2,TNFRSF11B,PCNA,ENPP1,SERPINB9,PRKCD,MAPK1,RAF1,RAN,RELA,RXRA,CCL21,SOS2,STAT4,VAMP2,TIMP1,TSC1,TSHR,PIAS3,PELP1,RXFP1,NPFFR1,CPEB1,SESN3,PAQR7,SLC27A1,CHRNA3,FOLR2,GRIA1,HRH1,HTR5A,HTR7,ITPR1,LRP1,SLC1A3,GNA14,PQBP1,RPTOR,STING1	57/-
17_Member	GO Biological Processes	GO:0009725	response to hormone	-12.663	-9.85847	2,186,498,652,815,1364,1645,2033,2056,2492,2693,2931,3148,3304,3566,3718,3953,4323,4821,4982,5111,5167,5272,5580,5594,5894,5901,5970,6256,6366,6655,6775,6844,7076,7248,7253,10401,27043,59350,64106,64506,143686,164091,376497	A2M,AGTR2,ATP5F1A,BMP4,CAMK2A,CLDN4,AKR1C1,EP300,EPO,FSHR,GHSR,GSK3A,HMGB2,HSPA1B,IL4R,JAK3,LEPR,MMP14,NKX2-2,TNFRSF11B,PCNA,ENPP1,SERPINB9,PRKCD,MAPK1,RAF1,RAN,RELA,RXRA,CCL21,SOS2,STAT4,VAMP2,TIMP1,TSC1,TSHR,PIAS3,PELP1,RXFP1,NPFFR1,CPEB1,SESN3,PAQR7,SLC27A1	44/788
17_Member	GO Biological Processes	GO:0032870	cellular response to hormone stimulus	-8.16865	-6.05054	186,498,652,815,1645,2492,2693,2931,3304,3718,3953,5167,5272,5580,5594,5894,5901,5970,6256,6655,6844,7253,27043,59350,64106,64506,164091,376497	AGTR2,ATP5F1A,BMP4,CAMK2A,AKR1C1,FSHR,GHSR,GSK3A,HSPA1B,JAK3,LEPR,ENPP1,SERPINB9,PRKCD,MAPK1,RAF1,RAN,RELA,RXRA,SOS2,VAMP2,TSHR,PELP1,RXFP1,NPFFR1,CPEB1,PAQR7,SLC27A1	28/505
17_Member	GO Biological Processes	GO:1901699	cellular response to nitrogen compound	-7.14948	-5.15695	186,498,815,1136,2350,2693,2890,2931,3269,3361,3363,3708,3718,4035,5167,5580,5594,5894,5970,6507,6655,6844,7253,9630,10084,57521,64506,143686,340061,376497	AGTR2,ATP5F1A,CAMK2A,CHRNA3,FOLR2,GHSR,GRIA1,GSK3A,HRH1,HTR5A,HTR7,ITPR1,JAK3,LRP1,ENPP1,PRKCD,MAPK1,RAF1,RELA,SLC1A3,SOS2,VAMP2,TSHR,GNA14,PQBP1,RPTOR,CPEB1,SESN3,STING1,SLC27A1	30/635
17_Member	GO Biological Processes	GO:0071417	cellular response to organonitrogen compound	-5.63208	-3.8992	186,815,1136,2350,2693,2931,3269,3361,3363,3708,3718,4035,5167,5580,5594,5894,5970,6507,6655,6844,7253,9630,57521,64506,143686,376497	AGTR2,CAMK2A,CHRNA3,FOLR2,GHSR,GSK3A,HRH1,HTR5A,HTR7,ITPR1,JAK3,LRP1,ENPP1,PRKCD,MAPK1,RAF1,RELA,SLC1A3,SOS2,VAMP2,TSHR,GNA14,RPTOR,CPEB1,SESN3,SLC27A1	26/596
17_Member	GO Biological Processes	GO:0043434	response to peptide hormone	-5.21789	-3.56306	186,815,2693,2931,3718,5167,5580,5594,5894,5970,6655,6775,6844,7076,7248,7253,64506,143686,376497	AGTR2,CAMK2A,GHSR,GSK3A,JAK3,ENPP1,PRKCD,MAPK1,RAF1,RELA,SOS2,STAT4,VAMP2,TIMP1,TSC1,TSHR,CPEB1,SESN3,SLC27A1	19/372
17_Member	GO Biological Processes	GO:0071375	cellular response to peptide hormone stimulus	-5.14169	-3.50325	186,815,2693,2931,3718,5167,5580,5594,5894,5970,6655,6844,7253,64506,376497	AGTR2,CAMK2A,GHSR,GSK3A,JAK3,ENPP1,PRKCD,MAPK1,RAF1,RELA,SOS2,VAMP2,TSHR,CPEB1,SLC27A1	15/246
17_Member	GO Biological Processes	GO:1901653	cellular response to peptide	-4.49255	-2.97136	186,815,2693,2931,3718,4035,5167,5580,5594,5894,5970,6655,6844,7253,64506,376497	AGTR2,CAMK2A,GHSR,GSK3A,JAK3,LRP1,ENPP1,PRKCD,MAPK1,RAF1,RELA,SOS2,VAMP2,TSHR,CPEB1,SLC27A1	16/313
17_Member	GO Biological Processes	GO:1901652	response to peptide	-4.46065	-2.94968	186,815,2693,2931,3718,4035,5167,5580,5594,5894,5970,6655,6775,6844,7076,7248,7253,64506,143686,376497	AGTR2,CAMK2A,GHSR,GSK3A,JAK3,LRP1,ENPP1,PRKCD,MAPK1,RAF1,RELA,SOS2,STAT4,VAMP2,TIMP1,TSC1,TSHR,CPEB1,SESN3,SLC27A1	20/459
17_Member	GO Biological Processes	GO:0032869	cellular response to insulin stimulus	-3.24187	-1.97358	2693,2931,5167,5594,5894,6655,6844,64506,376497	GHSR,GSK3A,ENPP1,MAPK1,RAF1,SOS2,VAMP2,CPEB1,SLC27A1	9/151
17_Member	GO Biological Processes	GO:0032868	response to insulin	-3.2376	-1.97003	2693,2931,5167,5594,5894,6655,6844,7248,64506,143686,376497	GHSR,GSK3A,ENPP1,MAPK1,RAF1,SOS2,VAMP2,TSC1,CPEB1,SESN3,SLC27A1	11/217
18_Summary	GO Biological Processes	GO:0006954	inflammatory response	-12.1882	-9.41938	2,186,623,960,1116,1234,1269,2056,2350,3091,3148,3269,3340,3552,3566,3570,4035,4210,5320,5547,5588,5601,5970,6360,6366,6372,6375,7076,8452,10663,22900,27040,64581,83737,90865,149233,972,3304,3665,6095,6868,7291,8772,10084,10288,80381,340061	A2M,AGTR2,BDKRB1,CD44,CHI3L1,CCR5,CNR2,EPO,FOLR2,HIF1A,HMGB2,HRH1,NDST1,IL1A,IL4R,IL6R,LRP1,MEFV,PLA2G2A,PRCP,PRKCQ,MAPK9,RELA,CCL16,CCL21,CXCL6,XCL1,TIMP1,CUL3,CXCR6,CARD8,LAT,CLEC7A,ITCH,IL33,IL23R,CD74,HSPA1B,IRF7,RORA,ADAM17,TWIST1,FADD,PQBP1,LILRB2,CD276,STING1	47/-
18_Member	GO Biological Processes	GO:0006954	inflammatory response	-12.1882	-9.41938	2,186,623,960,1116,1234,1269,2056,2350,3091,3148,3269,3340,3552,3566,3570,4035,4210,5320,5547,5588,5601,5970,6360,6366,6372,6375,7076,8452,10663,22900,27040,64581,83737,90865,149233	A2M,AGTR2,BDKRB1,CD44,CHI3L1,CCR5,CNR2,EPO,FOLR2,HIF1A,HMGB2,HRH1,NDST1,IL1A,IL4R,IL6R,LRP1,MEFV,PLA2G2A,PRCP,PRKCQ,MAPK9,RELA,CCL16,CCL21,CXCL6,XCL1,TIMP1,CUL3,CXCR6,CARD8,LAT,CLEC7A,ITCH,IL33,IL23R	36/560
18_Member	GO Biological Processes	GO:0001819	positive regulation of cytokine production	-7.12447	-5.13764	972,1116,3091,3148,3304,3552,3566,3570,3665,4210,5588,5601,5970,6095,6375,6868,7291,8772,10084,10288,22900,64581,80381,90865,149233,340061	CD74,CHI3L1,HIF1A,HMGB2,HSPA1B,IL1A,IL4R,IL6R,IRF7,MEFV,PRKCQ,MAPK9,RELA,RORA,XCL1,ADAM17,TWIST1,FADD,PQBP1,LILRB2,CARD8,CLEC7A,CD276,IL33,IL23R,STING1	26/497
19_Summary	GO Biological Processes	GO:0070663	regulation of leukocyte proliferation	-12.0891	-9.34602	100,652,868,972,1026,1378,2056,2064,3109,3552,3718,4763,5320,5588,5594,6375,6655,7535,8772,10288,11151,80381,83737,90865,149233,928,1075,1269,1326,1845,3122,3566,4323,5580,6095,6195,6366,27040,51176,64581,84787,960,5970,2243,3913,5979,7168,7248,1441,3091,3148,3304,3665,4609,4982,10401,2,5272,6372,7291,79671	ADA,BMP4,CBLB,CD74,CDKN1A,CR1,EPO,ERBB2,HLA-DMB,IL1A,JAK3,NF1,PLA2G2A,PRKCQ,MAPK1,XCL1,SOS2,ZAP70,FADD,LILRB2,CORO1A,CD276,ITCH,IL33,IL23R,CD9,CTSC,CNR2,MAP3K8,DUSP3,HLA-DRA,IL4R,MMP14,PRKCD,RORA,RPS6KA1,CCL21,LAT,LEF1,CLEC7A,KMT5C,CD44,RELA,FGA,LAMB2,RET,TPM1,TSC1,CSF3R,HIF1A,HMGB2,HSPA1B,IRF7,MYC,TNFRSF11B,PIAS3,A2M,SERPINB9,CXCL6,TWIST1,NLRX1	61/-
19_Member	GO Biological Processes	GO:0070663	regulation of leukocyte proliferation	-12.0891	-9.34602	100,652,868,972,1026,1378,2056,2064,3109,3552,3718,4763,5320,5588,5594,6375,6655,7535,8772,10288,11151,80381,83737,90865,149233	ADA,BMP4,CBLB,CD74,CDKN1A,CR1,EPO,ERBB2,HLA-DMB,IL1A,JAK3,NF1,PLA2G2A,PRKCQ,MAPK1,XCL1,SOS2,ZAP70,FADD,LILRB2,CORO1A,CD276,ITCH,IL33,IL23R	25/268
19_Member	GO Biological Processes	GO:0050865	regulation of cell activation	-12.0818	-9.34602	100,652,868,928,972,1026,1075,1269,1326,1378,1845,2056,2064,3109,3122,3552,3566,3718,4323,5320,5580,5588,6095,6195,6366,6375,6655,7535,8772,10288,11151,27040,51176,64581,80381,83737,84787,90865,149233	ADA,BMP4,CBLB,CD9,CD74,CDKN1A,CTSC,CNR2,MAP3K8,CR1,DUSP3,EPO,ERBB2,HLA-DMB,HLA-DRA,IL1A,IL4R,JAK3,MMP14,PLA2G2A,PRKCD,PRKCQ,RORA,RPS6KA1,CCL21,XCL1,SOS2,ZAP70,FADD,LILRB2,CORO1A,LAT,LEF1,CLEC7A,CD276,ITCH,KMT5C,IL33,IL23R	39/657
19_Member	GO Biological Processes	GO:0002694	regulation of leukocyte activation	-11.3198	-8.67889	100,652,868,972,1026,1075,1269,1326,1378,1845,2056,2064,3109,3122,3552,3566,3718,4323,5320,5588,6095,6366,6375,6655,7535,8772,10288,11151,27040,51176,64581,80381,83737,84787,90865,149233	ADA,BMP4,CBLB,CD74,CDKN1A,CTSC,CNR2,MAP3K8,CR1,DUSP3,EPO,ERBB2,HLA-DMB,HLA-DRA,IL1A,IL4R,JAK3,MMP14,PLA2G2A,PRKCQ,RORA,CCL21,XCL1,SOS2,ZAP70,FADD,LILRB2,CORO1A,LAT,LEF1,CLEC7A,CD276,ITCH,KMT5C,IL33,IL23R	36/600
19_Member	GO Biological Processes	GO:0050863	regulation of T cell activation	-11.026	-8.41529	100,652,868,972,1326,1378,1845,2056,2064,3109,3122,3552,3566,3718,5320,5588,6366,6375,6655,7535,8772,10288,11151,27040,51176,80381,83737,149233	ADA,BMP4,CBLB,CD74,MAP3K8,CR1,DUSP3,EPO,ERBB2,HLA-DMB,HLA-DRA,IL1A,IL4R,JAK3,PLA2G2A,PRKCQ,CCL21,XCL1,SOS2,ZAP70,FADD,LILRB2,CORO1A,LAT,LEF1,CD276,ITCH,IL23R	28/378
19_Member	GO Biological Processes	GO:1903037	regulation of leukocyte cell-cell adhesion	-10.9988	-8.39841	100,652,868,960,972,1326,1378,1845,2056,2064,3109,3122,3552,3566,3718,5320,5588,5970,6366,6375,7535,8772,10288,11151,51176,80381,83737,149233	ADA,BMP4,CBLB,CD44,CD74,MAP3K8,CR1,DUSP3,EPO,ERBB2,HLA-DMB,HLA-DRA,IL1A,IL4R,JAK3,PLA2G2A,PRKCQ,RELA,CCL21,XCL1,ZAP70,FADD,LILRB2,CORO1A,LEF1,CD276,ITCH,IL23R	28/379
19_Member	GO Biological Processes	GO:0051249	regulation of lymphocyte activation	-10.7484	-8.19922	100,652,868,972,1026,1326,1378,1845,2056,2064,3109,3122,3552,3566,3718,4323,5320,5588,6366,6375,6655,7535,8772,10288,11151,27040,51176,64581,80381,83737,84787,149233	ADA,BMP4,CBLB,CD74,CDKN1A,MAP3K8,CR1,DUSP3,EPO,ERBB2,HLA-DMB,HLA-DRA,IL1A,IL4R,JAK3,MMP14,PLA2G2A,PRKCQ,CCL21,XCL1,SOS2,ZAP70,FADD,LILRB2,CORO1A,LAT,LEF1,CLEC7A,CD276,ITCH,KMT5C,IL23R	32/504
19_Member	GO Biological Processes	GO:0050670	regulation of lymphocyte proliferation	-10.5959	-8.0669	100,652,868,972,1026,1378,2056,2064,3109,3552,3718,5320,5588,6375,6655,7535,8772,10288,11151,80381,83737,149233	ADA,BMP4,CBLB,CD74,CDKN1A,CR1,EPO,ERBB2,HLA-DMB,IL1A,JAK3,PLA2G2A,PRKCQ,XCL1,SOS2,ZAP70,FADD,LILRB2,CORO1A,CD276,ITCH,IL23R	22/239
19_Member	GO Biological Processes	GO:0032944	regulation of mononuclear cell proliferation	-10.4545	-7.94762	100,652,868,972,1026,1378,2056,2064,3109,3552,3718,5320,5588,6375,6655,7535,8772,10288,11151,80381,83737,149233	ADA,BMP4,CBLB,CD74,CDKN1A,CR1,EPO,ERBB2,HLA-DMB,IL1A,JAK3,PLA2G2A,PRKCQ,XCL1,SOS2,ZAP70,FADD,LILRB2,CORO1A,CD276,ITCH,IL23R	22/243
19_Member	GO Biological Processes	GO:0022407	regulation of cell-cell adhesion	-10.3457	-7.86635	100,652,868,928,960,972,1326,1378,1845,2056,2064,2243,3109,3122,3552,3566,3718,5320,5580,5588,5970,6366,6375,7535,8772,10288,11151,51176,80381,83737,149233	ADA,BMP4,CBLB,CD9,CD44,CD74,MAP3K8,CR1,DUSP3,EPO,ERBB2,FGA,HLA-DMB,HLA-DRA,IL1A,IL4R,JAK3,PLA2G2A,PRKCD,PRKCQ,RELA,CCL21,XCL1,ZAP70,FADD,LILRB2,CORO1A,LEF1,CD276,ITCH,IL23R	31/492
19_Member	GO Biological Processes	GO:0042129	regulation of T cell proliferation	-10.1336	-7.69356	652,868,1378,2056,2064,3109,3552,3718,5320,5588,6375,6655,7535,8772,10288,11151,80381,83737,149233	BMP4,CBLB,CR1,EPO,ERBB2,HLA-DMB,IL1A,JAK3,PLA2G2A,PRKCQ,XCL1,SOS2,ZAP70,FADD,LILRB2,CORO1A,CD276,ITCH,IL23R	19/183
19_Member	GO Biological Processes	GO:0050867	positive regulation of cell activation	-9.86328	-7.46411	100,972,1026,1075,1326,1378,2056,3109,3122,3552,3566,3718,4323,5588,6195,6366,6375,7535,8772,10288,11151,51176,64581,80381,84787,90865,149233	ADA,CD74,CDKN1A,CTSC,MAP3K8,CR1,EPO,HLA-DMB,HLA-DRA,IL1A,IL4R,JAK3,MMP14,PRKCQ,RPS6KA1,CCL21,XCL1,ZAP70,FADD,LILRB2,CORO1A,LEF1,CLEC7A,CD276,KMT5C,IL33,IL23R	27/395
19_Member	GO Biological Processes	GO:0002696	positive regulation of leukocyte activation	-9.57778	-7.22485	100,972,1026,1075,1326,1378,2056,3109,3122,3552,3566,3718,4323,5588,6366,6375,7535,8772,10288,11151,51176,64581,80381,84787,90865,149233	ADA,CD74,CDKN1A,CTSC,MAP3K8,CR1,EPO,HLA-DMB,HLA-DRA,IL1A,IL4R,JAK3,MMP14,PRKCQ,CCL21,XCL1,ZAP70,FADD,LILRB2,CORO1A,LEF1,CLEC7A,CD276,KMT5C,IL33,IL23R	26/378
19_Member	GO Biological Processes	GO:1903039	positive regulation of leukocyte cell-cell adhesion	-9.47819	-7.14247	100,960,972,1326,1378,2056,3109,3122,3552,3566,3718,5588,5970,6366,6375,7535,8772,10288,11151,51176,80381,149233	ADA,CD44,CD74,MAP3K8,CR1,EPO,HLA-DMB,HLA-DRA,IL1A,IL4R,JAK3,PRKCQ,RELA,CCL21,XCL1,ZAP70,FADD,LILRB2,CORO1A,LEF1,CD276,IL23R	22/273
19_Member	GO Biological Processes	GO:0051251	positive regulation of lymphocyte activation	-9.45224	-7.13306	100,972,1026,1326,1378,2056,3109,3122,3552,3566,3718,4323,5588,6366,6375,7535,8772,10288,11151,51176,64581,80381,84787,149233	ADA,CD74,CDKN1A,MAP3K8,CR1,EPO,HLA-DMB,HLA-DRA,IL1A,IL4R,JAK3,MMP14,PRKCQ,CCL21,XCL1,ZAP70,FADD,LILRB2,CORO1A,LEF1,CLEC7A,CD276,KMT5C,IL23R	24/327
19_Member	GO Biological Processes	GO:0022409	positive regulation of cell-cell adhesion	-8.88117	-6.63982	100,960,972,1326,1378,2056,2243,3109,3122,3552,3566,3718,5588,5970,6366,6375,7535,8772,10288,11151,51176,80381,149233	ADA,CD44,CD74,MAP3K8,CR1,EPO,FGA,HLA-DMB,HLA-DRA,IL1A,IL4R,JAK3,PRKCQ,RELA,CCL21,XCL1,ZAP70,FADD,LILRB2,CORO1A,LEF1,CD276,IL23R	23/321
19_Member	GO Biological Processes	GO:0050870	positive regulation of T cell activation	-8.64726	-6.43542	100,972,1326,1378,2056,3109,3122,3552,3566,3718,5588,6366,6375,7535,8772,10288,11151,51176,80381,149233	ADA,CD74,MAP3K8,CR1,EPO,HLA-DMB,HLA-DRA,IL1A,IL4R,JAK3,PRKCQ,CCL21,XCL1,ZAP70,FADD,LILRB2,CORO1A,LEF1,CD276,IL23R	20/249
19_Member	GO Biological Processes	GO:0045785	positive regulation of cell adhesion	-8.61046	-6.40492	100,960,972,1326,1378,2056,2064,2243,3109,3122,3552,3566,3718,3913,5588,5970,5979,6366,6375,7168,7248,7535,8772,10288,11151,51176,80381,149233	ADA,CD44,CD74,MAP3K8,CR1,EPO,ERBB2,FGA,HLA-DMB,HLA-DRA,IL1A,IL4R,JAK3,LAMB2,PRKCQ,RELA,RET,CCL21,XCL1,TPM1,TSC1,ZAP70,FADD,LILRB2,CORO1A,LEF1,CD276,IL23R	28/482
19_Member	GO Biological Processes	GO:0070665	positive regulation of leukocyte proliferation	-8.16132	-6.04829	100,972,1026,2056,3109,3552,3718,5588,5594,6375,7535,8772,10288,11151,80381,149233	ADA,CD74,CDKN1A,EPO,HLA-DMB,IL1A,JAK3,PRKCQ,MAPK1,XCL1,ZAP70,FADD,LILRB2,CORO1A,CD276,IL23R	16/166
19_Member	GO Biological Processes	GO:0050671	positive regulation of lymphocyte proliferation	-8.10891	-6.0132	100,972,1026,2056,3109,3552,3718,5588,6375,7535,8772,10288,11151,80381,149233	ADA,CD74,CDKN1A,EPO,HLA-DMB,IL1A,JAK3,PRKCQ,XCL1,ZAP70,FADD,LILRB2,CORO1A,CD276,IL23R	15/145
19_Member	GO Biological Processes	GO:0032946	positive regulation of mononuclear cell proliferation	-7.98691	-5.90317	100,972,1026,2056,3109,3552,3718,5588,6375,7535,8772,10288,11151,80381,149233	ADA,CD74,CDKN1A,EPO,HLA-DMB,IL1A,JAK3,PRKCQ,XCL1,ZAP70,FADD,LILRB2,CORO1A,CD276,IL23R	15/148
19_Member	GO Biological Processes	GO:1903706	regulation of hemopoiesis	-7.36806	-5.35194	100,652,972,1378,1441,2064,3091,3122,3148,3304,3566,3665,3718,4323,4609,4763,4982,6655,7535,8772,10288,10401,51176,149233	ADA,BMP4,CD74,CR1,CSF3R,ERBB2,HIF1A,HLA-DRA,HMGB2,HSPA1B,IL4R,IRF7,JAK3,MMP14,MYC,NF1,TNFRSF11B,SOS2,ZAP70,FADD,LILRB2,PIAS3,LEF1,IL23R	24/418
19_Member	GO Biological Processes	GO:0042102	positive regulation of T cell proliferation	-7.09008	-5.11314	2056,3109,3552,3718,5588,6375,7535,8772,10288,11151,80381,149233	EPO,HLA-DMB,IL1A,JAK3,PRKCQ,XCL1,ZAP70,FADD,LILRB2,CORO1A,CD276,IL23R	12/105
19_Member	GO Biological Processes	GO:1902105	regulation of leukocyte differentiation	-6.78216	-4.85848	100,652,972,1378,2064,3122,3566,3665,3718,4323,4609,4763,4982,6655,7535,8772,10288,10401,51176,149233	ADA,BMP4,CD74,CR1,ERBB2,HLA-DRA,IL4R,IRF7,JAK3,MMP14,MYC,NF1,TNFRSF11B,SOS2,ZAP70,FADD,LILRB2,PIAS3,LEF1,IL23R	20/322
19_Member	GO Biological Processes	GO:0045580	regulation of T cell differentiation	-5.32209	-3.64839	100,652,972,1378,2064,3122,3566,3718,6655,7535,10288,51176,149233	ADA,BMP4,CD74,CR1,ERBB2,HLA-DRA,IL4R,JAK3,SOS2,ZAP70,LILRB2,LEF1,IL23R	13/180
19_Member	GO Biological Processes	GO:0045619	regulation of lymphocyte differentiation	-5.23235	-3.57361	100,652,972,1378,2064,3122,3566,3718,4323,6655,7535,10288,51176,149233	ADA,BMP4,CD74,CR1,ERBB2,HLA-DRA,IL4R,JAK3,MMP14,SOS2,ZAP70,LILRB2,LEF1,IL23R	14/212
19_Member	GO Biological Processes	GO:0046634	regulation of alpha-beta T cell activation	-4.92623	-3.32353	100,868,3122,3566,3718,5588,6375,7535,83737,149233	ADA,CBLB,HLA-DRA,IL4R,JAK3,PRKCQ,XCL1,ZAP70,ITCH,IL23R	10/115
19_Member	GO Biological Processes	GO:0002819	regulation of adaptive immune response	-4.71414	-3.15797	100,1378,3122,3566,3665,3718,5588,6375,8772,64581,84787,90865,149233	ADA,CR1,HLA-DRA,IL4R,IRF7,JAK3,PRKCQ,XCL1,FADD,CLEC7A,KMT5C,IL33,IL23R	13/205
19_Member	GO Biological Processes	GO:2000514	regulation of CD4-positive, alpha-beta T cell activation	-4.61154	-3.07322	868,3122,3566,3718,5588,6375,83737,149233	CBLB,HLA-DRA,IL4R,JAK3,PRKCQ,XCL1,ITCH,IL23R	8/77
19_Member	GO Biological Processes	GO:0045621	positive regulation of lymphocyte differentiation	-4.46181	-2.95021	100,972,1378,3122,3566,4323,7535,10288,51176,149233	ADA,CD74,CR1,HLA-DRA,IL4R,MMP14,ZAP70,LILRB2,LEF1,IL23R	10/130
19_Member	GO Biological Processes	GO:0002822	regulation of adaptive immune response based on somatic recombination of immune receptors built from immunoglobulin superfamily domains	-4.3794	-2.88082	100,1378,3122,3566,3718,5588,6375,8772,64581,84787,90865,149233	ADA,CR1,HLA-DRA,IL4R,JAK3,PRKCQ,XCL1,FADD,CLEC7A,KMT5C,IL33,IL23R	12/190
19_Member	GO Biological Processes	GO:0045582	positive regulation of T cell differentiation	-4.10083	-2.66237	100,972,1378,3122,3566,7535,10288,51176,149233	ADA,CD74,CR1,HLA-DRA,IL4R,ZAP70,LILRB2,LEF1,IL23R	9/116
19_Member	GO Biological Processes	GO:0046635	positive regulation of alpha-beta T cell activation	-3.95644	-2.54691	100,3122,3566,5588,6375,7535,149233	ADA,HLA-DRA,IL4R,PRKCQ,XCL1,ZAP70,IL23R	7/71
19_Member	GO Biological Processes	GO:0002697	regulation of immune effector process	-3.92141	-2.51733	2,972,1378,3109,3122,3566,3718,5272,6372,6375,7291,8772,64581,79671,84787,90865,149233	A2M,CD74,CR1,HLA-DMB,HLA-DRA,IL4R,JAK3,SERPINB9,CXCL6,XCL1,TWIST1,FADD,CLEC7A,NLRX1,KMT5C,IL33,IL23R	17/387
19_Member	GO Biological Processes	GO:1902107	positive regulation of leukocyte differentiation	-3.80957	-2.43136	100,972,1378,3122,3566,4323,7535,8772,10288,51176,149233	ADA,CD74,CR1,HLA-DRA,IL4R,MMP14,ZAP70,FADD,LILRB2,LEF1,IL23R	11/186
19_Member	GO Biological Processes	GO:1903708	positive regulation of hemopoiesis	-3.80957	-2.43136	100,972,1378,3122,3566,4323,7535,8772,10288,51176,149233	ADA,CD74,CR1,HLA-DRA,IL4R,MMP14,ZAP70,FADD,LILRB2,LEF1,IL23R	11/186
19_Member	GO Biological Processes	GO:0031341	regulation of cell killing	-3.48667	-2.16709	1378,3122,5272,6372,6375,8772,64581,149233	CR1,HLA-DRA,SERPINB9,CXCL6,XCL1,FADD,CLEC7A,IL23R	8/111
19_Member	GO Biological Processes	GO:2000516	positive regulation of CD4-positive, alpha-beta T cell activation	-3.30088	-2.01753	3122,3566,5588,6375,149233	HLA-DRA,IL4R,PRKCQ,XCL1,IL23R	5/43
19_Member	GO Biological Processes	GO:0002824	positive regulation of adaptive immune response based on somatic recombination of immune receptors built from immunoglobulin superfamily domains	-3.18808	-1.92943	100,3122,5588,6375,8772,64581,84787,149233	ADA,HLA-DRA,PRKCQ,XCL1,FADD,CLEC7A,KMT5C,IL23R	8/123
19_Member	GO Biological Processes	GO:0002700	regulation of production of molecular mediator of immune response	-3.09995	-1.85792	972,1378,3566,3718,6375,7291,64581,79671,84787,90865	CD74,CR1,IL4R,JAK3,XCL1,TWIST1,CLEC7A,NLRX1,KMT5C,IL33	10/191
19_Member	GO Biological Processes	GO:0002821	positive regulation of adaptive immune response	-3.05237	-1.81809	100,3122,5588,6375,8772,64581,84787,149233	ADA,HLA-DRA,PRKCQ,XCL1,FADD,CLEC7A,KMT5C,IL23R	8/129
19_Member	GO Biological Processes	GO:0046637	regulation of alpha-beta T cell differentiation	-3.03969	-1.80841	100,3122,3566,3718,7535,149233	ADA,HLA-DRA,IL4R,JAK3,ZAP70,IL23R	6/73
19_Member	GO Biological Processes	GO:0046638	positive regulation of alpha-beta T cell differentiation	-2.91864	-1.71591	100,3122,3566,7535,149233	ADA,HLA-DRA,IL4R,ZAP70,IL23R	5/52
19_Member	GO Biological Processes	GO:0002703	regulation of leukocyte mediated immunity	-2.76827	-1.5961	1378,3122,3566,3718,5272,6372,6375,8772,64581,84787,149233	CR1,HLA-DRA,IL4R,JAK3,SERPINB9,CXCL6,XCL1,FADD,CLEC7A,KMT5C,IL23R	11/248
19_Member	GO Biological Processes	GO:0032649	regulation of type II interferon production	-2.60495	-1.46965	1378,6375,8772,64581,80381,90865,149233	CR1,XCL1,FADD,CLEC7A,CD276,IL33,IL23R	7/119
19_Member	GO Biological Processes	GO:0002699	positive regulation of immune effector process	-2.49564	-1.37701	972,1378,3109,3122,3566,6375,8772,64581,84787,90865,149233	CD74,CR1,HLA-DMB,HLA-DRA,IL4R,XCL1,FADD,CLEC7A,KMT5C,IL33,IL23R	11/269
19_Member	GO Biological Processes	GO:0001916	positive regulation of T cell mediated cytotoxicity	-2.48753	-1.37178	3122,6375,8772,149233	HLA-DRA,XCL1,FADD,IL23R	4/40
19_Member	GO Biological Processes	GO:0001910	regulation of leukocyte mediated cytotoxicity	-2.43162	-1.32436	3122,5272,6372,6375,8772,149233	HLA-DRA,SERPINB9,CXCL6,XCL1,FADD,IL23R	6/96
19_Member	GO Biological Processes	GO:0045622	regulation of T-helper cell differentiation	-2.40994	-1.30788	3122,3566,3718,149233	HLA-DRA,IL4R,JAK3,IL23R	4/42
19_Member	GO Biological Processes	GO:0031343	positive regulation of cell killing	-2.2211	-1.16214	3122,6375,8772,64581,149233	HLA-DRA,XCL1,FADD,CLEC7A,IL23R	5/75
20_Summary	KEGG Pathway	hsa04659	Th17 cell differentiation	-12.0675	-9.34214	3091,3109,3122,3560,3566,3570,3718,5588,5594,5601,5970,6095,6097,6256,7535,27040,149233,1026,3708,5894,6775,7248,57521,253260,868,1234,1326,3552,5580,3714,926,6655,10000,4210,6195,1901,4616,6366,7188	HIF1A,HLA-DMB,HLA-DRA,IL2RB,IL4R,IL6R,JAK3,PRKCQ,MAPK1,MAPK9,RELA,RORA,RORC,RXRA,ZAP70,LAT,IL23R,CDKN1A,ITPR1,RAF1,STAT4,TSC1,RPTOR,RICTOR,CBLB,CCR5,MAP3K8,IL1A,PRKCD,JAG2,CD8B,SOS2,AKT3,MEFV,RPS6KA1,S1PR1,GADD45B,CCL21,TRAF5	39/-
20_Member	KEGG Pathway	hsa04659	Th17 cell differentiation	-12.0675	-9.34214	3091,3109,3122,3560,3566,3570,3718,5588,5594,5601,5970,6095,6097,6256,7535,27040,149233	HIF1A,HLA-DMB,HLA-DRA,IL2RB,IL4R,IL6R,JAK3,PRKCQ,MAPK1,MAPK9,RELA,RORA,RORC,RXRA,ZAP70,LAT,IL23R	17/108
20_Member	WikiPathways	WP5098	T-cell activation SARS-CoV-2	-10.1109	-7.68137	1026,3122,3708,5588,5594,5894,5970,6775,7248,7535,27040,57521,149233,253260	CDKN1A,HLA-DRA,ITPR1,PRKCQ,MAPK1,RAF1,RELA,STAT4,TSC1,ZAP70,LAT,RPTOR,IL23R,RICTOR	14/88
20_Member	WikiPathways	WP69	T-cell receptor signaling pathway	-8.8948	-6.65005	868,1234,1326,3552,3708,5580,5588,5594,5601,5894,5970,7535,27040	CBLB,CCR5,MAP3K8,IL1A,ITPR1,PRKCD,PRKCQ,MAPK1,MAPK9,RAF1,RELA,ZAP70,LAT	13/90
20_Member	KEGG Pathway	hsa04658	Th1 and Th2 cell differentiation	-8.77379	-6.54909	3109,3122,3560,3566,3714,3718,5588,5594,5601,5970,6775,7535,27040	HLA-DMB,HLA-DRA,IL2RB,IL4R,JAG2,JAK3,PRKCQ,MAPK1,MAPK9,RELA,STAT4,ZAP70,LAT	13/92
20_Member	WikiPathways	WP5130	Th17 cell differentiation pathway	-8.01522	-5.92434	3091,3566,3570,5588,5594,6095,6097,6256,7535,27040,149233	HIF1A,IL4R,IL6R,PRKCQ,MAPK1,RORA,RORC,RXRA,ZAP70,LAT,IL23R	11/70
20_Member	KEGG Pathway	hsa04660	T cell receptor signaling pathway	-7.13677	-5.14805	868,926,1326,5588,5594,5601,5894,5970,6655,7535,10000,27040	CBLB,CD8B,MAP3K8,PRKCQ,MAPK1,MAPK9,RAF1,RELA,SOS2,ZAP70,AKT3,LAT	12/104
20_Member	KEGG Pathway	hsa05235	PD-L1 expression and PD-1 checkpoint pathway in cancer	-4.15534	-2.70769	3091,5588,5594,5894,5970,7535,10000,27040	HIF1A,PRKCQ,MAPK1,RAF1,RELA,ZAP70,AKT3,LAT	8/89
20_Member	KEGG Pathway	hsa05135	Yersinia infection	-3.55158	-2.21839	926,4210,5594,5601,5970,6195,7535,10000,27040	CD8B,MEFV,MAPK1,MAPK9,RELA,RPS6KA1,ZAP70,AKT3,LAT	9/137
20_Member	Canonical Pathways	M7	PID FCER1 PATHWAY	-3.49846	-2.17521	868,1901,5594,5894,5970,27040	CBLB,S1PR1,MAPK1,RAF1,RELA,LAT	6/60
20_Member	WikiPathways	WP5072	Modulators of TCR signaling and T cell activation	-3.4591	-2.14392	868,1326,5588,5970,7535,27040	CBLB,MAP3K8,PRKCQ,RELA,ZAP70,LAT	6/61
20_Member	WikiPathways	WP3863	T-cell antigen receptor (TCR) pathway during Staphylococcus aureus infection	-3.4205	-2.11017	1326,5588,5601,5894,7535,27040	MAP3K8,PRKCQ,MAPK9,RAF1,ZAP70,LAT	6/62
20_Member	KEGG Pathway	hsa04064	NF-kappa B signaling pathway	-2.94108	-1.73051	4616,5588,5970,6366,7188,7535,27040	GADD45B,PRKCQ,RELA,CCL21,TRAF5,ZAP70,LAT	7/104
20_Member	Canonical Pathways	M88	PID CD8 TCR PATHWAY	-2.88105	-1.68722	926,1326,5588,7535,27040	CD8B,MAP3K8,PRKCQ,ZAP70,LAT	5/53
20_Member	Canonical Pathways	M34	PID TCR PATHWAY	-2.51643	-1.3955	1326,3122,5588,7535,27040	MAP3K8,HLA-DRA,PRKCQ,ZAP70,LAT	5/64
21_Summary	KEGG Pathway	hsa05160	Hepatitis C	-11.3114	-8.67889	369,1026,1364,1869,1965,3665,4609,5519,5594,5894,5970,6256,6655,8772,9071,10000,10197,439996,100506658,2064,2246,3714,4041,4616,8326,10023,23401,23493,51176,1388,2033,3718,5111,5601,6775,9586,815,816,2890,2902,2904,3708,5502,6195,5979,2119,4763,5580,5588,7248,868,1234,2786,3091,64422,7296,2931,3566,4744,345456,960,7291,3562,1901,9133,80854,7428,623,731,1730,2245,3681,4636,8515,28964,3570,253314,2…	ARAF,CDKN1A,CLDN4,E2F1,EIF2S1,IRF7,MYC,PPP2R1B,MAPK1,RAF1,RELA,RXRA,SOS2,FADD,CLDN10,AKT3,PSME3,IFIT1B,OCLN,ERBB2,FGF1,JAG2,LRP5,GADD45B,FZD9,FRAT1,FRAT2,HEY2,LEF1,ATF6B,EP300,JAK3,PCNA,MAPK9,STAT4,CREB5,CAMK2A,CAMK2B,GRIA1,GRIN1,GRIN2B,ITPR1,PPP1R1A,RPS6KA1,RET,ETV5,NF1,PRKCD,PRKCQ,TSC1,CBLB,CCR5,GNG4,HIF1A,ATG3,TXNRD1,GSK3A,IL4R,NEFH,PFN3,CD44,TWIST1,IL3,S1PR1,CCNB2,SETD7,VHL,BDKRB1,C8A,DIAPH2,…	111/-
21_Member	KEGG Pathway	hsa05160	Hepatitis C	-11.3114	-8.67889	369,1026,1364,1869,1965,3665,4609,5519,5594,5894,5970,6256,6655,8772,9071,10000,10197,439996,100506658	ARAF,CDKN1A,CLDN4,E2F1,EIF2S1,IRF7,MYC,PPP2R1B,MAPK1,RAF1,RELA,RXRA,SOS2,FADD,CLDN10,AKT3,PSME3,IFIT1B,OCLN	19/157
21_Member	KEGG Pathway	hsa05224	Breast cancer	-10.8355	-8.27937	369,1026,1869,2064,2246,3714,4041,4609,4616,5594,5894,6655,8326,10000,10023,23401,23493,51176	ARAF,CDKN1A,E2F1,ERBB2,FGF1,JAG2,LRP5,MYC,GADD45B,MAPK1,RAF1,SOS2,FZD9,AKT3,FRAT1,FRAT2,HEY2,LEF1	18/147
21_Member	WikiPathways	WP4262	Breast cancer pathway	-10.4449	-7.94762	369,1026,1869,2064,2246,3714,4041,4609,4616,5594,5894,6655,8326,10000,10023,23401,23493,51176	ARAF,CDKN1A,E2F1,ERBB2,FGF1,JAG2,LRP5,MYC,GADD45B,MAPK1,RAF1,SOS2,FZD9,AKT3,FRAT1,FRAT2,HEY2,LEF1	18/155
21_Member	KEGG Pathway	hsa05161	Hepatitis B	-10.1224	-7.68768	369,1026,1388,1869,2033,3665,3718,4609,5111,5594,5601,5894,5970,6655,6775,8772,9586,10000	ARAF,CDKN1A,ATF6B,E2F1,EP300,IRF7,JAK3,MYC,PCNA,MAPK1,MAPK9,RAF1,RELA,SOS2,STAT4,FADD,CREB5,AKT3	18/162
21_Member	KEGG Pathway	hsa05226	Gastric cancer	-9.77685	-7.39208	369,1026,1869,2064,2246,4041,4609,4616,5594,5894,6256,6655,8326,10000,10023,23401,51176	ARAF,CDKN1A,E2F1,ERBB2,FGF1,LRP5,MYC,GADD45B,MAPK1,RAF1,RXRA,SOS2,FZD9,AKT3,FRAT1,FRAT2,LEF1	17/149
21_Member	WikiPathways	WP4666	Hepatitis B infection	-9.68496	-7.31867	369,1026,1388,2033,3665,3718,4609,5111,5594,5601,5894,5970,6655,6775,8772,9586,10000	ARAF,CDKN1A,ATF6B,EP300,IRF7,JAK3,MYC,PCNA,MAPK1,MAPK9,RAF1,RELA,SOS2,STAT4,FADD,CREB5,AKT3	17/151
21_Member	KEGG Pathway	hsa04720	Long-term potentiation	-9.3737	-7.05856	369,815,816,2033,2890,2902,2904,3708,5502,5594,5894,6195	ARAF,CAMK2A,CAMK2B,EP300,GRIA1,GRIN1,GRIN2B,ITPR1,PPP1R1A,MAPK1,RAF1,RPS6KA1	12/67
21_Member	KEGG Pathway	hsa05223	Non-small cell lung cancer	-8.99529	-6.73664	369,1026,1869,2064,3718,4616,5594,5894,5979,6256,6655,10000	ARAF,CDKN1A,E2F1,ERBB2,JAK3,GADD45B,MAPK1,RAF1,RET,RXRA,SOS2,AKT3	12/72
21_Member	WikiPathways	WP4155	Endometrial cancer	-8.51905	-6.32582	369,1026,2064,2246,4609,4616,5594,5894,6655,10000,51176	ARAF,CDKN1A,ERBB2,FGF1,MYC,GADD45B,MAPK1,RAF1,SOS2,AKT3,LEF1	11/63
21_Member	KEGG Pathway	hsa05215	Prostate cancer	-8.48441	-6.29722	369,1026,1869,2033,2064,2119,5594,5894,5970,6655,9586,10000,51176	ARAF,CDKN1A,E2F1,EP300,ERBB2,ETV5,MAPK1,RAF1,RELA,SOS2,CREB5,AKT3,LEF1	13/97
21_Member	WikiPathways	WP2261	Glioblastoma signaling pathways	-8.26195	-6.12824	369,1026,1869,2033,2064,4763,5580,5588,5594,5894,7248,10000	ARAF,CDKN1A,E2F1,EP300,ERBB2,NF1,PRKCD,PRKCQ,MAPK1,RAF1,TSC1,AKT3	12/83
21_Member	KEGG Pathway	hsa04012	ErbB signaling pathway	-8.14096	-6.03544	369,815,816,868,1026,2064,4609,5594,5601,5894,6655,10000	ARAF,CAMK2A,CAMK2B,CBLB,CDKN1A,ERBB2,MYC,MAPK1,MAPK9,RAF1,SOS2,AKT3	12/85
21_Member	KEGG Pathway	hsa05167	Kaposi sarcoma-associated herpesvirus infection	-8.00468	-5.91619	1026,1234,1869,2033,2786,3091,3665,3708,4609,5594,5601,5894,5970,8772,10000,51176,64422	CDKN1A,CCR5,E2F1,EP300,GNG4,HIF1A,IRF7,ITPR1,MYC,MAPK1,MAPK9,RAF1,RELA,FADD,AKT3,LEF1,ATG3	17/194
21_Member	WikiPathways	WP4255	Non-small cell lung cancer	-7.8821	-5.81684	369,1026,1869,2064,3718,4616,5594,5894,6256,6655,10000	ARAF,CDKN1A,E2F1,ERBB2,JAK3,GADD45B,MAPK1,RAF1,RXRA,SOS2,AKT3	11/72
21_Member	KEGG Pathway	hsa05213	Endometrial cancer	-7.7426	-5.69701	369,1026,2064,4609,4616,5594,5894,6655,10000,51176	ARAF,CDKN1A,ERBB2,MYC,GADD45B,MAPK1,RAF1,SOS2,AKT3,LEF1	10/58
21_Member	WikiPathways	WP673	ErbB signaling pathway	-7.74256	-5.69701	369,815,816,868,1026,2064,4609,5594,5601,5894,6655,10000	ARAF,CAMK2A,CAMK2B,CBLB,CDKN1A,ERBB2,MYC,MAPK1,MAPK9,RAF1,SOS2,AKT3	12/92
21_Member	WikiPathways	WP2586	Aryl hydrocarbon receptor pathway	-7.52908	-5.49858	1026,1869,2033,4609,4763,5594,5894,5970,5979	CDKN1A,E2F1,EP300,MYC,NF1,MAPK1,RAF1,RELA,RET	9/46
21_Member	KEGG Pathway	hsa05225	Hepatocellular carcinoma	-7.24362	-5.23945	369,1026,1869,4041,4609,4616,5594,5894,6655,7296,8326,10000,10023,23401,51176	ARAF,CDKN1A,E2F1,LRP5,MYC,GADD45B,MAPK1,RAF1,SOS2,TXNRD1,FZD9,AKT3,FRAT1,FRAT2,LEF1	15/168
21_Member	WikiPathways	WP4263	Pancreatic adenocarcinoma pathway	-6.90172	-4.96232	369,1026,1869,2064,4616,5580,5594,5601,5894,5970,10000	ARAF,CDKN1A,E2F1,ERBB2,GADD45B,PRKCD,MAPK1,MAPK9,RAF1,RELA,AKT3	11/89
21_Member	Canonical Pathways	M1718	SIG IL4RECEPTOR IN B LYPHOCYTES	-6.87896	-4.9437	2931,3566,3718,5594,5894,6655,10000	GSK3A,IL4R,JAK3,MAPK1,RAF1,SOS2,AKT3	7/27
21_Member	KEGG Pathway	hsa05214	Glioma	-6.64276	-4.75359	369,815,816,1026,1869,4616,5594,5894,6655,10000	ARAF,CAMK2A,CAMK2B,CDKN1A,E2F1,GADD45B,MAPK1,RAF1,SOS2,AKT3	10/75
21_Member	KEGG Pathway	hsa05212	Pancreatic cancer	-6.58743	-4.7087	369,1026,1869,2064,4616,5594,5601,5894,5970,10000	ARAF,CDKN1A,E2F1,ERBB2,GADD45B,MAPK1,MAPK9,RAF1,RELA,AKT3	10/76
21_Member	KEGG Pathway	hsa05220	Chronic myeloid leukemia	-6.58743	-4.7087	369,1026,1869,4609,4616,5594,5894,5970,6655,10000	ARAF,CDKN1A,E2F1,MYC,GADD45B,MAPK1,RAF1,RELA,SOS2,AKT3	10/76
21_Member	WikiPathways	WP3680	Physico-chemical features and toxicity-associated pathways	-6.12084	-4.31156	1026,2064,2890,4609,4744,5594,5894,8326,345456	CDKN1A,ERBB2,GRIA1,MYC,NEFH,MAPK1,RAF1,FZD9,PFN3	9/66
21_Member	KEGG Pathway	hsa05205	Proteoglycans in cancer	-6.11979	-4.31156	369,815,816,960,1026,2064,3091,3708,4609,5594,5894,6655,7291,8326,10000	ARAF,CAMK2A,CAMK2B,CD44,CDKN1A,ERBB2,HIF1A,ITPR1,MYC,MAPK1,RAF1,SOS2,TWIST1,FZD9,AKT3	15/205
21_Member	KEGG Pathway	hsa05210	Colorectal cancer	-6.07753	-4.27428	369,1026,4609,4616,5594,5601,5894,6655,10000,51176	ARAF,CDKN1A,MYC,GADD45B,MAPK1,MAPK9,RAF1,SOS2,AKT3,LEF1	10/86
21_Member	KEGG Pathway	hsa05221	Acute myeloid leukemia	-6.06409	-4.26454	369,3562,4609,5594,5894,5970,6655,10000,51176	ARAF,IL3,MYC,MAPK1,RAF1,RELA,SOS2,AKT3,LEF1	9/67
21_Member	KEGG Pathway	hsa04068	FoxO signaling pathway	-6.03531	-4.24063	369,1026,1901,2033,4616,5594,5601,5894,6655,9133,10000,80854	ARAF,CDKN1A,S1PR1,EP300,GADD45B,MAPK1,MAPK9,RAF1,SOS2,CCNB2,AKT3,SETD7	12/131
21_Member	WikiPathways	WP4685	Melanoma	-6.00833	-4.21728	369,1026,1869,4616,4763,5594,5894,6655,10000	ARAF,CDKN1A,E2F1,GADD45B,NF1,MAPK1,RAF1,SOS2,AKT3	9/68
21_Member	KEGG Pathway	hsa05211	Renal cell carcinoma	-5.95352	-4.17517	369,1026,2033,3091,5594,5894,6655,7428,10000	ARAF,CDKN1A,EP300,HIF1A,MAPK1,RAF1,SOS2,VHL,AKT3	9/69
21_Member	WikiPathways	WP4216	Chromosomal and microsatellite instability in colorectal cancer	-5.74332	-3.99058	369,1026,4609,4616,5594,5601,5894,10000,51176	ARAF,CDKN1A,MYC,GADD45B,MAPK1,MAPK9,RAF1,AKT3,LEF1	9/73
21_Member	WikiPathways	WP2828	Bladder cancer	-5.63181	-3.8992	369,1026,1869,2064,4609,5594,5894	ARAF,CDKN1A,E2F1,ERBB2,MYC,MAPK1,RAF1	7/40
21_Member	WikiPathways	WP2636	Common pathways underlying drug addiction	-5.55627	-3.83814	369,815,2890,2902,5502,5594,5894	ARAF,CAMK2A,GRIA1,GRIN1,PPP1R1A,MAPK1,RAF1	7/41
21_Member	KEGG Pathway	hsa05219	Bladder cancer	-5.55627	-3.83814	369,1026,1869,2064,4609,5594,5894	ARAF,CDKN1A,E2F1,ERBB2,MYC,MAPK1,RAF1	7/41
21_Member	KEGG Pathway	hsa04810	Regulation of actin cytoskeleton	-5.51961	-3.8145	369,623,731,1730,2245,2246,3681,4636,5594,5894,6655,8515,10000,28964,345456	ARAF,BDKRB1,C8A,DIAPH2,FGD1,FGF1,ITGAD,MYL5,MAPK1,RAF1,SOS2,ITGA10,AKT3,GIT1,PFN3	15/229
21_Member	KEGG Pathway	hsa01521	EGFR tyrosine kinase inhibitor resistance	-5.45232	-3.7589	369,2064,3570,4763,5594,5894,6655,10000,253314	ARAF,ERBB2,IL6R,NF1,MAPK1,RAF1,SOS2,AKT3,EIF4E1B	9/79
21_Member	Reactome Gene Sets	R-HSA-6802957	Oncogenic MAPK signaling	-5.2292	-3.57348	369,815,816,2243,4763,5594,5894,55750,80824	ARAF,CAMK2A,CAMK2B,FGA,NF1,MAPK1,RAF1,AGK,DUSP16	9/84
21_Member	WikiPathways	WP4806	EGFR tyrosine kinase inhibitor resistance	-5.2292	-3.57348	369,2064,3570,4609,4763,5594,5894,6655,10000	ARAF,ERBB2,IL6R,MYC,NF1,MAPK1,RAF1,SOS2,AKT3	9/84
21_Member	WikiPathways	WP2032	Thyroid stimulating hormone (TSH) signaling pathway	-5.11146	-3.47555	108,109,1869,4609,5594,5894,6195,7253	ADCY2,ADCY3,E2F1,MYC,MAPK1,RAF1,RPS6KA1,TSHR	8/66
21_Member	KEGG Pathway	hsa05218	Melanoma	-4.8275	-3.24799	369,1026,1869,2246,4616,5594,5894,10000	ARAF,CDKN1A,E2F1,FGF1,GADD45B,MAPK1,RAF1,AKT3	8/72
21_Member	Reactome Gene Sets	R-HSA-5673000	RAF activation	-4.77343	-3.20519	369,815,816,5519,5526,5894	ARAF,CAMK2A,CAMK2B,PPP2R1B,PPP2R5B,RAF1	6/36
21_Member	WikiPathways	WP4205	MET in type 1 papillary renal cell carcinoma	-4.47858	-2.9619	369,1026,3718,5594,5894,6655,10000	ARAF,CDKN1A,JAK3,MAPK1,RAF1,SOS2,AKT3	7/59
21_Member	KEGG Pathway	hsa04730	Long-term depression	-4.43044	-2.92698	369,2890,2982,3708,5519,5594,5894	ARAF,GRIA1,GUCY1A1,ITPR1,PPP2R1B,MAPK1,RAF1	7/60
21_Member	KEGG Pathway	hsa04662	B cell receptor signaling pathway	-4.33585	-2.84763	973,5594,5894,5970,6655,10000,10288,25780	CD79A,MAPK1,RAF1,RELA,SOS2,AKT3,LILRB2,RASGRP3	8/84
21_Member	Reactome Gene Sets	R-HSA-5675221	Negative regulation of MAPK pathway	-4.31737	-2.83273	369,5519,5526,5594,5894,80824	ARAF,PPP2R1B,PPP2R5B,MAPK1,RAF1,DUSP16	6/43
21_Member	Reactome Gene Sets	R-HSA-9656223	Signaling by RAF1 mutants	-4.31737	-2.83273	369,815,816,2243,5594,5894	ARAF,CAMK2A,CAMK2B,FGA,MAPK1,RAF1	6/43
21_Member	WikiPathways	WP4767	FGFR3 signaling in chondrocyte proliferation and terminal differentiation	-4.28957	-2.81317	652,1026,5594,5745,5894	BMP4,CDKN1A,MAPK1,PTH1R,RAF1	5/27
21_Member	WikiPathways	WP710	DNA damage response (only ATM dependent)	-4.25016	-2.78127	1026,2064,4609,5594,5601,6655,10000,10023,51176	CDKN1A,ERBB2,MYC,MAPK1,MAPK9,SOS2,AKT3,FRAT1,LEF1	9/111
21_Member	KEGG Pathway	hsa04929	GnRH secretion	-4.24695	-2.7792	2797,3708,3767,5594,5894,7224,10000	GNRH2,ITPR1,KCNJ11,MAPK1,RAF1,TRPC5,AKT3	7/64
21_Member	Canonical Pathways	M8626	SIG BCR SIGNALING PATHWAY	-4.14775	-2.70173	2931,3708,5594,5894,6655,10000	GSK3A,ITPR1,MAPK1,RAF1,SOS2,AKT3	6/46
21_Member	Reactome Gene Sets	R-HSA-6802952	Signaling by BRAF and RAF1 fusions	-4.11803	-2.67634	369,815,816,2243,5594,5894,55750	ARAF,CAMK2A,CAMK2B,FGA,MAPK1,RAF1,AGK	7/67
21_Member	Reactome Gene Sets	R-HSA-6802946	Signaling by moderate kinase activity BRAF mutants	-4.09406	-2.65825	369,815,816,2243,5594,5894	ARAF,CAMK2A,CAMK2B,FGA,MAPK1,RAF1	6/47
21_Member	Reactome Gene Sets	R-HSA-6802949	Signaling by RAS mutants	-4.09406	-2.65825	369,815,816,2243,5594,5894	ARAF,CAMK2A,CAMK2B,FGA,MAPK1,RAF1	6/47
21_Member	Reactome Gene Sets	R-HSA-6802955	Paradoxical activation of RAF signaling by kinase inactive BRAF	-4.09406	-2.65825	369,815,816,2243,5594,5894	ARAF,CAMK2A,CAMK2B,FGA,MAPK1,RAF1	6/47
21_Member	Reactome Gene Sets	R-HSA-9649948	Signaling downstream of RAS mutants	-4.09406	-2.65825	369,815,816,2243,5594,5894	ARAF,CAMK2A,CAMK2B,FGA,MAPK1,RAF1	6/47
21_Member	KEGG Pathway	hsa04664	Fc epsilon RI signaling pathway	-4.07657	-2.64499	3562,5594,5601,5894,6655,10000,27040	IL3,MAPK1,MAPK9,RAF1,SOS2,AKT3,LAT	7/68
21_Member	Canonical Pathways	M7955	SIG INSULIN RECEPTOR PATHWAY IN CARDIAC MYOCYTES	-3.89196	-2.49157	2931,5594,5894,6195,6655,10000	GSK3A,MAPK1,RAF1,RPS6KA1,SOS2,AKT3	6/51
21_Member	KEGG Pathway	hsa05231	Choline metabolism in cancer	-3.85954	-2.46426	3091,5594,5601,5894,6655,7248,10000,10810	HIF1A,MAPK1,MAPK9,RAF1,SOS2,TSC1,AKT3,WASF3	8/98
21_Member	WikiPathways	WP2034	Leptin signaling pathway	-3.76916	-2.40106	2064,2931,3953,5594,5894,5970,6195	ERBB2,GSK3A,LEPR,MAPK1,RAF1,RELA,RPS6KA1	7/76
21_Member	WikiPathways	WP4871	Kisspeptin/kisspeptin receptor system in the ovary	-3.50221	-2.17649	2492,5580,5588,5594,5894	FSHR,PRKCD,PRKCQ,MAPK1,RAF1	5/39
21_Member	WikiPathways	WP127	IL-5 signaling pathway	-3.44969	-2.13616	2931,4609,5594,5894,6195	GSK3A,MYC,MAPK1,RAF1,RPS6KA1	5/40
21_Member	KEGG Pathway	hsa04726	Serotonergic synapse	-3.38278	-2.08097	369,2786,3361,3363,3708,5594,5894,7166	ARAF,GNG4,HTR5A,HTR7,ITPR1,MAPK1,RAF1,TPH1	8/115
21_Member	WikiPathways	WP3931	Embryonic stem cell pluripotency pathways	-3.33253	-2.04088	369,652,2246,4041,5594,5894,8326,10000	ARAF,BMP4,FGF1,LRP5,MAPK1,RAF1,FZD9,AKT3	8/117
21_Member	Canonical Pathways	M279	PID RB 1PATHWAY	-3.30902	-2.02267	1026,1869,2033,5077,5601,5894	CDKN1A,E2F1,EP300,PAX3,MAPK9,RAF1	6/65
21_Member	WikiPathways	WP2332	Interleukin-11 signaling pathway	-3.25396	-1.98494	5594,5894,5970,6195,10401	MAPK1,RAF1,RELA,RPS6KA1,PIAS3	5/44
21_Member	KEGG Pathway	hsa04917	Prolactin signaling pathway	-3.13631	-1.88977	5594,5601,5894,5970,6655,10000	MAPK1,MAPK9,RAF1,RELA,SOS2,AKT3	6/70
21_Member	WikiPathways	WP2035	Follicle stimulating hormone (FSH) signaling pathway	-3.1359	-1.88977	1588,2492,5594,5894	CYP19A1,FSHR,MAPK1,RAF1	4/27
21_Member	WikiPathways	WP2643	Nanoparticle-mediated activation of receptor signaling	-3.07422	-1.83759	5594,5601,5894,10000	MAPK1,MAPK9,RAF1,AKT3	4/28
21_Member	WikiPathways	WP366	TGF-beta signaling pathway	-2.98753	-1.76801	1026,2033,4609,5594,5601,5894,9133,83737	CDKN1A,EP300,MYC,MAPK1,MAPK9,RAF1,CCNB2,ITCH	8/132
21_Member	Canonical Pathways	M134	PID TCR RAS PATHWAY	-2.93607	-1.72927	1326,5594,5894	MAP3K8,MAPK1,RAF1	3/14
21_Member	WikiPathways	WP4747	Netrin-UNC5B signaling pathway	-2.91864	-1.71591	3552,4917,5519,5594,5894	IL1A,NTN3,PPP2R1B,MAPK1,RAF1	5/52
21_Member	WikiPathways	WP422	MAPK cascade	-2.7998	-1.62482	369,5594,5894,6655	ARAF,MAPK1,RAF1,SOS2	4/33
21_Member	Canonical Pathways	M270	PID MAPK TRK PATHWAY	-2.75069	-1.58577	5580,5594,5894,6195	PRKCD,MAPK1,RAF1,RPS6KA1	4/34
21_Member	Reactome Gene Sets	R-HSA-6802948	Signaling by high-kinase activity BRAF mutants	-2.65732	-1.51098	369,2243,5594,5894	ARAF,FGA,MAPK1,RAF1	4/36
21_Member	WikiPathways	WP4877	Host-pathogen interaction of human coronaviruses - MAPK signaling	-2.65732	-1.51098	5594,5601,5894,6195	MAPK1,MAPK9,RAF1,RPS6KA1	4/36
21_Member	WikiPathways	WP3879	4-hydroxytamoxifen, dexamethasone, and retinoic acids regulation of p27 expression	-2.60531	-1.46965	5594,5894,7248	MAPK1,RAF1,TSC1	3/18
21_Member	WikiPathways	WP4301	Inhibition of exosome biogenesis and secretion by Manumycin A in CRPC cells	-2.60531	-1.46965	369,5594,5894	ARAF,MAPK1,RAF1	3/18
21_Member	WikiPathways	WP4560	MFAP5 effect on permeability and motility of endothelial cells via cytoskeleton rearrangement	-2.60531	-1.46965	3708,5588,5594	ITPR1,PRKCQ,MAPK1	3/18
21_Member	Reactome Gene Sets	R-HSA-5674135	MAP2K and MAPK activation	-2.48753	-1.37178	369,2243,5594,5894	ARAF,FGA,MAPK1,RAF1	4/40
21_Member	KEGG Pathway	hsa05206	MicroRNAs in cancer	-2.48046	-1.36541	960,1026,1869,1943,2033,2064,4609,5594,5894,6655,7168,57521	CD44,CDKN1A,E2F1,EFNA2,EP300,ERBB2,MYC,MAPK1,RAF1,SOS2,TPM1,RPTOR	12/310
21_Member	WikiPathways	WP732	Serotonin receptor 2 and ELK-SRF/GATA4 signaling	-2.46998	-1.35847	3708,5594,5894	ITPR1,MAPK1,RAF1	3/20
21_Member	KEGG Pathway	hsa04666	Fc gamma R-mediated phagocytosis	-2.40943	-1.30788	5580,5594,5894,10000,10810,27040	PRKCD,MAPK1,RAF1,AKT3,WASF3,LAT	6/97
21_Member	GO Biological Processes	GO:0050673	epithelial cell proliferation	-2.35099	-1.25932	652,1026,2246,4323,4763,5594,5894,6195	BMP4,CDKN1A,FGF1,MMP14,NF1,MAPK1,RAF1,RPS6KA1	8/167
21_Member	Canonical Pathways	M175	PID ERBB2 ERBB3 PATHWAY	-2.33659	-1.25095	2064,5594,5601,5894	ERBB2,MAPK1,MAPK9,RAF1	4/44
21_Member	WikiPathways	WP185	Integrin-mediated cell adhesion	-2.30274	-1.22163	369,3681,5594,5894,8515,10000	ARAF,ITGAD,MAPK1,RAF1,ITGA10,AKT3	6/102
21_Member	WikiPathways	WP1981	Thyroxine (thyroid hormone) production	-2.18982	-1.13749	5594,5894,7253	MAPK1,RAF1,TSHR	3/25
21_Member	WikiPathways	WP3981	miRNA regulation of prostate cancer signaling pathways	-2.16931	-1.11961	1026,5594,5894,10000	CDKN1A,MAPK1,RAF1,AKT3	4/49
21_Member	KEGG Pathway	hsa04550	Signaling pathways regulating pluripotency of stem cells	-2.1684	-1.11913	652,3718,4609,5594,5894,8326,10000	BMP4,JAK3,MYC,MAPK1,RAF1,FZD9,AKT3	7/143
23_Summary	Reactome Gene Sets	R-HSA-112314	Neurotransmitter receptors and postsynaptic signal transmission	-11.0235	-8.41529	108,109,815,816,1136,1175,1742,2558,2786,2890,2898,2899,2902,2904,5594,6195,8825,28964,84790,116443,196883,1140,2054,2565,2931,2982,3269,3361,3363,3708,3779,4287,4763,4889,5970,6507,6844,9342,57369,3767,3778,23136,766,1000,1269,2693,3706,4744,5601,5649,6865,10288,3552,3566,3570,7188,1497,1824,7224,8326,9630,10401,652,4041,8452,8658,10023,23401,51176,80319	ADCY2,ADCY3,CAMK2A,CAMK2B,CHRNA3,AP2S1,DLG4,GABRA5,GNG4,GRIA1,GRIK2,GRIK3,GRIN1,GRIN2B,MAPK1,RPS6KA1,LIN7A,GIT1,TUBA1C,GRIN3A,ADCY4,CHRNB1,STX2,GABRG1,GSK3A,GUCY1A1,HRH1,HTR5A,HTR7,ITPR1,KCNMB1,ATXN3,NF1,NPY5R,RELA,SLC1A3,VAMP2,SNAP29,GJD2,KCNJ11,KCNMA1,EPB41L3,CA7,CDH2,CNR2,GHSR,ITPKA,NEFH,MAPK9,RELN,TACR2,LILRB2,IL1A,IL4R,IL6R,TRAF5,CTNS,DSC2,TRPC5,FZD9,GNA14,PIAS3,BMP4,LRP5,CUL3,TNKS,FRAT1,FRA…	70/-
23_Member	Reactome Gene Sets	R-HSA-112314	Neurotransmitter receptors and postsynaptic signal transmission	-11.0235	-8.41529	108,109,815,816,1136,1175,1742,2558,2786,2890,2898,2899,2902,2904,5594,6195,8825,28964,84790,116443,196883	ADCY2,ADCY3,CAMK2A,CAMK2B,CHRNA3,AP2S1,DLG4,GABRA5,GNG4,GRIA1,GRIK2,GRIK3,GRIN1,GRIN2B,MAPK1,RPS6KA1,LIN7A,GIT1,TUBA1C,GRIN3A,ADCY4	21/205
23_Member	GO Biological Processes	GO:0099536	synaptic signaling	-10.4636	-7.94762	1136,1140,1742,2054,2558,2565,2890,2898,2899,2902,2904,2931,2982,3269,3361,3363,3708,3779,4287,4763,4889,5594,5970,6195,6507,6844,8825,9342,57369,116443	CHRNA3,CHRNB1,DLG4,STX2,GABRA5,GABRG1,GRIA1,GRIK2,GRIK3,GRIN1,GRIN2B,GSK3A,GUCY1A1,HRH1,HTR5A,HTR7,ITPR1,KCNMB1,ATXN3,NF1,NPY5R,MAPK1,RELA,RPS6KA1,SLC1A3,VAMP2,LIN7A,SNAP29,GJD2,GRIN3A	30/457
23_Member	Reactome Gene Sets	R-HSA-112315	Transmission across Chemical Synapses	-10.3647	-7.87948	108,109,815,816,1136,1175,1742,2558,2786,2890,2898,2899,2902,2904,5594,6195,6507,6844,8825,28964,84790,116443,196883	ADCY2,ADCY3,CAMK2A,CAMK2B,CHRNA3,AP2S1,DLG4,GABRA5,GNG4,GRIA1,GRIK2,GRIK3,GRIN1,GRIN2B,MAPK1,RPS6KA1,SLC1A3,VAMP2,LIN7A,GIT1,TUBA1C,GRIN3A,ADCY4	23/270
23_Member	Reactome Gene Sets	R-HSA-112316	Neuronal System	-10.1985	-7.74204	108,109,815,816,1136,1175,1742,2558,2786,2890,2898,2899,2902,2904,3767,3778,3779,5594,6195,6507,6844,8825,23136,28964,57369,84790,116443,196883	ADCY2,ADCY3,CAMK2A,CAMK2B,CHRNA3,AP2S1,DLG4,GABRA5,GNG4,GRIA1,GRIK2,GRIK3,GRIN1,GRIN2B,KCNJ11,KCNMA1,KCNMB1,MAPK1,RPS6KA1,SLC1A3,VAMP2,LIN7A,EPB41L3,GIT1,GJD2,TUBA1C,GRIN3A,ADCY4	28/410
23_Member	GO Biological Processes	GO:0099537	trans-synaptic signaling	-9.76883	-7.38875	1136,1140,1742,2054,2558,2565,2890,2898,2899,2902,2904,2931,2982,3269,3361,3363,3779,4287,4763,4889,5594,6195,6507,6844,8825,9342,57369,116443	CHRNA3,CHRNB1,DLG4,STX2,GABRA5,GABRG1,GRIA1,GRIK2,GRIK3,GRIN1,GRIN2B,GSK3A,GUCY1A1,HRH1,HTR5A,HTR7,KCNMB1,ATXN3,NF1,NPY5R,MAPK1,RPS6KA1,SLC1A3,VAMP2,LIN7A,SNAP29,GJD2,GRIN3A	28/428
23_Member	GO Biological Processes	GO:0007268	chemical synaptic transmission	-9.45682	-7.13357	1136,1140,1742,2054,2558,2565,2890,2898,2899,2902,2904,2931,3269,3361,3363,3779,4287,4763,4889,5594,6195,6507,6844,8825,9342,57369,116443	CHRNA3,CHRNB1,DLG4,STX2,GABRA5,GABRG1,GRIA1,GRIK2,GRIK3,GRIN1,GRIN2B,GSK3A,HRH1,HTR5A,HTR7,KCNMB1,ATXN3,NF1,NPY5R,MAPK1,RPS6KA1,SLC1A3,VAMP2,LIN7A,SNAP29,GJD2,GRIN3A	27/412
23_Member	GO Biological Processes	GO:0098916	anterograde trans-synaptic signaling	-9.45682	-7.13357	1136,1140,1742,2054,2558,2565,2890,2898,2899,2902,2904,2931,3269,3361,3363,3779,4287,4763,4889,5594,6195,6507,6844,8825,9342,57369,116443	CHRNA3,CHRNB1,DLG4,STX2,GABRA5,GABRG1,GRIA1,GRIK2,GRIK3,GRIN1,GRIN2B,GSK3A,HRH1,HTR5A,HTR7,KCNMB1,ATXN3,NF1,NPY5R,MAPK1,RPS6KA1,SLC1A3,VAMP2,LIN7A,SNAP29,GJD2,GRIN3A	27/412
23_Member	KEGG Pathway	hsa04724	Glutamatergic synapse	-8.58199	-6.38387	108,109,1742,2786,2890,2898,2899,2902,2904,3708,5594,6507,116443,196883	ADCY2,ADCY3,DLG4,GNG4,GRIA1,GRIK2,GRIK3,GRIN1,GRIN2B,ITPR1,MAPK1,SLC1A3,GRIN3A,ADCY4	14/114
23_Member	GO Biological Processes	GO:0050804	modulation of chemical synaptic transmission	-8.43424	-6.25594	766,815,816,1000,1136,1269,1742,2693,2890,2898,2899,2902,2904,2982,3269,3706,4744,4763,4889,5594,5601,5649,6507,6844,6865,10288,28964,116443	CA7,CAMK2A,CAMK2B,CDH2,CHRNA3,CNR2,DLG4,GHSR,GRIA1,GRIK2,GRIK3,GRIN1,GRIN2B,GUCY1A1,HRH1,ITPKA,NEFH,NF1,NPY5R,MAPK1,MAPK9,RELN,SLC1A3,VAMP2,TACR2,LILRB2,GIT1,GRIN3A	28/491
23_Member	GO Biological Processes	GO:0099177	regulation of trans-synaptic signaling	-8.41493	-6.24246	766,815,816,1000,1136,1269,1742,2693,2890,2898,2899,2902,2904,2982,3269,3706,4744,4763,4889,5594,5601,5649,6507,6844,6865,10288,28964,116443	CA7,CAMK2A,CAMK2B,CDH2,CHRNA3,CNR2,DLG4,GHSR,GRIA1,GRIK2,GRIK3,GRIN1,GRIN2B,GUCY1A1,HRH1,ITPKA,NEFH,NF1,NPY5R,MAPK1,MAPK9,RELN,SLC1A3,VAMP2,TACR2,LILRB2,GIT1,GRIN3A	28/492
23_Member	WikiPathways	WP5083	Neuroinflammation and glutamatergic signaling	-8.31917	-6.16756	109,815,816,2890,2898,2899,2902,2904,3552,3566,3570,5594,6507,7188,116443	ADCY3,CAMK2A,CAMK2B,GRIA1,GRIK2,GRIK3,GRIN1,GRIN2B,IL1A,IL4R,IL6R,MAPK1,SLC1A3,TRAF5,GRIN3A	15/140
23_Member	WikiPathways	WP4148	Splicing factor NOVA regulated synaptic proteins	-6.65863	-4.76339	1000,2054,2898,2902,2904,3778,5601,23136	CDH2,STX2,GRIK2,GRIN1,GRIN2B,KCNMA1,MAPK9,EPB41L3	8/42
23_Member	GO Biological Processes	GO:0042391	regulation of membrane potential	-6.41628	-4.56048	1136,1140,1269,1497,1742,1824,2558,2565,2890,2898,2899,2902,2904,2931,3767,3778,5649,7224,8326,9630,10401,57369,116443	CHRNA3,CHRNB1,CNR2,CTNS,DLG4,DSC2,GABRA5,GABRG1,GRIA1,GRIK2,GRIK3,GRIN1,GRIN2B,GSK3A,KCNJ11,KCNMA1,RELN,TRPC5,FZD9,GNA14,PIAS3,GJD2,GRIN3A	23/437
23_Member	GO Biological Processes	GO:0060078	regulation of postsynaptic membrane potential	-6.29121	-4.45587	1136,1140,2558,2565,2890,2898,2899,2902,2904,2931,116443	CHRNA3,CHRNB1,GABRA5,GABRG1,GRIA1,GRIK2,GRIK3,GRIN1,GRIN2B,GSK3A,GRIN3A	11/102
23_Member	GO Biological Processes	GO:1990806	ligand-gated ion channel signaling pathway	-6.23137	-4.40395	2890,2898,2899,2902,2904,3708,116443	GRIA1,GRIK2,GRIK3,GRIN1,GRIN2B,ITPR1,GRIN3A	7/33
23_Member	GO Biological Processes	GO:0035235	ionotropic glutamate receptor signaling pathway	-5.8661	-4.103	2890,2898,2899,2902,2904,116443	GRIA1,GRIK2,GRIK3,GRIN1,GRIN2B,GRIN3A	6/24
23_Member	GO Biological Processes	GO:0048167	regulation of synaptic plasticity	-5.27977	-3.61194	815,816,1742,2890,2898,2902,2904,3269,3706,4763,5594,5649,6844,10288	CAMK2A,CAMK2B,DLG4,GRIA1,GRIK2,GRIN1,GRIN2B,HRH1,ITPKA,NF1,MAPK1,RELN,VAMP2,LILRB2	14/210
23_Member	GO Biological Processes	GO:0099505	regulation of presynaptic membrane potential	-5.25545	-3.59264	2558,2890,2898,2899,2904,3767	GABRA5,GRIA1,GRIK2,GRIK3,GRIN2B,KCNJ11	6/30
23_Member	KEGG Pathway	hsa05033	Nicotine addiction	-4.50139	-2.9789	2558,2565,2890,2902,2904,116443	GABRA5,GABRG1,GRIA1,GRIN1,GRIN2B,GRIN3A	6/40
23_Member	GO Biological Processes	GO:0007215	glutamate receptor signaling pathway	-4.25933	-2.78814	2890,2898,2899,2902,2904,116443	GRIA1,GRIK2,GRIK3,GRIN1,GRIN2B,GRIN3A	6/44
23_Member	GO Biological Processes	GO:0035249	synaptic transmission, glutamatergic	-4.20281	-2.74356	2890,2898,2899,2904,4763,116443	GRIA1,GRIK2,GRIK3,GRIN2B,NF1,GRIN3A	6/45
23_Member	GO Biological Processes	GO:0050806	positive regulation of synaptic transmission	-3.93739	-2.53034	766,1742,2898,2902,2904,5594,5649,6507,6844,6865	CA7,DLG4,GRIK2,GRIN1,GRIN2B,MAPK1,RELN,SLC1A3,VAMP2,TACR2	10/150
23_Member	GO Biological Processes	GO:0060079	excitatory postsynaptic potential	-3.38264	-2.08097	1136,1140,2898,2902,2904,2931	CHRNA3,CHRNB1,GRIK2,GRIN1,GRIN2B,GSK3A	6/63
23_Member	GO Biological Processes	GO:1905114	cell surface receptor signaling pathway involved in cell-cell signaling	-3.36376	-2.06481	652,1136,1140,2898,2902,2904,2931,4041,8326,8452,8658,10023,23401,51176,80319	BMP4,CHRNA3,CHRNB1,GRIK2,GRIN1,GRIN2B,GSK3A,LRP5,FZD9,CUL3,TNKS,FRAT1,FRAT2,LEF1,CXXC4	15/354
23_Member	GO Biological Processes	GO:0050805	negative regulation of synaptic transmission	-3.30088	-2.01753	1269,2890,2898,2899,4889	CNR2,GRIA1,GRIK2,GRIK3,NPY5R	5/43
23_Member	GO Biological Processes	GO:0099565	chemical synaptic transmission, postsynaptic	-3.16964	-1.91297	1136,1140,2898,2902,2904,2931	CHRNA3,CHRNB1,GRIK2,GRIN1,GRIN2B,GSK3A	6/69
23_Member	GO Biological Processes	GO:0051966	regulation of synaptic transmission, glutamatergic	-2.80409	-1.62482	1000,2898,2899,2902,2904,5649	CDH2,GRIK2,GRIK3,GRIN1,GRIN2B,RELN	6/81
24_Summary	KEGG Pathway	hsa04066	HIF-1 signaling pathway	-10.915	-8.3299	815,816,1026,2033,2056,2064,3091,3099,3570,5594,5970,7076,7428,10000,92483,253314,4609,5894,5979,6510	CAMK2A,CAMK2B,CDKN1A,EP300,EPO,ERBB2,HIF1A,HK2,IL6R,MAPK1,RELA,TIMP1,VHL,AKT3,LDHAL6B,EIF4E1B,MYC,RAF1,RET,SLC1A5	20/-
24_Member	KEGG Pathway	hsa04066	HIF-1 signaling pathway	-10.915	-8.3299	815,816,1026,2033,2056,2064,3091,3099,3570,5594,5970,7076,7428,10000,92483,253314	CAMK2A,CAMK2B,CDKN1A,EP300,EPO,ERBB2,HIF1A,HK2,IL6R,MAPK1,RELA,TIMP1,VHL,AKT3,LDHAL6B,EIF4E1B	16/109
24_Member	KEGG Pathway	hsa05230	Central carbon metabolism in cancer	-6.93307	-4.98763	2064,3091,3099,4609,5594,5894,5979,6510,10000,92483	ERBB2,HIF1A,HK2,MYC,MAPK1,RAF1,RET,SLC1A5,AKT3,LDHAL6B	10/70
25_Summary	GO Biological Processes	GO:2001233	regulation of apoptotic signaling pathway	-10.8641	-8.30091	186,292,551,652,960,972,1075,2056,2243,3091,3148,3304,3552,4609,4722,4763,5519,5580,5601,5883,5894,5970,5979,6154,6880,8326,8772,10197	AGTR2,SLC25A5,AVP,BMP4,CD44,CD74,CTSC,EPO,FGA,HIF1A,HMGB2,HSPA1B,IL1A,MYC,NDUFS3,NF1,PPP2R1B,PRKCD,MAPK9,RAD9A,RAF1,RELA,RET,RPL26,TAF9,FZD9,FADD,PSME3	28/-
25_Member	GO Biological Processes	GO:2001233	regulation of apoptotic signaling pathway	-10.8641	-8.30091	186,292,551,652,960,972,1075,2056,2243,3091,3148,3304,3552,4609,4722,4763,5519,5580,5601,5883,5894,5970,5979,6154,6880,8326,8772,10197	AGTR2,SLC25A5,AVP,BMP4,CD44,CD74,CTSC,EPO,FGA,HIF1A,HMGB2,HSPA1B,IL1A,MYC,NDUFS3,NF1,PPP2R1B,PRKCD,MAPK9,RAD9A,RAF1,RELA,RET,RPL26,TAF9,FZD9,FADD,PSME3	28/384
25_Member	GO Biological Processes	GO:2001234	negative regulation of apoptotic signaling pathway	-6.83631	-4.90605	292,551,652,960,972,2056,2243,3091,3148,3304,3552,4722,5894,5970,6880,8326,10197	SLC25A5,AVP,BMP4,CD44,CD74,EPO,FGA,HIF1A,HMGB2,HSPA1B,IL1A,NDUFS3,RAF1,RELA,TAF9,FZD9,PSME3	17/233
25_Member	GO Biological Processes	GO:2001236	regulation of extrinsic apoptotic signaling pathway	-5.95319	-4.17517	186,652,2243,3148,3304,3552,4763,5519,5894,5970,5979,8772,10197	AGTR2,BMP4,FGA,HMGB2,HSPA1B,IL1A,NF1,PPP2R1B,RAF1,RELA,RET,FADD,PSME3	13/158
25_Member	GO Biological Processes	GO:2001237	negative regulation of extrinsic apoptotic signaling pathway	-3.82874	-2.44773	652,2243,3148,3304,3552,5894,5970,10197	BMP4,FGA,HMGB2,HSPA1B,IL1A,RAF1,RELA,PSME3	8/99
26_Summary	WikiPathways	WP5322	CKAP4 signaling pathway map	-10.4934	-7.97094	368,838,960,972,1869,3570,4323,4609,5594,5883,5970,7291,9133,10810,51176,100506658,652,1311,1845,2064,2246,3340,5526,5894,6375,11151,57556	ABCC6,CASP5,CD44,CD74,E2F1,IL6R,MMP14,MYC,MAPK1,RAD9A,RELA,TWIST1,CCNB2,WASF3,LEF1,OCLN,BMP4,COMP,DUSP3,ERBB2,FGF1,NDST1,PPP2R5B,RAF1,XCL1,CORO1A,SEMA6A	27/-
26_Member	WikiPathways	WP5322	CKAP4 signaling pathway map	-10.4934	-7.97094	368,838,960,972,1869,3570,4323,4609,5594,5883,5970,7291,9133,10810,51176,100506658	ABCC6,CASP5,CD44,CD74,E2F1,IL6R,MMP14,MYC,MAPK1,RAD9A,RELA,TWIST1,CCNB2,WASF3,LEF1,OCLN	16/116
26_Member	GO Biological Processes	GO:0070848	response to growth factor	-2.87866	-1.68514	652,960,1311,1845,1869,2064,2246,3340,4609,5526,5594,5894,5970,6375,7291,11151,51176,57556	BMP4,CD44,COMP,DUSP3,E2F1,ERBB2,FGF1,NDST1,MYC,PPP2R5B,MAPK1,RAF1,RELA,XCL1,TWIST1,CORO1A,LEF1,SEMA6A	18/521
26_Member	GO Biological Processes	GO:0071363	cellular response to growth factor stimulus	-2.39111	-1.29297	652,960,1311,1845,1869,2064,2246,3340,5526,5894,5970,6375,7291,11151,51176,57556	BMP4,CD44,COMP,DUSP3,E2F1,ERBB2,FGF1,NDST1,PPP2R5B,RAF1,RELA,XCL1,TWIST1,CORO1A,LEF1,SEMA6A	16/489
27_Summary	KEGG Pathway	hsa05166	Human T-cell leukemia virus 1 infection	-10.3647	-7.87948	108,109,292,1026,1388,1869,2033,3109,3122,3560,3718,4609,5594,5601,5901,5970,9133,9519,9586,10000,196883,1234,3017,3665,7188,8349	ADCY2,ADCY3,SLC25A5,CDKN1A,ATF6B,E2F1,EP300,HLA-DMB,HLA-DRA,IL2RB,JAK3,MYC,MAPK1,MAPK9,RAN,RELA,CCNB2,TBPL1,CREB5,AKT3,ADCY4,CCR5,H2BC5,IRF7,TRAF5,H2BC21	26/-
27_Member	KEGG Pathway	hsa05166	Human T-cell leukemia virus 1 infection	-10.3647	-7.87948	108,109,292,1026,1388,1869,2033,3109,3122,3560,3718,4609,5594,5601,5901,5970,9133,9519,9586,10000,196883	ADCY2,ADCY3,SLC25A5,CDKN1A,ATF6B,E2F1,EP300,HLA-DMB,HLA-DRA,IL2RB,JAK3,MYC,MAPK1,MAPK9,RAN,RELA,CCNB2,TBPL1,CREB5,AKT3,ADCY4	21/222
27_Member	KEGG Pathway	hsa05203	Viral carcinogenesis	-4.73658	-3.1769	1026,1234,1388,2033,3017,3665,3718,5594,5970,7188,8349,9519,9586	CDKN1A,CCR5,ATF6B,EP300,H2BC5,IRF7,JAK3,MAPK1,RELA,TRAF5,H2BC21,TBPL1,CREB5	13/204
28_Summary	KEGG Pathway	hsa05163	Human cytomegalovirus infection	-10.2548	-7.7871	108,109,1026,1234,1388,1869,2786,3570,3708,4609,5594,5894,5970,6655,7188,7248,8772,9586,10000,196883,340061,498,506,522,1340,1350,4722,4725,6195,6391,23305,57521,125965,126328,353500,369,4041,4323,5745,6256,292,487,491,492,2982,3778,3779,10335,2931,3718,5580,6360,6366,6372,6375,10663,815,816,2797,5601,551,5320,5588,2064,3714,8408,143686,253314,1286,59350,2890,2902,2904,1136,7366,164091,2033,2693,…	ADCY2,ADCY3,CDKN1A,CCR5,ATF6B,E2F1,GNG4,IL6R,ITPR1,MYC,MAPK1,RAF1,RELA,SOS2,TRAF5,TSC1,FADD,CREB5,AKT3,ADCY4,STING1,ATP5F1A,ATP5F1B,ATP5PF,COX6B1,COX7C,NDUFS3,NDUFS5,RPS6KA1,SDHC,ACSL6,RPTOR,COX6B2,NDUFA11,BMP8A,ARAF,LRP5,MMP14,PTH1R,RXRA,SLC25A5,ATP2A1,ATP2B2,ATP2B3,GUCY1A1,KCNMA1,KCNMB1,IRAG1,GSK3A,JAK3,PRKCD,CCL16,CCL21,CXCL6,XCL1,CXCR6,CAMK2A,CAMK2B,GNRH2,MAPK9,AVP,PLA2G2A,PRKCQ,ERBB2,JAG2,UL…	123/-
28_Member	KEGG Pathway	hsa05163	Human cytomegalovirus infection	-10.2548	-7.7871	108,109,1026,1234,1388,1869,2786,3570,3708,4609,5594,5894,5970,6655,7188,7248,8772,9586,10000,196883,340061	ADCY2,ADCY3,CDKN1A,CCR5,ATF6B,E2F1,GNG4,IL6R,ITPR1,MYC,MAPK1,RAF1,RELA,SOS2,TRAF5,TSC1,FADD,CREB5,AKT3,ADCY4,STING1	21/225
28_Member	KEGG Pathway	hsa04714	Thermogenesis	-9.18305	-6.89519	108,109,498,506,522,1340,1350,4722,4725,6195,6391,6655,7248,9586,23305,57521,125965,126328,196883,353500	ADCY2,ADCY3,ATP5F1A,ATP5F1B,ATP5PF,COX6B1,COX7C,NDUFS3,NDUFS5,RPS6KA1,SDHC,SOS2,TSC1,CREB5,ACSL6,RPTOR,COX6B2,NDUFA11,ADCY4,BMP8A	20/232
28_Member	KEGG Pathway	hsa04928	Parathyroid hormone synthesis, secretion and action	-9.00436	-6.73859	108,109,369,1026,1388,3708,4041,4323,5594,5745,5894,6256,9586,196883	ADCY2,ADCY3,ARAF,CDKN1A,ATF6B,ITPR1,LRP5,MMP14,MAPK1,PTH1R,RAF1,RXRA,CREB5,ADCY4	14/106
28_Member	KEGG Pathway	hsa04022	cGMP-PKG signaling pathway	-8.9988	-6.73664	108,109,292,487,491,492,1388,2982,3708,3778,3779,5594,5894,9586,10000,10335,196883	ADCY2,ADCY3,SLC25A5,ATP2A1,ATP2B2,ATP2B3,ATF6B,GUCY1A1,ITPR1,KCNMA1,KCNMB1,MAPK1,RAF1,CREB5,AKT3,IRAG1,ADCY4	17/167
28_Member	KEGG Pathway	hsa04062	Chemokine signaling pathway	-8.90903	-6.65738	108,109,1234,2786,2931,3718,5580,5594,5894,5970,6360,6366,6372,6375,6655,10000,10663,196883	ADCY2,ADCY3,CCR5,GNG4,GSK3A,JAK3,PRKCD,MAPK1,RAF1,RELA,CCL16,CCL21,CXCL6,XCL1,SOS2,AKT3,CXCR6,ADCY4	18/192
28_Member	KEGG Pathway	hsa04912	GnRH signaling pathway	-8.71445	-6.49623	108,109,815,816,2797,3708,4323,5580,5594,5601,5894,6655,196883	ADCY2,ADCY3,CAMK2A,CAMK2B,GNRH2,ITPR1,MMP14,PRKCD,MAPK1,MAPK9,RAF1,SOS2,ADCY4	13/93
28_Member	KEGG Pathway	hsa04270	Vascular smooth muscle contraction	-8.58373	-6.38387	108,109,369,551,2982,3708,3778,3779,5320,5580,5588,5594,5894,10335,196883	ADCY2,ADCY3,ARAF,AVP,GUCY1A1,ITPR1,KCNMA1,KCNMB1,PLA2G2A,PRKCD,PRKCQ,MAPK1,RAF1,IRAG1,ADCY4	15/134
28_Member	KEGG Pathway	hsa01522	Endocrine resistance	-8.42865	-6.25328	108,109,369,1026,1869,2064,3714,5594,5601,5894,6655,10000,196883	ADCY2,ADCY3,ARAF,CDKN1A,E2F1,ERBB2,JAG2,MAPK1,MAPK9,RAF1,SOS2,AKT3,ADCY4	13/98
28_Member	KEGG Pathway	hsa04211	Longevity regulating pathway	-7.90875	-5.84123	108,109,1388,5970,7248,8408,9586,10000,57521,143686,196883,253314	ADCY2,ADCY3,ATF6B,RELA,TSC1,ULK1,CREB5,AKT3,RPTOR,SESN3,ADCY4,EIF4E1B	12/89
28_Member	KEGG Pathway	hsa04926	Relaxin signaling pathway	-7.87779	-5.81479	108,109,1286,1388,2786,5594,5601,5894,5970,6655,9586,10000,59350,196883	ADCY2,ADCY3,COL4A4,ATF6B,GNG4,MAPK1,MAPK9,RAF1,RELA,SOS2,CREB5,AKT3,RXFP1,ADCY4	14/129
28_Member	KEGG Pathway	hsa04713	Circadian entrainment	-7.47935	-5.45301	108,109,815,816,2786,2890,2902,2904,2982,3708,5594,196883	ADCY2,ADCY3,CAMK2A,CAMK2B,GNG4,GRIA1,GRIN1,GRIN2B,GUCY1A1,ITPR1,MAPK1,ADCY4	12/97
28_Member	KEGG Pathway	hsa05207	Chemical carcinogenesis - receptor activation	-7.43205	-5.41187	108,109,1136,1388,1869,4609,5594,5894,5970,6195,6256,6655,7366,9586,10000,164091,196883	ADCY2,ADCY3,CHRNA3,ATF6B,E2F1,MYC,MAPK1,RAF1,RELA,RPS6KA1,RXRA,SOS2,UGT2B15,CREB5,AKT3,PAQR7,ADCY4	17/212
28_Member	KEGG Pathway	hsa04935	Growth hormone synthesis, secretion and action	-7.34946	-5.33936	108,109,1388,2033,2693,3708,5594,5601,5894,6655,9586,10000,196883	ADCY2,ADCY3,ATF6B,EP300,GHSR,ITPR1,MAPK1,MAPK9,RAF1,SOS2,CREB5,AKT3,ADCY4	13/120
28_Member	WikiPathways	WP3929	Chemokine signaling pathway	-7.31296	-5.30485	108,109,2786,3718,5580,5594,5894,5970,6366,6375,6655,10000,10663,26230,196883	ADCY2,ADCY3,GNG4,JAK3,PRKCD,MAPK1,RAF1,RELA,CCL21,XCL1,SOS2,AKT3,CXCR6,TIAM2,ADCY4	15/166
28_Member	KEGG Pathway	hsa04914	Progesterone-mediated oocyte maturation	-7.23178	-5.23153	108,109,369,5594,5601,5894,6195,9133,10000,51343,64506,196883	ADCY2,ADCY3,ARAF,MAPK1,MAPK9,RAF1,RPS6KA1,CCNB2,AKT3,FZR1,CPEB1,ADCY4	12/102
28_Member	KEGG Pathway	hsa04972	Pancreatic secretion	-7.23178	-5.23153	108,109,487,491,492,1358,1359,3708,3778,5320,5406,196883	ADCY2,ADCY3,ATP2A1,ATP2B2,ATP2B3,CPA2,CPA3,ITPR1,KCNMA1,PLA2G2A,PNLIP,ADCY4	12/102
28_Member	Reactome Gene Sets	R-HSA-112043	PLC beta mediated events	-7.11749	-5.13537	108,109,815,816,3708,5580,5594,9630,196883	ADCY2,ADCY3,CAMK2A,CAMK2B,ITPR1,PRKCD,MAPK1,GNA14,ADCY4	9/51
28_Member	KEGG Pathway	hsa04723	Retrograde endocannabinoid signaling	-7.11542	-5.13537	108,109,2166,2558,2565,2786,2890,3708,4722,4725,5594,5601,126328,196883	ADCY2,ADCY3,FAAH,GABRA5,GABRG1,GNG4,GRIA1,ITPR1,NDUFS3,NDUFS5,MAPK1,MAPK9,NDUFA11,ADCY4	14/148
28_Member	KEGG Pathway	hsa04911	Insulin secretion	-7.05775	-5.08759	108,109,815,816,1388,3767,3778,3779,6844,9586,196883	ADCY2,ADCY3,CAMK2A,CAMK2B,ATF6B,KCNJ11,KCNMA1,KCNMB1,VAMP2,CREB5,ADCY4	11/86
28_Member	Reactome Gene Sets	R-HSA-111885	Opioid Signalling	-6.7518	-4.83519	108,109,815,816,2786,3708,5519,5580,5594,9630,196883	ADCY2,ADCY3,CAMK2A,CAMK2B,GNG4,ITPR1,PPP2R1B,PRKCD,MAPK1,GNA14,ADCY4	11/92
28_Member	Reactome Gene Sets	R-HSA-112040	G-protein mediated events	-6.75078	-4.83519	108,109,815,816,3708,5580,5594,9630,196883	ADCY2,ADCY3,CAMK2A,CAMK2B,ITPR1,PRKCD,MAPK1,GNA14,ADCY4	9/56
28_Member	WikiPathways	WP4222	Phosphodiesterases in neuronal function	-6.75078	-4.83519	108,109,815,2890,2902,2904,2982,5145,196883	ADCY2,ADCY3,CAMK2A,GRIA1,GRIN1,GRIN2B,GUCY1A1,PDE6A,ADCY4	9/56
28_Member	KEGG Pathway	hsa04915	Estrogen signaling pathway	-6.62965	-4.74199	108,109,1388,1509,3304,3708,5580,5594,5894,6655,9586,10000,196883	ADCY2,ADCY3,ATF6B,CTSD,HSPA1B,ITPR1,PRKCD,MAPK1,RAF1,SOS2,CREB5,AKT3,ADCY4	13/138
28_Member	KEGG Pathway	hsa04750	Inflammatory mediator regulation of TRP channels	-6.46869	-4.60727	108,109,623,815,816,3269,3708,5580,5588,5601,196883	ADCY2,ADCY3,BDKRB1,CAMK2A,CAMK2B,HRH1,ITPR1,PRKCD,PRKCQ,MAPK9,ADCY4	11/98
28_Member	KEGG Pathway	hsa04934	Cushing syndrome	-6.04772	-4.25061	108,109,815,816,1026,1388,1869,3708,5594,8326,9586,51176,196883	ADCY2,ADCY3,CAMK2A,CAMK2B,CDKN1A,ATF6B,E2F1,ITPR1,MAPK1,FZD9,CREB5,LEF1,ADCY4	13/155
28_Member	KEGG Pathway	hsa04114	Oocyte meiosis	-6.03531	-4.24063	108,109,815,816,3708,5519,5526,5594,6195,9133,64506,196883	ADCY2,ADCY3,CAMK2A,CAMK2B,ITPR1,PPP2R1B,PPP2R5B,MAPK1,RPS6KA1,CCNB2,CPEB1,ADCY4	12/131
28_Member	WikiPathways	WP289	Myometrial relaxation and contraction pathways	-6.01596	-4.2225	70,108,109,815,816,1388,2786,2982,3708,5580,5588,59350,196883	ACTC1,ADCY2,ADCY3,CAMK2A,CAMK2B,ATF6B,GNG4,GUCY1A1,ITPR1,PRKCD,PRKCQ,RXFP1,ADCY4	13/156
28_Member	KEGG Pathway	hsa04540	Gap junction	-5.98399	-4.20128	108,109,2982,3708,5594,5894,6655,57369,84790,196883	ADCY2,ADCY3,GUCY1A1,ITPR1,MAPK1,RAF1,SOS2,GJD2,TUBA1C,ADCY4	10/88
28_Member	KEGG Pathway	hsa04725	Cholinergic synapse	-5.84327	-4.08466	108,109,815,816,1136,2786,3708,5594,9586,10000,196883	ADCY2,ADCY3,CAMK2A,CAMK2B,CHRNA3,GNG4,ITPR1,MAPK1,CREB5,AKT3,ADCY4	11/113
28_Member	Reactome Gene Sets	R-HSA-111996	Ca-dependent events	-5.7096	-3.96093	108,109,815,816,5580,5594,196883	ADCY2,ADCY3,CAMK2A,CAMK2B,PRKCD,MAPK1,ADCY4	7/39
28_Member	KEGG Pathway	hsa04925	Aldosterone synthesis and secretion	-5.55157	-3.8363	108,109,491,492,815,816,1388,3708,9586,196883	ADCY2,ADCY3,ATP2B2,ATP2B3,CAMK2A,CAMK2B,ATF6B,ITPR1,CREB5,ADCY4	10/98
28_Member	KEGG Pathway	hsa04916	Melanogenesis	-5.43208	-3.74058	108,109,815,816,2033,5594,5894,8326,51176,196883	ADCY2,ADCY3,CAMK2A,CAMK2B,EP300,MAPK1,RAF1,FZD9,LEF1,ADCY4	10/101
28_Member	Reactome Gene Sets	R-HSA-1489509	DAG and IP3 signaling	-5.41143	-3.72374	108,109,815,816,3708,5580,196883	ADCY2,ADCY3,CAMK2A,CAMK2B,ITPR1,PRKCD,ADCY4	7/43
28_Member	WikiPathways	WP536	Calcium regulation in cardiac cells	-5.35443	-3.67426	108,109,491,492,815,816,2786,3708,5580,5588,57369,196883	ADCY2,ADCY3,ATP2B2,ATP2B3,CAMK2A,CAMK2B,GNG4,ITPR1,PRKCD,PRKCQ,GJD2,ADCY4	12/152
28_Member	Canonical Pathways	M8	PID ENDOTHELIN PATHWAY	-5.26514	-3.59962	108,109,5580,5588,5594,5894,9630,196883	ADCY2,ADCY3,PRKCD,PRKCQ,MAPK1,RAF1,GNA14,ADCY4	8/63
28_Member	Reactome Gene Sets	R-HSA-418555	G alpha (s) signalling events	-5.18109	-3.5341	108,109,551,2492,2786,3363,5745,7253,7434,59350,134860,196883	ADCY2,ADCY3,AVP,FSHR,GNG4,HTR7,PTH1R,TSHR,VIPR2,RXFP1,TAAR9,ADCY4	12/158
28_Member	WikiPathways	WP4321	Thermogenesis	-5.16919	-3.52393	108,109,6195,6655,7248,9586,23305,57521,196883,353500	ADCY2,ADCY3,RPS6KA1,SOS2,TSC1,CREB5,ACSL6,RPTOR,ADCY4,BMP8A	10/108
28_Member	KEGG Pathway	hsa04970	Salivary secretion	-4.865	-3.27837	108,109,491,492,2982,3708,3778,6844,196883	ADCY2,ADCY3,ATP2B2,ATP2B3,GUCY1A1,ITPR1,KCNMA1,VAMP2,ADCY4	9/93
28_Member	Reactome Gene Sets	R-HSA-111933	Calmodulin induced events	-4.70223	-3.14886	108,109,815,816,5580,196883	ADCY2,ADCY3,CAMK2A,CAMK2B,PRKCD,ADCY4	6/37
28_Member	Reactome Gene Sets	R-HSA-111997	CaM pathway	-4.70223	-3.14886	108,109,815,816,5580,196883	ADCY2,ADCY3,CAMK2A,CAMK2B,PRKCD,ADCY4	6/37
28_Member	KEGG Pathway	hsa04921	Oxytocin signaling pathway	-4.54929	-3.02224	108,109,786,815,816,1026,2982,3708,5594,5894,196883	ADCY2,ADCY3,CACNG1,CAMK2A,CAMK2B,CDKN1A,GUCY1A1,ITPR1,MAPK1,RAF1,ADCY4	11/154
28_Member	Reactome Gene Sets	R-HSA-9658195	Leishmania infection	-4.29829	-2.81956	108,109,2786,3552,3708,4210,5594,5970,6868,10810,196883	ADCY2,ADCY3,GNG4,IL1A,ITPR1,MEFV,MAPK1,RELA,ADAM17,WASF3,ADCY4	11/164
28_Member	Reactome Gene Sets	R-HSA-9824443	Parasitic Infection Pathways	-4.29829	-2.81956	108,109,2786,3552,3708,4210,5594,5970,6868,10810,196883	ADCY2,ADCY3,GNG4,IL1A,ITPR1,MEFV,MAPK1,RELA,ADAM17,WASF3,ADCY4	11/164
28_Member	KEGG Pathway	hsa04927	Cortisol synthesis and secretion	-4.20319	-2.74356	108,109,190,1388,3708,9586,196883	ADCY2,ADCY3,NR0B1,ATF6B,ITPR1,CREB5,ADCY4	7/65
28_Member	WikiPathways	WP35	G protein signaling pathways	-4.08654	-2.65128	108,109,2786,3708,5580,5588,9630,196883	ADCY2,ADCY3,GNG4,ITPR1,PRKCD,PRKCQ,GNA14,ADCY4	8/91
28_Member	Reactome Gene Sets	R-HSA-418597	G alpha (z) signalling events	-4.04169	-2.6169	108,109,2786,5580,5588,196883	ADCY2,ADCY3,GNG4,PRKCD,PRKCQ,ADCY4	6/48
28_Member	KEGG Pathway	hsa04072	Phospholipase D signaling pathway	-3.98573	-2.57116	108,109,551,5594,5894,6655,7248,10000,56895,196883	ADCY2,ADCY3,AVP,MAPK1,RAF1,SOS2,TSC1,AKT3,AGPAT4,ADCY4	10/148
28_Member	KEGG Pathway	hsa04918	Thyroid hormone synthesis	-3.80541	-2.42859	108,109,1388,3708,7253,9586,196883	ADCY2,ADCY3,ATF6B,ITPR1,TSHR,CREB5,ADCY4	7/75
28_Member	GO Biological Processes	GO:0007188	adenylate cyclase-modulating G protein-coupled receptor signaling pathway	-3.71846	-2.36113	108,109,1901,2779,2899,3361,5745,7253,7434,9630,59350,196883	ADCY2,ADCY3,S1PR1,GNAT1,GRIK3,HTR5A,PTH1R,TSHR,VIPR2,GNA14,RXFP1,ADCY4	12/223
28_Member	GO Biological Processes	GO:0009190	cyclic nucleotide biosynthetic process	-3.57145	-2.23404	108,109,2982,196883	ADCY2,ADCY3,GUCY1A1,ADCY4	4/21
28_Member	GO Biological Processes	GO:0052652	cyclic purine nucleotide metabolic process	-3.50221	-2.17649	108,109,2982,6095,196883	ADCY2,ADCY3,GUCY1A1,RORA,ADCY4	5/39
28_Member	GO Biological Processes	GO:0009187	cyclic nucleotide metabolic process	-3.44969	-2.13616	108,109,2982,6095,196883	ADCY2,ADCY3,GUCY1A1,RORA,ADCY4	5/40
28_Member	KEGG Pathway	hsa04213	Longevity regulating pathway - multiple species	-3.4205	-2.11017	108,109,3304,10000,57521,196883	ADCY2,ADCY3,HSPA1B,AKT3,RPTOR,ADCY4	6/62
28_Member	GO Biological Processes	GO:0006171	cAMP biosynthetic process	-3.3981	-2.09486	108,109,196883	ADCY2,ADCY3,ADCY4	3/10
28_Member	Reactome Gene Sets	R-HSA-170660	Adenylate cyclase activating pathway	-3.3981	-2.09486	108,109,196883	ADCY2,ADCY3,ADCY4	3/10
28_Member	Canonical Pathways	M15	PID LYSOPHOSPHOLIPID PATHWAY	-3.30902	-2.02267	108,109,5580,5970,9630,196883	ADCY2,ADCY3,PRKCD,RELA,GNA14,ADCY4	6/65
28_Member	Reactome Gene Sets	R-HSA-432040	Vasopressin regulates renal water homeostasis via Aquaporins	-3.30088	-2.01753	108,109,551,2786,196883	ADCY2,ADCY3,AVP,GNG4,ADCY4	5/43
28_Member	KEGG Pathway	hsa04611	Platelet activation	-3.16488	-1.91037	108,109,2243,2982,3708,5594,10000,196883	ADCY2,ADCY3,FGA,GUCY1A1,ITPR1,MAPK1,AKT3,ADCY4	8/124
28_Member	WikiPathways	WP4535	Envelope proteins and their potential roles in EDMD physiopathology	-3.16376	-1.91037	108,109,5594,6655,196883	ADCY2,ADCY3,MAPK1,SOS2,ADCY4	5/46
28_Member	KEGG Pathway	hsa04913	Ovarian steroidogenesis	-2.95709	-1.74303	108,109,1588,2492,196883	ADCY2,ADCY3,CYP19A1,FSHR,ADCY4	5/51
28_Member	KEGG Pathway	hsa04971	Gastric acid secretion	-2.94779	-1.73627	108,109,815,816,3708,196883	ADCY2,ADCY3,CAMK2A,CAMK2B,ITPR1,ADCY4	6/76
28_Member	Reactome Gene Sets	R-HSA-170670	Adenylate cyclase inhibitory pathway	-2.93607	-1.72927	108,109,196883	ADCY2,ADCY3,ADCY4	3/14
28_Member	Reactome Gene Sets	R-HSA-445717	Aquaporin-mediated transport	-2.91864	-1.71591	108,109,551,2786,196883	ADCY2,ADCY3,AVP,GNG4,ADCY4	5/52
28_Member	Reactome Gene Sets	R-HSA-9662851	Anti-inflammatory response favouring Leishmania parasite infection	-2.86022	-1.66912	108,109,2786,3708,6868,196883	ADCY2,ADCY3,GNG4,ITPR1,ADAM17,ADCY4	6/79
28_Member	Reactome Gene Sets	R-HSA-9664433	Leishmania parasite growth and survival	-2.86022	-1.66912	108,109,2786,3708,6868,196883	ADCY2,ADCY3,GNG4,ITPR1,ADAM17,ADCY4	6/79
28_Member	Canonical Pathways	M56	PID LPA4 PATHWAY	-2.84412	-1.65872	108,109,196883	ADCY2,ADCY3,ADCY4	3/15
28_Member	KEGG Pathway	hsa04371	Apelin signaling pathway	-2.84342	-1.65862	108,109,2786,3708,5594,5894,10000,196883	ADCY2,ADCY3,GNG4,ITPR1,MAPK1,RAF1,AKT3,ADCY4	8/139
28_Member	Reactome Gene Sets	R-HSA-163359	Glucagon signaling in metabolic regulation	-2.7998	-1.62482	108,109,2786,196883	ADCY2,ADCY3,GNG4,ADCY4	4/33
28_Member	WikiPathways	WP4589	Major receptors targeted by epinephrine and norepinephrine	-2.7589	-1.59018	108,109,196883	ADCY2,ADCY3,ADCY4	3/16
28_Member	KEGG Pathway	hsa04923	Regulation of lipolysis in adipocytes	-2.70501	-1.54874	108,109,7253,10000,196883	ADCY2,ADCY3,TSHR,AKT3,ADCY4	5/58
28_Member	Reactome Gene Sets	R-HSA-164378	PKA activation in glucagon signalling	-2.67954	-1.52904	108,109,196883	ADCY2,ADCY3,ADCY4	3/17
28_Member	Reactome Gene Sets	R-HSA-977443	GABA receptor activation	-2.63963	-1.49519	108,109,2558,2786,196883	ADCY2,ADCY3,GABRA5,GNG4,ADCY4	5/60
28_Member	KEGG Pathway	hsa04727	GABAergic synapse	-2.59561	-1.46163	108,109,2558,2565,2786,196883	ADCY2,ADCY3,GABRA5,GABRG1,GNG4,ADCY4	6/89
28_Member	KEGG Pathway	hsa04976	Bile secretion	-2.59561	-1.46163	108,109,6256,7366,64241,196883	ADCY2,ADCY3,RXRA,UGT2B15,ABCG8,ADCY4	6/89
28_Member	KEGG Pathway	hsa05032	Morphine addiction	-2.54714	-1.41867	108,109,2558,2565,2786,196883	ADCY2,ADCY3,GABRA5,GABRG1,GNG4,ADCY4	6/91
28_Member	Reactome Gene Sets	R-HSA-9664323	FCGR3A-mediated IL10 synthesis	-2.48753	-1.37178	108,109,3708,196883	ADCY2,ADCY3,ITPR1,ADCY4	4/40
28_Member	Reactome Gene Sets	R-HSA-163615	PKA activation	-2.46998	-1.35847	108,109,196883	ADCY2,ADCY3,ADCY4	3/20
28_Member	Reactome Gene Sets	R-HSA-9660821	ADORA2B mediated anti-inflammatory cytokines production	-2.37276	-1.28019	108,109,2786,196883	ADCY2,ADCY3,GNG4,ADCY4	4/43
28_Member	Reactome Gene Sets	R-HSA-977444	GABA B receptor activation	-2.37276	-1.28019	108,109,2786,196883	ADCY2,ADCY3,GNG4,ADCY4	4/43
28_Member	Reactome Gene Sets	R-HSA-991365	Activation of GABAB receptors	-2.37276	-1.28019	108,109,2786,196883	ADCY2,ADCY3,GNG4,ADCY4	4/43
28_Member	Reactome Gene Sets	R-HSA-111931	PKA-mediated phosphorylation of CREB	-2.34924	-1.25932	108,109,196883	ADCY2,ADCY3,ADCY4	3/22
28_Member	Reactome Gene Sets	R-HSA-9634597	GPER1 signaling	-2.30138	-1.22163	108,109,2786,196883	ADCY2,ADCY3,GNG4,ADCY4	4/45
28_Member	GO Biological Processes	GO:0046058	cAMP metabolic process	-2.29348	-1.22	108,109,196883	ADCY2,ADCY3,ADCY4	3/23
28_Member	GO Biological Processes	GO:0007193	adenylate cyclase-inhibiting G protein-coupled receptor signaling pathway	-2.2211	-1.16214	108,1901,2899,3361,196883	ADCY2,S1PR1,GRIK3,HTR5A,ADCY4	5/75
29_Summary	GO Biological Processes	GO:0007420	brain development	-9.73295	-7.35752	186,190,491,522,652,838,1000,1203,1272,1340,1497,1742,1869,1901,1943,2558,2902,2904,3091,3340,3361,4722,4763,4821,4967,5049,5194,5649,5901,6095,6585,7248,8704,8925,9253,10000,28964,50674,51176	AGTR2,NR0B1,ATP2B2,ATP5PF,BMP4,CASP5,CDH2,CLN5,CNTN1,COX6B1,CTNS,DLG4,E2F1,S1PR1,EFNA2,GABRA5,GRIN1,GRIN2B,HIF1A,NDST1,HTR5A,NDUFS3,NF1,NKX2-2,OGDH,PAFAH1B2,PEX13,RELN,RAN,RORA,SLIT1,TSC1,B4GALT2,HERC1,NUMBL,AKT3,GIT1,NEUROG3,LEF1	39/-
29_Member	GO Biological Processes	GO:0007420	brain development	-9.73295	-7.35752	186,190,491,522,652,838,1000,1203,1272,1340,1497,1742,1869,1901,1943,2558,2902,2904,3091,3340,3361,4722,4763,4821,4967,5049,5194,5649,5901,6095,6585,7248,8704,8925,9253,10000,28964,50674,51176	AGTR2,NR0B1,ATP2B2,ATP5PF,BMP4,CASP5,CDH2,CLN5,CNTN1,COX6B1,CTNS,DLG4,E2F1,S1PR1,EFNA2,GABRA5,GRIN1,GRIN2B,HIF1A,NDST1,HTR5A,NDUFS3,NF1,NKX2-2,OGDH,PAFAH1B2,PEX13,RELN,RAN,RORA,SLIT1,TSC1,B4GALT2,HERC1,NUMBL,AKT3,GIT1,NEUROG3,LEF1	39/787
29_Member	GO Biological Processes	GO:0030900	forebrain development	-5.25888	-3.59517	190,652,1000,1742,1869,1943,3091,3340,3361,4763,4967,5194,5649,5901,6585,7248,8925,9253,50674,51176	NR0B1,BMP4,CDH2,DLG4,E2F1,EFNA2,HIF1A,NDST1,HTR5A,NF1,OGDH,PEX13,RELN,RAN,SLIT1,TSC1,HERC1,NUMBL,NEUROG3,LEF1	20/404
29_Member	GO Biological Processes	GO:0021537	telencephalon development	-4.55257	-3.02421	652,1000,1742,1943,3091,3361,4763,4967,5194,5649,5901,7248,8925,9253,51176	BMP4,CDH2,DLG4,EFNA2,HIF1A,HTR5A,NF1,OGDH,PEX13,RELN,RAN,TSC1,HERC1,NUMBL,LEF1	15/276
29_Member	GO Biological Processes	GO:0021543	pallium development	-3.72882	-2.36847	1000,1742,3091,3361,4763,4967,5194,5649,5901,7248,51176	CDH2,DLG4,HIF1A,HTR5A,NF1,OGDH,PEX13,RELN,RAN,TSC1,LEF1	11/190
29_Member	GO Biological Processes	GO:0021761	limbic system development	-3.25916	-1.98651	190,3361,4763,4967,5649,5901,7248,51176	NR0B1,HTR5A,NF1,OGDH,RELN,RAN,TSC1,LEF1	8/120
29_Member	GO Biological Processes	GO:0021766	hippocampus development	-2.54714	-1.41867	3361,4967,5649,5901,7248,51176	HTR5A,OGDH,RELN,RAN,TSC1,LEF1	6/91
29_Member	GO Biological Processes	GO:0021987	cerebral cortex development	-2.44734	-1.33833	1000,1742,3091,4763,5194,5649,7248	CDH2,DLG4,HIF1A,NF1,PEX13,RELN,TSC1	7/127
30_Summary	WikiPathways	WP5115	Network map of SARS-CoV-2 signaling pathway	-9.66217	-7.30484	731,838,926,1234,1509,1974,2243,3091,3122,3552,5588,6241,6366,6372,7535,8408,9133,57521,83737,90865	C8A,CASP5,CD8B,CCR5,CTSD,EIF4A2,FGA,HIF1A,HLA-DRA,IL1A,PRKCQ,RRM2,CCL21,CXCL6,ZAP70,ULK1,CCNB2,RPTOR,ITCH,IL33	20/-
30_Member	WikiPathways	WP5115	Network map of SARS-CoV-2 signaling pathway	-9.66217	-7.30484	731,838,926,1234,1509,1974,2243,3091,3122,3552,5588,6241,6366,6372,7535,8408,9133,57521,83737,90865	C8A,CASP5,CD8B,CCR5,CTSD,EIF4A2,FGA,HIF1A,HLA-DRA,IL1A,PRKCQ,RRM2,CCL21,CXCL6,ZAP70,ULK1,CCNB2,RPTOR,ITCH,IL33	20/218
33_Summary	GO Biological Processes	GO:0002460	adaptive immune response based on somatic recombination of immune receptors built from immunoglobulin superfamily domains	-9.24747	-6.94813	100,731,972,1075,1378,3109,3122,3560,3566,3570,3581,3665,5580,6095,6097,6775,6868,51176,3467,4035,5272,6844,7248,11151,27040,90865,926,928,960,1441,2056,3552,3562,973,2243,3718,7535,10288	ADA,C8A,CD74,CTSC,CR1,HLA-DMB,HLA-DRA,IL2RB,IL4R,IL6R,IL9R,IRF7,PRKCD,RORA,RORC,STAT4,ADAM17,LEF1,IFNW1,LRP1,SERPINB9,VAMP2,TSC1,CORO1A,LAT,IL33,CD8B,CD9,CD44,CSF3R,EPO,IL1A,IL3,CD79A,FGA,JAK3,ZAP70,LILRB2	38/-
33_Member	GO Biological Processes	GO:0002460	adaptive immune response based on somatic recombination of immune receptors built from immunoglobulin superfamily domains	-9.24747	-6.94813	100,731,972,1075,1378,3109,3122,3560,3566,3570,3581,3665,5580,6095,6097,6775,6868,51176	ADA,C8A,CD74,CTSC,CR1,HLA-DMB,HLA-DRA,IL2RB,IL4R,IL6R,IL9R,IRF7,PRKCD,RORA,RORC,STAT4,ADAM17,LEF1	18/183
33_Member	GO Biological Processes	GO:0002252	immune effector process	-9.14518	-6.86108	100,731,972,1075,1378,3109,3122,3467,3560,3566,3570,3581,3665,4035,5272,5580,6095,6097,6775,6844,6868,7248,11151,27040,51176,90865	ADA,C8A,CD74,CTSC,CR1,HLA-DMB,HLA-DRA,IFNW1,IL2RB,IL4R,IL6R,IL9R,IRF7,LRP1,SERPINB9,PRKCD,RORA,RORC,STAT4,VAMP2,ADAM17,TSC1,CORO1A,LAT,LEF1,IL33	26/396
33_Member	KEGG Pathway	hsa04640	Hematopoietic cell lineage	-8.37356	-6.20969	926,928,960,1378,1441,2056,3109,3122,3552,3562,3566,3570,3581	CD8B,CD9,CD44,CR1,CSF3R,EPO,HLA-DMB,HLA-DRA,IL1A,IL3,IL4R,IL6R,IL9R	13/99
33_Member	GO Biological Processes	GO:0002443	leukocyte mediated immunity	-6.24314	-4.41177	731,972,1075,1378,3109,3122,3560,3566,3581,3665,5272,5580,6844,6868,11151,27040	C8A,CD74,CTSC,CR1,HLA-DMB,HLA-DRA,IL2RB,IL4R,IL9R,IRF7,SERPINB9,PRKCD,VAMP2,ADAM17,CORO1A,LAT	16/228
33_Member	GO Biological Processes	GO:0002250	adaptive immune response	-5.52973	-3.82166	100,731,926,972,973,1075,1378,2243,3109,3122,3467,3560,3566,3570,3581,3665,3718,5580,6095,6097,6775,6868,7248,7535,10288,27040,51176	ADA,C8A,CD8B,CD74,CD79A,CTSC,CR1,FGA,HLA-DMB,HLA-DRA,IFNW1,IL2RB,IL4R,IL6R,IL9R,IRF7,JAK3,PRKCD,RORA,RORC,STAT4,ADAM17,TSC1,ZAP70,LILRB2,LAT,LEF1	27/642
33_Member	GO Biological Processes	GO:0016064	immunoglobulin mediated immune response	-5.24215	-3.58023	731,972,1378,3109,3122,3560,3566,3581,3665,5580	C8A,CD74,CR1,HLA-DMB,HLA-DRA,IL2RB,IL4R,IL9R,IRF7,PRKCD	10/106
33_Member	GO Biological Processes	GO:0019724	B cell mediated immunity	-5.06278	-3.43603	731,972,1378,3109,3122,3560,3566,3581,3665,5580	C8A,CD74,CR1,HLA-DMB,HLA-DRA,IL2RB,IL4R,IL9R,IRF7,PRKCD	10/111
33_Member	GO Biological Processes	GO:0002449	lymphocyte mediated immunity	-4.75668	-3.19202	731,972,1075,1378,3109,3122,3560,3566,3581,3665,5580,11151	C8A,CD74,CTSC,CR1,HLA-DMB,HLA-DRA,IL2RB,IL4R,IL9R,IRF7,PRKCD,CORO1A	12/174
34_Summary	GO Biological Processes	GO:0001934	positive regulation of protein phosphorylation	-9.2216	-6.92612	369,551,652,960,972,1026,1116,1136,1272,1742,2056,2064,2246,2931,3467,3562,3570,3953,4593,5580,5594,5649,5894,5912,5979,6366,6868,7060,7224,10507,27040,57521,149233,253260,353500,376497,5903,4609,5073,5111,5588,5982,8658,51343,868,5526,29883,1022,1845,4041,4616,4763,7248,9133,80824	ARAF,AVP,BMP4,CD44,CD74,CDKN1A,CHI3L1,CHRNA3,CNTN1,DLG4,EPO,ERBB2,FGF1,GSK3A,IFNW1,IL3,IL6R,LEPR,MUSK,PRKCD,MAPK1,RELN,RAF1,RAP2B,RET,CCL21,ADAM17,THBS4,TRPC5,SEMA4D,LAT,RPTOR,IL23R,RICTOR,BMP8A,SLC27A1,RANBP2,MYC,PARN,PCNA,PRKCQ,RFC2,TNKS,FZR1,CBLB,PPP2R5B,CNOT7,CDK7,DUSP3,LRP5,GADD45B,NF1,TSC1,CCNB2,DUSP16	55/-
34_Member	GO Biological Processes	GO:0001934	positive regulation of protein phosphorylation	-9.2216	-6.92612	369,551,652,960,972,1026,1116,1136,1272,1742,2056,2064,2246,2931,3467,3562,3570,3953,4593,5580,5594,5649,5894,5912,5979,6366,6868,7060,7224,10507,27040,57521,149233,253260,353500,376497	ARAF,AVP,BMP4,CD44,CD74,CDKN1A,CHI3L1,CHRNA3,CNTN1,DLG4,EPO,ERBB2,FGF1,GSK3A,IFNW1,IL3,IL6R,LEPR,MUSK,PRKCD,MAPK1,RELN,RAF1,RAP2B,RET,CCL21,ADAM17,THBS4,TRPC5,SEMA4D,LAT,RPTOR,IL23R,RICTOR,BMP8A,SLC27A1	36/714
34_Member	GO Biological Processes	GO:0042327	positive regulation of phosphorylation	-8.84775	-6.61314	369,551,652,960,972,1026,1116,1136,1272,1742,2056,2064,2246,2931,3467,3562,3570,3953,4593,5580,5594,5649,5894,5903,5912,5979,6366,6868,7060,7224,10507,27040,57521,149233,253260,353500,376497	ARAF,AVP,BMP4,CD44,CD74,CDKN1A,CHI3L1,CHRNA3,CNTN1,DLG4,EPO,ERBB2,FGF1,GSK3A,IFNW1,IL3,IL6R,LEPR,MUSK,PRKCD,MAPK1,RELN,RAF1,RANBP2,RAP2B,RET,CCL21,ADAM17,THBS4,TRPC5,SEMA4D,LAT,RPTOR,IL23R,RICTOR,BMP8A,SLC27A1	37/773
34_Member	GO Biological Processes	GO:0051347	positive regulation of transferase activity	-8.44091	-6.25967	972,1026,1116,1136,1742,2056,2064,2246,2931,3570,4593,4609,5073,5111,5580,5588,5594,5649,5903,5979,5982,6366,6868,8658,27040,51343,57521,149233,376497	CD74,CDKN1A,CHI3L1,CHRNA3,DLG4,EPO,ERBB2,FGF1,GSK3A,IL6R,MUSK,MYC,PARN,PCNA,PRKCD,PRKCQ,MAPK1,RELN,RANBP2,RET,RFC2,CCL21,ADAM17,TNKS,LAT,FZR1,RPTOR,IL23R,SLC27A1	29/523
34_Member	GO Biological Processes	GO:0050730	regulation of peptidyl-tyrosine phosphorylation	-7.08879	-5.11314	868,960,972,1272,1742,2056,3562,3570,5526,5580,5649,5912,6868,7060,10507,29883,149233,253260	CBLB,CD44,CD74,CNTN1,DLG4,EPO,IL3,IL6R,PPP2R5B,PRKCD,RELN,RAP2B,ADAM17,THBS4,SEMA4D,CNOT7,IL23R,RICTOR	18/251
34_Member	GO Biological Processes	GO:0043549	regulation of kinase activity	-6.52219	-4.6522	652,868,972,1022,1026,1116,1136,1742,1845,2056,2064,2246,3570,4041,4593,4616,4763,5580,5649,5903,5912,5979,6366,6868,7248,9133,27040,57521,80824,149233,376497	BMP4,CBLB,CD74,CDK7,CDKN1A,CHI3L1,CHRNA3,DLG4,DUSP3,EPO,ERBB2,FGF1,IL6R,LRP5,MUSK,GADD45B,NF1,PRKCD,RELN,RANBP2,RAP2B,RET,CCL21,ADAM17,TSC1,CCNB2,LAT,RPTOR,DUSP16,IL23R,SLC27A1	31/717
34_Member	GO Biological Processes	GO:0045859	regulation of protein kinase activity	-5.77286	-4.01869	652,868,1022,1026,1116,1136,1742,1845,2056,2064,2246,3570,4041,4616,4763,5580,5649,5912,6366,6868,7248,9133,27040,57521,80824,149233,376497	BMP4,CBLB,CDK7,CDKN1A,CHI3L1,CHRNA3,DLG4,DUSP3,EPO,ERBB2,FGF1,IL6R,LRP5,GADD45B,NF1,PRKCD,RELN,RAP2B,CCL21,ADAM17,TSC1,CCNB2,LAT,RPTOR,DUSP16,IL23R,SLC27A1	27/623
34_Member	GO Biological Processes	GO:0050731	positive regulation of peptidyl-tyrosine phosphorylation	-5.29574	-3.6257	960,972,1272,1742,2056,3562,3570,5649,6868,7060,10507,149233,253260	CD44,CD74,CNTN1,DLG4,EPO,IL3,IL6R,RELN,ADAM17,THBS4,SEMA4D,IL23R,RICTOR	13/181
34_Member	GO Biological Processes	GO:0033674	positive regulation of kinase activity	-4.8777	-3.2873	972,1026,1116,1136,1742,2056,2064,2246,3570,4593,5580,5649,5903,5979,6366,6868,27040,57521,149233,376497	CD74,CDKN1A,CHI3L1,CHRNA3,DLG4,EPO,ERBB2,FGF1,IL6R,MUSK,PRKCD,RELN,RANBP2,RET,CCL21,ADAM17,LAT,RPTOR,IL23R,SLC27A1	20/429
34_Member	GO Biological Processes	GO:0045860	positive regulation of protein kinase activity	-3.72802	-2.36847	1026,1116,1136,1742,2056,2064,2246,3570,5580,5649,6366,6868,27040,57521,149233,376497	CDKN1A,CHI3L1,CHRNA3,DLG4,EPO,ERBB2,FGF1,IL6R,PRKCD,RELN,CCL21,ADAM17,LAT,RPTOR,IL23R,SLC27A1	16/364
35_Summary	GO Biological Processes	GO:0044057	regulation of system process	-9.03917	-6.76756	89,100,186,487,491,492,551,786,816,1075,1136,1588,1742,1824,2166,2243,2693,2902,2904,2931,2982,3269,3552,4636,5649,6865,7137,7168,10810,23493,64241,90865,1140,1311,3363,3778,7169	ACTN3,ADA,AGTR2,ATP2A1,ATP2B2,ATP2B3,AVP,CACNG1,CAMK2B,CTSC,CHRNA3,CYP19A1,DLG4,DSC2,FAAH,FGA,GHSR,GRIN1,GRIN2B,GSK3A,GUCY1A1,HRH1,IL1A,MYL5,RELN,TACR2,TNNI3,TPM1,WASF3,HEY2,ABCG8,IL33,CHRNB1,COMP,HTR7,KCNMA1,TPM2	37/-
35_Member	GO Biological Processes	GO:0044057	regulation of system process	-9.03917	-6.76756	89,100,186,487,491,492,551,786,816,1075,1136,1588,1742,1824,2166,2243,2693,2902,2904,2931,2982,3269,3552,4636,5649,6865,7137,7168,10810,23493,64241,90865	ACTN3,ADA,AGTR2,ATP2A1,ATP2B2,ATP2B3,AVP,CACNG1,CAMK2B,CTSC,CHRNA3,CYP19A1,DLG4,DSC2,FAAH,FGA,GHSR,GRIN1,GRIN2B,GSK3A,GUCY1A1,HRH1,IL1A,MYL5,RELN,TACR2,TNNI3,TPM1,WASF3,HEY2,ABCG8,IL33	32/589
35_Member	GO Biological Processes	GO:0006937	regulation of muscle contraction	-4.80696	-3.23073	89,100,487,786,1136,1824,2693,2982,4636,6865,7137,7168	ACTN3,ADA,ATP2A1,CACNG1,CHRNA3,DSC2,GHSR,GUCY1A1,MYL5,TACR2,TNNI3,TPM1	12/172
35_Member	GO Biological Processes	GO:0090257	regulation of muscle system process	-4.3731	-2.87876	89,100,487,786,816,1136,1824,2693,2931,2982,4636,6865,7137,7168	ACTN3,ADA,ATP2A1,CACNG1,CAMK2B,CHRNA3,DSC2,GHSR,GSK3A,GUCY1A1,MYL5,TACR2,TNNI3,TPM1	14/253
35_Member	GO Biological Processes	GO:1903522	regulation of blood circulation	-4.29929	-2.81956	100,186,487,491,492,551,1824,2166,2243,2931,3269,7137,7168,23493	ADA,AGTR2,ATP2A1,ATP2B2,ATP2B3,AVP,DSC2,FAAH,FGA,GSK3A,HRH1,TNNI3,TPM1,HEY2	14/257
35_Member	GO Biological Processes	GO:0045933	positive regulation of muscle contraction	-3.99059	-2.57126	89,100,487,786,2693,6865	ACTN3,ADA,ATP2A1,CACNG1,GHSR,TACR2	6/49
35_Member	GO Biological Processes	GO:0006940	regulation of smooth muscle contraction	-3.34549	-2.05159	100,1136,2693,2982,6865,7137	ADA,CHRNA3,GHSR,GUCY1A1,TACR2,TNNI3	6/64
35_Member	GO Biological Processes	GO:0003012	muscle system process	-3.25652	-1.98497	89,100,487,1140,1311,2982,3363,3778,6865,7137,7168,7169,23493	ACTN3,ADA,ATP2A1,CHRNB1,COMP,GUCY1A1,HTR7,KCNMA1,TACR2,TNNI3,TPM1,TPM2,HEY2	13/287
35_Member	GO Biological Processes	GO:0008016	regulation of heart contraction	-2.80511	-1.62535	100,186,487,491,492,1824,2931,7137,7168,23493	ADA,AGTR2,ATP2A1,ATP2B2,ATP2B3,DSC2,GSK3A,TNNI3,TPM1,HEY2	10/209
35_Member	GO Biological Processes	GO:0006939	smooth muscle contraction	-2.60791	-1.46965	100,1311,3363,3778,6865	ADA,COMP,HTR7,KCNMA1,TACR2	5/61
36_Summary	Reactome Gene Sets	R-HSA-9006934	Signaling by Receptor Tyrosine Kinases	-9.03694	-6.76756	1175,1286,1299,1509,1742,1845,2033,2064,2246,2904,3091,3708,3718,3913,3918,4609,5435,5440,5519,5580,5594,6195,6868,7060,7166,10000,10810,50509,83737,253260	AP2S1,COL4A4,COL9A3,CTSD,DLG4,DUSP3,EP300,ERBB2,FGF1,GRIN2B,HIF1A,ITPR1,JAK3,LAMB2,LAMC2,MYC,POLR2F,POLR2K,PPP2R1B,PRKCD,MAPK1,RPS6KA1,ADAM17,THBS4,TPH1,AKT3,WASF3,COL5A3,ITCH,RICTOR	30/-
36_Member	Reactome Gene Sets	R-HSA-9006934	Signaling by Receptor Tyrosine Kinases	-9.03694	-6.76756	1175,1286,1299,1509,1742,1845,2033,2064,2246,2904,3091,3708,3718,3913,3918,4609,5435,5440,5519,5580,5594,6195,6868,7060,7166,10000,10810,50509,83737,253260	AP2S1,COL4A4,COL9A3,CTSD,DLG4,DUSP3,EP300,ERBB2,FGF1,GRIN2B,HIF1A,ITPR1,JAK3,LAMB2,LAMC2,MYC,POLR2F,POLR2K,PPP2R1B,PRKCD,MAPK1,RPS6KA1,ADAM17,THBS4,TPH1,AKT3,WASF3,COL5A3,ITCH,RICTOR	30/524
37_Summary	KEGG Pathway	hsa04010	MAPK signaling pathway	-8.87124	-6.63328	369,786,1326,1845,1943,2064,2246,3304,3552,4609,4616,4763,5594,5601,5894,5970,6195,6655,10000,25780,57551,80824,5580,2786,2902,2904,3363,5320,7535,27040,108,109,84612,196883,345456,551,1234,5979	ARAF,CACNG1,MAP3K8,DUSP3,EFNA2,ERBB2,FGF1,HSPA1B,IL1A,MYC,GADD45B,NF1,MAPK1,MAPK9,RAF1,RELA,RPS6KA1,SOS2,AKT3,RASGRP3,TAOK1,DUSP16,PRKCD,GNG4,GRIN1,GRIN2B,HTR7,PLA2G2A,ZAP70,LAT,ADCY2,ADCY3,PARD6B,ADCY4,PFN3,AVP,CCR5,RET	38/-
37_Member	KEGG Pathway	hsa04010	MAPK signaling pathway	-8.87124	-6.63328	369,786,1326,1845,1943,2064,2246,3304,3552,4609,4616,4763,5594,5601,5894,5970,6195,6655,10000,25780,57551,80824	ARAF,CACNG1,MAP3K8,DUSP3,EFNA2,ERBB2,FGF1,HSPA1B,IL1A,MYC,GADD45B,NF1,MAPK1,MAPK9,RAF1,RELA,RPS6KA1,SOS2,AKT3,RASGRP3,TAOK1,DUSP16	22/294
37_Member	WikiPathways	WP382	MAPK signaling pathway	-7.93886	-5.86446	369,786,1326,1845,2246,3304,3552,4609,4763,5580,5594,5601,5894,5970,6655,10000,25780,57551,80824	ARAF,CACNG1,MAP3K8,DUSP3,FGF1,HSPA1B,IL1A,MYC,NF1,PRKCD,MAPK1,MAPK9,RAF1,RELA,SOS2,AKT3,RASGRP3,TAOK1,DUSP16	19/247
37_Member	KEGG Pathway	hsa04014	Ras signaling pathway	-6.75676	-4.83634	1943,2246,2786,2902,2904,3363,4763,5320,5594,5601,5894,5970,6655,7535,10000,25780,27040	EFNA2,FGF1,GNG4,GRIN1,GRIN2B,HTR7,NF1,PLA2G2A,MAPK1,MAPK9,RAF1,RELA,SOS2,ZAP70,AKT3,RASGRP3,LAT	17/236
37_Member	WikiPathways	WP4223	Ras signaling	-6.72315	-4.81707	2786,2902,2904,3363,4763,5320,5594,5601,5894,5970,6655,7535,10000,25780,27040	GNG4,GRIN1,GRIN2B,HTR7,NF1,PLA2G2A,MAPK1,MAPK9,RAF1,RELA,SOS2,ZAP70,AKT3,RASGRP3,LAT	15/184
37_Member	KEGG Pathway	hsa04015	Rap1 signaling pathway	-5.27977	-3.61194	108,109,1943,2246,2902,2904,5594,5894,10000,25780,27040,84612,196883,345456	ADCY2,ADCY3,EFNA2,FGF1,GRIN1,GRIN2B,MAPK1,RAF1,AKT3,RASGRP3,LAT,PARD6B,ADCY4,PFN3	14/210
37_Member	GO Biological Processes	GO:0000165	MAPK cascade	-2.75939	-1.59018	551,1234,1326,4609,4763,5594,5601,5894,5979,25780	AVP,CCR5,MAP3K8,MYC,NF1,MAPK1,MAPK9,RAF1,RET,RASGRP3	10/212
38_Summary	GO Biological Processes	GO:0010720	positive regulation of cell development	-8.79053	-6.56255	89,100,652,816,972,1378,1742,1869,3091,3122,3566,3706,4323,4821,5649,5979,7224,7535,8772,9253,10288,10507,26230,51176,64581,90865,149233,960,1000,1136,1272,2033,2056,2904,2931,4593,5526,5580,6366,6585,7248,8408,10084,10512,50674,54437,57556,64422,100506658,3148,4763,23493,1075,10810,2693,1639,1364,2245,7168,11151,23136	ACTN3,ADA,BMP4,CAMK2B,CD74,CR1,DLG4,E2F1,HIF1A,HLA-DRA,IL4R,ITPKA,MMP14,NKX2-2,RELN,RET,TRPC5,ZAP70,FADD,NUMBL,LILRB2,SEMA4D,TIAM2,LEF1,CLEC7A,IL33,IL23R,CD44,CDH2,CHRNA3,CNTN1,EP300,EPO,GRIN2B,GSK3A,MUSK,PPP2R5B,PRKCD,CCL21,SLIT1,TSC1,ULK1,PQBP1,SEMA3C,NEUROG3,SEMA5B,SEMA6A,ATG3,OCLN,HMGB2,NF1,HEY2,CTSC,WASF3,GHSR,DCTN1,CLDN4,FGD1,TPM1,CORO1A,EPB41L3	61/-
38_Member	GO Biological Processes	GO:0010720	positive regulation of cell development	-8.79053	-6.56255	89,100,652,816,972,1378,1742,1869,3091,3122,3566,3706,4323,4821,5649,5979,7224,7535,8772,9253,10288,10507,26230,51176,64581,90865,149233	ACTN3,ADA,BMP4,CAMK2B,CD74,CR1,DLG4,E2F1,HIF1A,HLA-DRA,IL4R,ITPKA,MMP14,NKX2-2,RELN,RET,TRPC5,ZAP70,FADD,NUMBL,LILRB2,SEMA4D,TIAM2,LEF1,CLEC7A,IL33,IL23R	27/442
38_Member	GO Biological Processes	GO:0120035	regulation of plasma membrane bounded cell projection organization	-6.97352	-5.01766	816,960,1000,1136,1272,1742,2033,2056,2904,2931,3706,4593,5526,5580,5649,5979,6366,6585,7224,7248,8408,10084,10507,10512,26230,50674,54437,57556,64422,100506658	CAMK2B,CD44,CDH2,CHRNA3,CNTN1,DLG4,EP300,EPO,GRIN2B,GSK3A,ITPKA,MUSK,PPP2R5B,PRKCD,RELN,RET,CCL21,SLIT1,TRPC5,TSC1,ULK1,PQBP1,SEMA4D,SEMA3C,TIAM2,NEUROG3,SEMA5B,SEMA6A,ATG3,OCLN	30/647
38_Member	GO Biological Processes	GO:0031344	regulation of cell projection organization	-6.76017	-4.83812	816,960,1000,1136,1272,1742,2033,2056,2904,2931,3706,4593,5526,5580,5649,5979,6366,6585,7224,7248,8408,10084,10507,10512,26230,50674,54437,57556,64422,100506658	CAMK2B,CD44,CDH2,CHRNA3,CNTN1,DLG4,EP300,EPO,GRIN2B,GSK3A,ITPKA,MUSK,PPP2R5B,PRKCD,RELN,RET,CCL21,SLIT1,TRPC5,TSC1,ULK1,PQBP1,SEMA4D,SEMA3C,TIAM2,NEUROG3,SEMA5B,SEMA6A,ATG3,OCLN	30/662
38_Member	GO Biological Processes	GO:0010975	regulation of neuron projection development	-6.73912	-4.82832	816,1000,1136,1272,1742,2033,2056,2931,3706,4593,5526,5649,5979,6585,7224,7248,8408,10084,10507,10512,26230,50674,54437,57556	CAMK2B,CDH2,CHRNA3,CNTN1,DLG4,EP300,EPO,GSK3A,ITPKA,MUSK,PPP2R5B,RELN,RET,SLIT1,TRPC5,TSC1,ULK1,PQBP1,SEMA4D,SEMA3C,TIAM2,NEUROG3,SEMA5B,SEMA6A	24/452
38_Member	GO Biological Processes	GO:0048814	regulation of dendrite morphogenesis	-6.12084	-4.31156	816,1136,1742,3706,5649,7224,10084,10507,50674	CAMK2B,CHRNA3,DLG4,ITPKA,RELN,TRPC5,PQBP1,SEMA4D,NEUROG3	9/66
38_Member	GO Biological Processes	GO:0050767	regulation of neurogenesis	-6.06887	-4.26686	816,1742,1869,3091,3148,3706,4763,4821,5649,6585,7224,8408,9253,10507,10512,23493,26230,51176,54437,57556,90865	CAMK2B,DLG4,E2F1,HIF1A,HMGB2,ITPKA,NF1,NKX2-2,RELN,SLIT1,TRPC5,ULK1,NUMBL,SEMA4D,SEMA3C,HEY2,TIAM2,LEF1,SEMA5B,SEMA6A,IL33	21/390
38_Member	GO Biological Processes	GO:0051960	regulation of nervous system development	-5.88873	-4.11995	816,1075,1742,1869,3091,3148,3706,4763,4821,5649,6585,7224,8408,9253,10507,10512,10810,23493,26230,51176,54437,57556,90865	CAMK2B,CTSC,DLG4,E2F1,HIF1A,HMGB2,ITPKA,NF1,NKX2-2,RELN,SLIT1,TRPC5,ULK1,NUMBL,SEMA4D,SEMA3C,WASF3,HEY2,TIAM2,LEF1,SEMA5B,SEMA6A,IL33	23/469
38_Member	GO Biological Processes	GO:0050773	regulation of dendrite development	-5.3168	-3.64402	816,1136,1742,2931,3706,5649,7224,10084,10507,50674	CAMK2B,CHRNA3,DLG4,GSK3A,ITPKA,RELN,TRPC5,PQBP1,SEMA4D,NEUROG3	10/104
38_Member	GO Biological Processes	GO:0099175	regulation of postsynapse organization	-3.82874	-2.44773	816,1000,2693,2904,3706,4763,5649,10288	CAMK2B,CDH2,GHSR,GRIN2B,ITPKA,NF1,RELN,LILRB2	8/99
38_Member	GO Biological Processes	GO:0050807	regulation of synapse organization	-3.49323	-2.17039	816,1000,1639,2693,2904,3706,4593,4763,5649,6585,10288,10507	CAMK2B,CDH2,DCTN1,GHSR,GRIN2B,ITPKA,MUSK,NF1,RELN,SLIT1,LILRB2,SEMA4D	12/236
38_Member	GO Biological Processes	GO:0050769	positive regulation of neurogenesis	-3.42734	-2.11621	816,1742,1869,3091,3706,4821,5649,7224,9253,10507,26230,90865	CAMK2B,DLG4,E2F1,HIF1A,ITPKA,NKX2-2,RELN,TRPC5,NUMBL,SEMA4D,TIAM2,IL33	12/240
38_Member	GO Biological Processes	GO:0050803	regulation of synapse structure or activity	-3.4111	-2.10394	816,1000,1639,2693,2904,3706,4593,4763,5649,6585,10288,10507	CAMK2B,CDH2,DCTN1,GHSR,GRIN2B,ITPKA,MUSK,NF1,RELN,SLIT1,LILRB2,SEMA4D	12/241
38_Member	GO Biological Processes	GO:0031346	positive regulation of cell projection organization	-3.35102	-2.05246	816,1272,1742,2033,2056,3706,4593,5526,5649,5979,6366,7224,10507,26230,100506658	CAMK2B,CNTN1,DLG4,EP300,EPO,ITPKA,MUSK,PPP2R5B,RELN,RET,CCL21,TRPC5,SEMA4D,TIAM2,OCLN	15/355
38_Member	GO Biological Processes	GO:0022604	regulation of cell morphogenesis	-3.33131	-2.04004	816,960,1364,1742,2245,3706,5649,7168,10507,10810,11151,23136	CAMK2B,CD44,CLDN4,DLG4,FGD1,ITPKA,RELN,TPM1,SEMA4D,WASF3,CORO1A,EPB41L3	12/246
38_Member	GO Biological Processes	GO:0010976	positive regulation of neuron projection development	-3.12038	-1.87766	816,1272,2033,2056,3706,4593,5526,5649,5979	CAMK2B,CNTN1,EP300,EPO,ITPKA,MUSK,PPP2R5B,RELN,RET	9/157
38_Member	GO Biological Processes	GO:0051962	positive regulation of nervous system development	-2.74136	-1.57778	816,1742,1869,3091,3706,4821,5649,7224,9253,10507,26230,90865	CAMK2B,DLG4,E2F1,HIF1A,ITPKA,NKX2-2,RELN,TRPC5,NUMBL,SEMA4D,TIAM2,IL33	12/288
38_Member	GO Biological Processes	GO:0061003	positive regulation of dendritic spine morphogenesis	-2.67954	-1.52904	816,3706,5649	CAMK2B,ITPKA,RELN	3/17
38_Member	GO Biological Processes	GO:0050775	positive regulation of dendrite morphogenesis	-2.65732	-1.51098	816,1742,3706,5649	CAMK2B,DLG4,ITPKA,RELN	4/36
38_Member	GO Biological Processes	GO:0010770	positive regulation of cell morphogenesis involved in differentiation	-2.56981	-1.43953	816,1742,3706,5649	CAMK2B,DLG4,ITPKA,RELN	4/38
38_Member	GO Biological Processes	GO:0010769	regulation of cell morphogenesis involved in differentiation	-2.52805	-1.40454	816,1742,3706,5649	CAMK2B,DLG4,ITPKA,RELN	4/39
39_Summary	WikiPathways	WP4538	Regulatory circuits of the STAT3 signaling pathway	-8.58014	-6.38387	186,1441,3560,3570,3581,3718,5594,5601,10401,57521,80854,253260,3562,6655,6775,868,4609,5970,1869,5894	AGTR2,CSF3R,IL2RB,IL6R,IL9R,JAK3,MAPK1,MAPK9,PIAS3,RPTOR,SETD7,RICTOR,IL3,SOS2,STAT4,CBLB,MYC,RELA,E2F1,RAF1	20/-
39_Member	WikiPathways	WP4538	Regulatory circuits of the STAT3 signaling pathway	-8.58014	-6.38387	186,1441,3560,3570,3581,3718,5594,5601,10401,57521,80854,253260	AGTR2,CSF3R,IL2RB,IL6R,IL9R,JAK3,MAPK1,MAPK9,PIAS3,RPTOR,SETD7,RICTOR	12/78
39_Member	Reactome Gene Sets	R-HSA-451927	Interleukin-2 family signaling	-4.25933	-2.78814	3560,3562,3581,3718,6655,6775	IL2RB,IL3,IL9R,JAK3,SOS2,STAT4	6/44
39_Member	Canonical Pathways	M45	PID CD40 PATHWAY	-3.98837	-2.57126	868,3718,4609,5601,5970	CBLB,JAK3,MYC,MAPK9,RELA	5/31
39_Member	Canonical Pathways	M143	PID IL2 PI3K PATHWAY	-3.79061	-2.42023	1869,3560,3718,4609,5970	E2F1,IL2RB,JAK3,MYC,RELA	5/34
39_Member	Canonical Pathways	M122	PID IL2 1PATHWAY	-3.70769	-2.35345	3560,3718,4609,5594,5601,5894	IL2RB,JAK3,MYC,MAPK1,MAPK9,RAF1	6/55
39_Member	WikiPathways	WP49	IL-2 signaling pathway	-3.3491	-2.05208	3560,3718,4609,5594,5894	IL2RB,JAK3,MYC,MAPK1,RAF1	5/42
39_Member	Reactome Gene Sets	R-HSA-8983432	Interleukin-15 signaling	-2.93607	-1.72927	3560,3718,6655	IL2RB,JAK3,SOS2	3/14
39_Member	WikiPathways	WP22	IL-9 signaling pathway	-2.67954	-1.52904	3581,3718,5594	IL9R,JAK3,MAPK1	3/17
39_Member	WikiPathways	WP4337	ncRNAs involved in STAT3 signaling in hepatocellular carcinoma	-2.67954	-1.52904	3570,3718,5970	IL6R,JAK3,RELA	3/17
39_Member	WikiPathways	WP205	IL-7 signaling pathway	-2.18982	-1.13749	3718,4609,5594	JAK3,MYC,MAPK1	3/25
40_Summary	KEGG Pathway	hsa04210	Apoptosis	-8.49399	-6.30379	1075,1509,1519,1965,3562,3708,4616,5594,5601,5894,5970,8772,10000,84790,84823,3091,5580,5588,7248,8408,9342,57521,64422,960,2931,3099,4636,7188,7307,8355,113026,340061,345456,389898,1326,1388,4323,6372,9586,83737,815,973,4609,6195,25780,1000,2890,2902,2904,6868,3718,10401,253260,838,3665,4210,10135,22900,79671,816,6655,11108,2064,7535,1901,5519,5526,123099,130367,1974,4481,3552,868,3304,3560,1234…	CTSC,CTSD,CTSO,EIF2S1,IL3,ITPR1,GADD45B,MAPK1,MAPK9,RAF1,RELA,FADD,AKT3,TUBA1C,LMNB2,HIF1A,PRKCD,PRKCQ,TSC1,ULK1,SNAP29,RPTOR,ATG3,CD44,GSK3A,HK2,MYL5,TRAF5,U2AF1,H3C8,PLCD3,STING1,PFN3,UBE2NL,MAP3K8,ATF6B,MMP14,CXCL6,CREB5,ITCH,CAMK2A,CD79A,MYC,RPS6KA1,RASGRP3,CDH2,GRIA1,GRIN1,GRIN2B,ADAM17,JAK3,PIAS3,RICTOR,CASP5,IRF7,MEFV,NAMPT,CARD8,NLRX1,CAMK2B,SOS2,PRDM4,ERBB2,ZAP70,S1PR1,PPP2R1B,PPP2R5B,DE…	112/-
40_Member	KEGG Pathway	hsa04210	Apoptosis	-8.49399	-6.30379	1075,1509,1519,1965,3562,3708,4616,5594,5601,5894,5970,8772,10000,84790,84823	CTSC,CTSD,CTSO,EIF2S1,IL3,ITPR1,GADD45B,MAPK1,MAPK9,RAF1,RELA,FADD,AKT3,TUBA1C,LMNB2	15/136
40_Member	KEGG Pathway	hsa04140	Autophagy - animal	-8.2764	-6.13467	1509,1965,3091,3708,5580,5588,5594,5601,5894,7248,8408,9342,10000,57521,64422	CTSD,EIF2S1,HIF1A,ITPR1,PRKCD,PRKCQ,MAPK1,MAPK9,RAF1,TSC1,ULK1,SNAP29,AKT3,RPTOR,ATG3	15/141
40_Member	KEGG Pathway	hsa05131	Shigellosis	-7.93886	-5.86446	960,2931,3099,3708,4636,5580,5588,5594,5601,5970,7188,7307,8355,10000,57521,113026,340061,345456,389898	CD44,GSK3A,HK2,ITPR1,MYL5,PRKCD,PRKCQ,MAPK1,MAPK9,RELA,TRAF5,U2AF1,H3C8,AKT3,RPTOR,PLCD3,STING1,PFN3,UBE2NL	19/247
40_Member	KEGG Pathway	hsa04668	TNF signaling pathway	-6.69242	-4.79411	1326,1388,4323,5594,5601,5970,6372,7188,8772,9586,10000,83737	MAP3K8,ATF6B,MMP14,MAPK1,MAPK9,RELA,CXCL6,TRAF5,FADD,CREB5,AKT3,ITCH	12/114
40_Member	WikiPathways	WP23	B cell receptor signaling pathway	-6.51442	-4.64587	815,973,2931,4609,5580,5594,5601,5894,5970,6195,25780	CAMK2A,CD79A,GSK3A,MYC,PRKCD,MAPK1,MAPK9,RAF1,RELA,RPS6KA1,RASGRP3	11/97
40_Member	WikiPathways	WP2380	Brain-derived neurotrophic factor (BDNF) signaling pathway	-6.41469	-4.56028	815,1000,1965,2890,2902,2904,5580,5594,5601,5894,5970,6195,6868	CAMK2A,CDH2,EIF2S1,GRIA1,GRIN1,GRIN2B,PRKCD,MAPK1,MAPK9,RAF1,RELA,RPS6KA1,ADAM17	13/144
40_Member	WikiPathways	WP2374	Oncostatin M signaling pathway	-6.17861	-4.35899	3091,3718,5580,5594,5601,5894,5970,10401,253260	HIF1A,JAK3,PRKCD,MAPK1,MAPK9,RAF1,RELA,PIAS3,RICTOR	9/65
40_Member	KEGG Pathway	hsa04621	NOD-like receptor signaling pathway	-5.89812	-4.1259	838,3665,3708,4210,5580,5594,5601,5970,7188,8772,10135,22900,79671,340061	CASP5,IRF7,ITPR1,MEFV,PRKCD,MAPK1,MAPK9,RELA,TRAF5,FADD,NAMPT,CARD8,NLRX1,STING1	14/186
40_Member	KEGG Pathway	hsa04722	Neurotrophin signaling pathway	-5.62059	-3.89008	815,816,5580,5594,5601,5894,5970,6195,6655,10000,11108	CAMK2A,CAMK2B,PRKCD,MAPK1,MAPK9,RAF1,RELA,RPS6KA1,SOS2,AKT3,PRDM4	11/119
40_Member	WikiPathways	WP2037	Prolactin signaling pathway	-5.59441	-3.86807	1509,2064,4609,5594,5601,5894,5970,7535,10401	CTSD,ERBB2,MYC,MAPK1,MAPK9,RAF1,RELA,ZAP70,PIAS3	9/76
40_Member	KEGG Pathway	hsa04071	Sphingolipid signaling pathway	-5.54938	-3.8363	1509,1901,5519,5526,5594,5601,5894,5970,10000,123099,130367	CTSD,S1PR1,PPP2R1B,PPP2R5B,MAPK1,MAPK9,RAF1,RELA,AKT3,DEGS2,SGPP2	11/121
40_Member	Canonical Pathways	M144	PID CERAMIDE PATHWAY	-5.34193	-3.66547	1509,4609,5580,5594,5894,5970,8772	CTSD,MYC,PRKCD,MAPK1,RAF1,RELA,FADD	7/44
40_Member	WikiPathways	WP4566	Translation inhibitors in chronically activated PDGFRA cells	-5.20831	-3.55524	1974,5580,5594,5601,6195,10000,57521	EIF4A2,PRKCD,MAPK1,MAPK9,RPS6KA1,AKT3,RPTOR	7/46
40_Member	WikiPathways	WP2324	AGE/RAGE pathway	-5.11146	-3.47555	3091,4323,4481,5580,5594,5601,5894,5970	HIF1A,MMP14,MSR1,PRKCD,MAPK1,MAPK9,RAF1,RELA	8/66
40_Member	WikiPathways	WP2637	Interleukin-1 (IL-1) structural pathway	-5.02012	-3.40396	1326,3552,3665,4609,5594,5601,5970	MAP3K8,IL1A,IRF7,MYC,MAPK1,MAPK9,RELA	7/49
40_Member	KEGG Pathway	hsa05162	Measles	-4.96714	-3.35605	868,1965,3304,3552,3560,3665,3718,5601,5970,8772,10000	CBLB,EIF2S1,HSPA1B,IL1A,IL2RB,IRF7,JAK3,MAPK9,RELA,FADD,AKT3	11/139
40_Member	KEGG Pathway	hsa05170	Human immunodeficiency virus 1 infection	-4.56093	-3.03191	1234,2786,3708,5594,5601,5894,5970,7188,8450,8772,9133,10000,340061	CCR5,GNG4,ITPR1,MAPK1,MAPK9,RAF1,RELA,TRAF5,CUL4B,FADD,CCNB2,AKT3,STING1	13/212
40_Member	GO Biological Processes	GO:0062197	cellular response to chemical stress	-4.48056	-2.96194	1965,2054,2056,2119,3091,3304,5111,5194,5580,5594,5601,5970,7168,57521,387082	EIF2S1,STX2,EPO,ETV5,HIF1A,HSPA1B,PCNA,PEX13,PRKCD,MAPK1,MAPK9,RELA,TPM1,RPTOR,SUMO4	15/280
40_Member	KEGG Pathway	hsa04625	C-type lectin receptor signaling pathway	-4.47374	-2.9596	868,3708,5580,5594,5601,5894,5970,10000,64581	CBLB,ITPR1,PRKCD,MAPK1,MAPK9,RAF1,RELA,AKT3,CLEC7A	9/104
40_Member	KEGG Pathway	hsa05132	Salmonella infection	-4.44852	-2.94006	838,1639,4609,4636,5594,5601,5894,5970,8772,10000,10810,51176,84790,345456	CASP5,DCTN1,MYC,MYL5,MAPK1,MAPK9,RAF1,RELA,FADD,AKT3,WASF3,LEF1,TUBA1C,PFN3	14/249
40_Member	WikiPathways	WP2036	TNF-related weak inducer of apoptosis (TWEAK) signaling pathway	-4.377	-2.88082	5594,5601,5894,5970,7188,8772	MAPK1,MAPK9,RAF1,RELA,TRAF5,FADD	6/42
40_Member	WikiPathways	WP4630	Measles virus infection	-4.29434	-2.81619	868,1965,3304,3552,3560,3665,3718,5601,5970,8772	CBLB,EIF2S1,HSPA1B,IL1A,IL2RB,IRF7,JAK3,MAPK9,RELA,FADD	10/136
40_Member	GO Biological Processes	GO:0034599	cellular response to oxidative stress	-4.19583	-2.73713	1965,2054,2119,3091,3304,5111,5194,5580,5594,5601,5970,7168,387082	EIF2S1,STX2,ETV5,HIF1A,HSPA1B,PCNA,PEX13,PRKCD,MAPK1,MAPK9,RELA,TPM1,SUMO4	13/230
40_Member	WikiPathways	WP4659	Gastrin signaling pathway	-4.13005	-2.68675	960,1026,4609,5580,5588,5594,5601,5894,5970	CD44,CDKN1A,MYC,PRKCD,PRKCQ,MAPK1,MAPK9,RAF1,RELA	9/115
40_Member	WikiPathways	WP2355	Corticotropin-releasing hormone signaling pathway	-4.05283	-2.62492	815,2355,5580,5588,5594,5601,5894,5970	CAMK2A,FOSL2,PRKCD,PRKCQ,MAPK1,MAPK9,RAF1,RELA	8/92
40_Member	KEGG Pathway	hsa04920	Adipocytokine signaling pathway	-4.03584	-2.61207	3953,5588,5601,5970,6256,10000,23305	LEPR,PRKCQ,MAPK9,RELA,RXRA,AKT3,ACSL6	7/69
40_Member	WikiPathways	WP4754	IL-18 signaling pathway	-4.019	-2.59575	1364,2904,4323,4982,5580,5594,5601,5970,6205,7076,8772,9133,57521,84823	CLDN4,GRIN2B,MMP14,TNFRSF11B,PRKCD,MAPK1,MAPK9,RELA,RPS11,TIMP1,FADD,CCNB2,RPTOR,LMNB2	14/273
40_Member	WikiPathways	WP4481	Resistin as a regulator of inflammation	-3.8542	-2.46277	3708,5594,5970,10000,113026	ITPR1,MAPK1,RELA,AKT3,PLCD3	5/33
40_Member	KEGG Pathway	hsa04933	AGE-RAGE signaling pathway in diabetic complications	-3.79831	-2.42327	1286,3552,5580,5594,5601,5970,10000,113026	COL4A4,IL1A,PRKCD,MAPK1,MAPK9,RELA,AKT3,PLCD3	8/100
40_Member	GO Biological Processes	GO:0006979	response to oxidative stress	-3.58324	-2.24413	1965,2054,2119,2879,3091,3304,3552,4323,5111,5194,5580,5594,5601,5970,7168,387082	EIF2S1,STX2,ETV5,GPX4,HIF1A,HSPA1B,IL1A,MMP14,PCNA,PEX13,PRKCD,MAPK1,MAPK9,RELA,TPM1,SUMO4	16/375
40_Member	KEGG Pathway	hsa04931	Insulin resistance	-3.56772	-2.23158	5580,5588,5601,5970,6195,9586,10000,376497	PRKCD,PRKCQ,MAPK9,RELA,RPS6KA1,CREB5,AKT3,SLC27A1	8/108
40_Member	KEGG Pathway	hsa05417	Lipid and atherosclerosis	-3.27108	-1.99477	815,816,1965,3304,3665,3708,5594,5601,5970,6256,10000	CAMK2A,CAMK2B,EIF2S1,HSPA1B,IRF7,ITPR1,MAPK1,MAPK9,RELA,RXRA,AKT3	11/215
40_Member	WikiPathways	WP2203	Thymic stromal lymphopoietin (TSLP) signaling pathway	-3.12037	-1.87766	4609,5594,5601,5970,6775	MYC,MAPK1,MAPK9,RELA,STAT4	5/47
40_Member	KEGG Pathway	hsa04380	Osteoclast differentiation	-3.07441	-1.83759	2355,3552,4982,5594,5601,5970,10000,10288	FOSL2,IL1A,TNFRSF11B,MAPK1,MAPK9,RELA,AKT3,LILRB2	8/128
40_Member	KEGG Pathway	hsa05142	Chagas disease	-2.99055	-1.77039	5519,5594,5601,5970,8772,9630,10000	PPP2R1B,MAPK1,MAPK9,RELA,FADD,GNA14,AKT3	7/102
40_Member	WikiPathways	WP75	Toll-like receptor signaling pathway	-2.96566	-1.74872	1326,3665,5594,5601,5970,8772,10000	MAP3K8,IRF7,MAPK1,MAPK9,RELA,FADD,AKT3	7/103
40_Member	KEGG Pathway	hsa04620	Toll-like receptor signaling pathway	-2.94108	-1.73051	1326,3665,5594,5601,5970,8772,10000	MAP3K8,IRF7,MAPK1,MAPK9,RELA,FADD,AKT3	7/104
40_Member	WikiPathways	WP3888	VEGFA-VEGFR2 signaling	-2.92461	-1.71903	1175,1901,2243,4323,5580,5594,5601,5894,5970,6154,6205,8772,83737,84790,253260,100506658	AP2S1,S1PR1,FGA,MMP14,PRKCD,MAPK1,MAPK9,RAF1,RELA,RPL26,RPS11,FADD,ITCH,TUBA1C,RICTOR,OCLN	16/432
40_Member	WikiPathways	WP2018	RANKL/RANK signaling pathway	-2.80834	-1.6274	4982,5594,5601,5970,7188	TNFRSF11B,MAPK1,MAPK9,RELA,TRAF5	5/55
40_Member	GO Biological Processes	GO:0000302	response to reactive oxygen species	-2.73947	-1.57713	3091,3552,5111,5194,5580,5594,5601,5970,7168	HIF1A,IL1A,PCNA,PEX13,PRKCD,MAPK1,MAPK9,RELA,TPM1	9/178
40_Member	WikiPathways	WP4331	Neovascularisation processes	-2.61288	-1.47249	3091,5594,5601,5970	HIF1A,MAPK1,MAPK9,RELA	4/37
40_Member	KEGG Pathway	hsa04657	IL-17 signaling pathway	-2.47689	-1.36236	5594,5601,5970,6372,7188,8772	MAPK1,MAPK9,RELA,CXCL6,TRAF5,FADD	6/94
40_Member	GO Biological Processes	GO:0034614	cellular response to reactive oxygen species	-2.46632	-1.35556	5111,5194,5580,5594,5601,5970,7168	PCNA,PEX13,PRKCD,MAPK1,MAPK9,RELA,TPM1	7/126
40_Member	Canonical Pathways	M186	PID PDGFRB PATHWAY	-2.40997	-1.30788	1901,4035,4609,5580,5594,5601,5894	S1PR1,LRP1,MYC,PRKCD,MAPK1,MAPK9,RAF1	7/129
40_Member	WikiPathways	WP3303	RAC1/PAK1/p38/MMP2 pathway	-2.40227	-1.30339	2064,4609,5594,5601,5970	ERBB2,MYC,MAPK1,MAPK9,RELA	5/68
40_Member	KEGG Pathway	hsa05133	Pertussis	-2.19694	-1.14219	3552,5594,5601,5970,6372	IL1A,MAPK1,MAPK9,RELA,CXCL6	5/76
40_Member	KEGG Pathway	hsa04936	Alcoholic liver disease	-2.18457	-1.13334	51,224,5601,5970,8772,10000,51176	ACOX1,ALDH3A2,MAPK9,RELA,FADD,AKT3,LEF1	7/142
